# Supplementary material for: Multiplexed action-outcome representation by striatal striosome-matrix compartments detected with a mouse cost-benefit foraging task
Source: Nat Commun. 2022 Mar 22;13:1541. doi: 10.1038/s41467-022-28983-5 (PMC8941061; doi:10.1038/s41467-022-28983-5)
Supplement: Supplementary file 3 — Source Data [file 41467_2022_28983_MOESM3_ESM.zip]

Archive with 49 entries (49 files):
- source_data/Fig 1D.csv
- source_data/Fig 1E.csv
- source_data/Fig 1F.csv
- source_data/Fig 1G.csv
- source_data/Fig 2D.csv
- source_data/Fig 2F.csv
- source_data/Fig 2G.csv
- source_data/Fig 2I.csv
- source_data/Fig 2J.csv
- source_data/Fig 3AB.csv
- source_data/Fig 3DE.csv
- source_data/Fig 4D.csv
- source_data/Fig 4F.csv
- source_data/Fig 4G.csv
- source_data/Fig 4HIJ.csv
- source_data/Fig 5A.csv
- source_data/Fig 5B.csv
- source_data/Fig 5C.csv
- source_data/Fig 5D.csv
- source_data/Fig 5E.csv
- source_data/Fig 5F.csv
- source_data/Fig 6B.csv
- source_data/Fig 6DE.csv
- source_data/Fig 6F.csv
- source_data/Fig 7B.csv
- source_data/Fig 7D.csv
- source_data/Fig 7F.csv
- source_data/Fig S1A.csv
- source_data/Fig S1BCDE.csv
- source_data/Fig S2EF.csv
- source_data/Fig S2GH.csv
- source_data/Fig S2K.csv
- source_data/Fig S3B.csv
- source_data/Fig S4A.csv
- source_data/Fig S4B.csv
- source_data/Fig S4C.csv
- source_data/Fig S4D.csv
- source_data/Fig S4E.csv
- source_data/Fig S5A.csv
- source_data/Fig S5B.csv
- source_data/Fig S5C.csv
- source_data/Fig S5D.csv
- source_data/Fig S5E.csv
- source_data/Fig S5F.csv
- source_data/Fig S5G.csv
- source_data/Fig S5H.csv
- source_data/Fig S5I.csv
- source_data/Fig S5JKL.csv
- source_data/Fig S7C.csv
