# Supplementary material for: Multiplexed action-outcome representation by striatal striosome-matrix compartments detected with a mouse cost-benefit foraging task
Source: Nat Commun. 2022 Mar 22;13:1541. doi: 10.1038/s41467-022-28983-5 (PMC8941061; doi:10.1038/s41467-022-28983-5)
Supplement: Supplementary file 3 — Source Data [file 41467_2022_28983_MOESM3_ESM.zip › source_data/Fig 1D.csv]

	Reward blocks: left										Reward blocks: right										Puff blocks: left										Puff blocks: right
Session	1	2.0	3.0	4.0	5.0	6.0	7.0	8.0	9.0	10.0	1	2.0	3.0	4.0	5.0	6.0	7.0	8.0	9.0	10.0	1	2.0	3.0	4.0	5.0	6.0	7.0	8.0	9.0	10.0	1	2.0	3.0	4.0	5.0	6.0	7.0	8.0	9.0	10.0
1	0.888888888888889	0.555555555555556	0.314814814814815	0.462962962962963	0.322916666666667	0.25	0.270833333333333	0.291666666666667	0.333333333333333	0.240740740740741	0.25	0.666666666666667	0.6875	0.607142857142857	0.708333333333333	0.833333333333333	0.728571428571429	0.883928571428571	0.895833333333333	0.916666666666667	0.23015873015873	0.475	0.45	0.5	0.555555555555556	0.611111111111111	0.777777777777778	0.722222222222222	0.9375	0.944444444444444	0.85	0.746666666666667	0.861111111111111	0.7	0.583333333333333	0.509259259259259	0.316666666666667	0.383333333333333	0.324074074074074	0.208333333333333
2	0.82962962962963	0.685185185185185	0.544444444444445	0.296296296296296	0.272222222222222	0.5125	0.324074074074074	0.288888888888889	0.203703703703704	0.17037037037037	0.45	0.87962962962963	0.9	0.766666666666667	0.626666666666667	0.766666666666667	0.8	0.737037037037037	0.733333333333333	0.755	0.333333333333333	0.5	0.511904761904762	0.644444444444444	0.622222222222222	0.633333333333333	0.666666666666667	0.80952380952381	0.964285714285714	0.877777777777778	0.797619047619048	0.642857142857143	0.416666666666667	0.358974358974359	0.571428571428571	0.58974358974359	0.545454545454545	0.369047619047619	0.547619047619048	0.107142857142857
3	0.745833333333333	0.625	0.541666666666667	0.539583333333333	0.3	0.229166666666667	0.46875	0.25	0.40625	0.0875	0.537037037037037	0.444444444444444	0.666666666666667	0.62962962962963	0.722222222222222	0.703703703703704	0.944444444444444	0.944444444444444	0.888888888888889	0.916666666666667	0.45	0.6	0.555555555555556	0.75	0.633333333333333	0.65	0.733333333333333	0.7	0.75	0.888888888888889	0.683333333333333	0.666666666666667	0.466666666666667	0.366666666666667	0.5	0.4	0.416666666666667	0.65	0.25	0.316666666666667
4	0.722222222222222	0.208333333333333	0.740740740740741	0.34375	0.453703703703704	0.25	0.260416666666667	0.3125	0.479166666666667	0.203703703703704	0.37037037037037	0.425925925925926	0.555555555555556	0.833333333333333	0.796296296296296	0.796296296296296	0.796296296296296	0.770833333333333	0.770833333333333	0.870370370370371	0.466666666666667	0.416666666666667	0.611111111111111	0.733333333333333	0.533333333333333	0.766666666666667	0.518518518518519	0.555555555555556	0.766666666666667	0.95	0.583333333333333	0.533333333333333	0.733333333333333	0.633333333333333	0.516666666666667	0.5	0.516666666666667	0.55	0.483333333333333	0.216666666666667
5	0.791666666666667	0.466666666666667	0.255555555555556	0.208333333333333	0.265625	0.291666666666667	0.0833333333333333	0.3	0.222222222222222	0.140625	0.5	0.869047619047619	0.811111111111111	0.794871794871795	0.811111111111111	0.922222222222222	0.976190476190476	0.8	0.9	0.844444444444444	0.382352941176471	0.529411764705882	0.59375	0.441176470588235	0.6875	0.647058823529412	0.766666666666667	0.8125	0.911764705882353	0.970588235294118	0.611111111111111	0.411764705882353	0.435185185185185	0.333333333333333	0.333333333333333	0.425925925925926	0.416666666666667	0.392156862745098	0.411764705882353	0.222222222222222
6	0.681818181818182	0.53030303030303	0.378787878787879	0.393939393939394	0.333333333333333	0.5	0.257575757575758	0.363636363636364	0.483333333333333	0.212121212121212	0.25	0.53030303030303	0.772727272727273	0.666666666666667	0.803030303030303	0.954545454545455	0.9	0.783333333333333	0.863636363636364	0.924242424242424	0.303030303030303	0.65	0.388888888888889	0.65	0.757575757575758	0.742424242424242	0.666666666666667	0.87037037037037	0.909090909090909	1.0	0.854166666666667	0.5	0.484848484848485	0.569444444444444	0.402777777777778	0.458333333333333	0.423611111111111	0.272727272727273	0.347222222222222	0.256944444444445
7	0.659090909090909	0.431818181818182	0.516666666666667	0.545454545454545	0.393939393939394	0.348484848484848	0.462121212121212	0.35	0.348484848484848	0.0909090909090909	0.5	0.681818181818182	0.636363636363636	0.636363636363636	0.636363636363636	0.863636363636364	0.909090909090909	1.0	1.0	0.954545454545455	0.486111111111111	0.696969696969697	0.575757575757576	0.648148148148148	0.777777777777778	0.861111111111111	0.833333333333333	0.736111111111111	0.694444444444444	0.833333333333333	0.75	0.454545454545455	0.363636363636364	0.65	0.5	0.454545454545455	0.318181818181818	0.454545454545455	0.6	0.152777777777778
8	0.679487179487179	0.340277777777778	0.314102564102564	0.305555555555556	0.320512820512821	0.269230769230769	0.513888888888889	0.474358974358974	0.307692307692308	0.0769230769230769	0.320512820512821	0.58974358974359	0.692307692307692	0.730769230769231	0.807692307692308	0.807692307692308	0.861111111111111	0.833333333333333	0.846153846153846	0.961538461538462	0.177083333333333	0.46875	0.5	0.533333333333333	0.65625	0.40625	0.5	0.59375	0.5625	0.84375	0.583333333333333	0.6	0.743589743589744	0.566666666666667	0.5	0.322222222222222	0.433333333333333	0.5	0.333333333333333	0.144444444444444
9	0.678571428571429	0.273809523809524	0.297619047619048	0.5	0.333333333333333	0.226190476190476	0.0897435897435897	0.273809523809524	0.107142857142857	0.142857142857143	0.333333333333333	0.717948717948718	0.702380952380952	0.714285714285714	0.714285714285714	0.845238095238095	0.857142857142857	0.75	0.678571428571429	0.880952380952381	0.333333333333333	0.385416666666667	0.458333333333333	0.4	0.583333333333333	0.59375	0.7	0.65625	0.604166666666667	0.802083333333333	0.833333333333333	0.533333333333333	0.538461538461538	0.6	0.333333333333333	0.433333333333333	0.321428571428571	0.5	0.25	0.233333333333333
10	0.809523809523809	0.583333333333333	0.279761904761905	0.205128205128205	0.0880952380952381	0.0595238095238095	0.245238095238095	0.358974358974359	0.357142857142857	0.119047619047619	0.238095238095238	0.428571428571429	0.428571428571429	0.794871794871795	0.785714285714286	0.797619047619048	0.869047619047619	0.916666666666667	0.821428571428571	0.952380952380952	0.352941176470588	0.549019607843137	0.401960784313725	0.489583333333333	0.5	0.5	0.619791666666667	0.705882352941177	0.720588235294118	0.774509803921569	0.71875	0.6	0.366666666666667	0.394444444444444	0.642857142857143	0.477777777777778	0.466666666666667	0.28125	0.311111111111111	0.171875
11	0.78125	0.46875	0.375	0.122222222222222	0.0	0.0	0.0666666666666667	0.09375	0.0333333333333333	0.0	0.239583333333333	0.354166666666667	0.645833333333333	0.802083333333333	0.875	0.833333333333333	0.811111111111111	0.6875	0.875	0.9375	0.104166666666667	0.21875	0.28125	0.427083333333333	0.489583333333333	0.708333333333333	0.697916666666667	0.84375	0.895833333333333	0.947916666666667	0.78125	0.577777777777778	0.422222222222222	0.510416666666667	0.40625	0.3125	0.244444444444444	0.133333333333333	0.1875	0.0333333333333333
12	0.686274509803922	0.431372549019608	0.450980392156863	0.303921568627451	0.186274509803922	0.208333333333333	0.245098039215686	0.264705882352941	0.254901960784314	0.117647058823529	0.177083333333333	0.729166666666667	0.78125	0.866666666666667	0.90625	0.9375	0.877777777777778	0.916666666666667	0.885416666666667	0.885416666666667	0.235294117647059	0.352941176470588	0.450980392156863	0.510416666666667	0.57843137254902	0.676470588235294	0.8125	0.882352941176471	0.911764705882353	0.931372549019608	0.763888888888889	0.685185185185185	0.703703703703704	0.564814814814815	0.537037037037037	0.416666666666667	0.37037037037037	0.117647058823529	0.111111111111111	0.152777777777778
13	0.628205128205128	0.358974358974359	0.291666666666667	0.272727272727273	0.397435897435897	0.25	0.111111111111111	0.192307692307692	0.0833333333333333	0.0208333333333333	0.141025641025641	0.275641025641026	0.491666666666667	0.737179487179487	0.923076923076923	0.903846153846154	0.897435897435897	0.8125	0.942307692307692	0.871794871794872	0.222222222222222	0.41025641025641	0.346153846153846	0.55952380952381	0.688888888888889	0.822222222222222	0.714285714285714	0.714285714285714	0.8	0.892857142857143	0.730769230769231	0.619047619047619	0.607142857142857	0.541666666666667	0.357142857142857	0.321428571428571	0.230769230769231	0.102564102564103	0.0714285714285714	0.0
14	0.833333333333333	0.666666666666667	0.322916666666667	0.354166666666667	0.145833333333333	0.0416666666666667	0.104166666666667	0.208333333333333	0.3125	0.104166666666667	0.34375	0.4375	0.702380952380952	0.697916666666667	0.685185185185185	0.62962962962963	0.857142857142857	0.857142857142857	0.833333333333333	1.0	0.28125	0.214285714285714	0.333333333333333	0.369047619047619	0.354166666666667	0.291666666666667	0.392857142857143	0.6875	0.916666666666667	0.857142857142857	0.833333333333333	0.875	0.833333333333333	0.566666666666667	0.476190476190476	0.5	0.375	0.3125	0.21875	0.03125
15	0.75	0.591666666666667	0.516666666666667	0.3	0.416666666666667	0.383333333333333	0.283333333333333	0.233333333333333	0.241666666666667	0.125	0.378787878787879	0.55	0.616666666666667	0.683333333333333	0.816666666666667	0.95	0.866666666666667	0.95	0.883333333333333	0.840909090909091	0.409090909090909	0.5	0.545454545454545	0.566666666666667	0.5	0.5	0.787878787878788	0.606060606060606	0.772727272727273	0.909090909090909	0.736111111111111	0.694444444444444	0.666666666666667	0.583333333333333	0.652777777777778	0.416666666666667	0.375	0.555555555555556	0.515151515151515	0.236111111111111
16	0.751851851851852	0.388888888888889	0.388888888888889	0.203703703703704	0.407407407407407	0.314814814814815	0.25	0.333333333333333	0.212962962962963	0.148148148148148	0.481481481481481	0.479166666666667	0.770833333333333	0.84375	0.722222222222222	0.537037037037037	0.65625	0.796296296296296	0.833333333333333	0.851851851851852	0.319444444444444	0.378787878787879	0.181818181818182	0.616666666666667	0.527777777777778	0.636363636363636	0.527777777777778	0.7	0.666666666666667	0.805555555555556	0.742424242424243	0.55	0.833333333333333	0.46969696969697	0.424242424242424	0.37037037037037	0.266666666666667	0.316666666666667	0.227272727272727	0.318181818181818
17	0.742424242424242	0.333333333333333	0.5	0.136363636363636	0.0909090909090909	0.166666666666667	0.0757575757575758	0.272727272727273	0.424242424242424	0.106060606060606	0.429924242424242	0.454545454545455	0.757575757575758	0.757575757575758	0.575757575757576	0.691919191919192	0.787878787878788	0.818181818181818	0.772727272727273	0.878787878787879	0.179487179487179	0.475	0.551282051282051	0.611111111111111	0.435897435897436	0.705128205128205	0.555555555555556	0.653846153846154	0.653846153846154	0.805555555555556	0.705128205128205	0.58974358974359	0.628205128205128	0.512820512820513	0.615384615384615	0.358974358974359	0.243589743589744	0.212121212121212	0.0769230769230769	0.0384615384615385
18	0.716666666666667	0.616666666666667	0.5	0.703703703703704	0.233333333333333	0.333333333333333	0.259259259259259	0.0	0.0	0.05	0.195833333333333	0.316666666666667	0.462962962962963	0.7	0.65	0.66	0.7	0.648148148148148	0.866666666666667	0.871428571428572	0.196969696969697	0.5	0.55	0.5	0.46969696969697	0.46969696969697	0.636363636363636	0.636363636363636	0.7	0.643939393939394	0.696969696969697	0.560606060606061	0.681818181818182	0.518518518518519	0.636363636363636	0.5	0.3	0.25	0.2	0.166666666666667
19	0.87037037037037	0.547619047619048	0.111111111111111	0.15625	0.125	0.0740740740740741	0.0	0.0952380952380952	0.0	0.0	0.037037037037037	0.5	0.625	0.685185185185185	0.87037037037037	0.888888888888889	0.685185185185185	0.722222222222222	0.833333333333333	0.833333333333333	0.287878787878788	0.275	0.277777777777778	0.361111111111111	0.611111111111111	0.574074074074074	0.483333333333333	0.785714285714286	0.65	0.666666666666667	0.5	0.375	0.5625	0.45	0.35	0.5	0.45	0.142857142857143	0.1	0.2
20	0.759259259259259	0.388888888888889	0.277777777777778	0.203703703703704	0.1875	0.0625	0.0416666666666667	0.0	0.148148148148148	0.12962962962963	0.216666666666667	0.3	0.722222222222222	0.740740740740741	0.907407407407408	0.796296296296296	0.925925925925926	0.925925925925926	0.770833333333333	0.851851851851852	0.204545454545455	0.45	0.25	0.484848484848485	0.363636363636364	0.65	0.8	0.8	0.85	0.85	0.733333333333333	0.666666666666667	0.777777777777778	0.314814814814815	0.383333333333333	0.283333333333333	0.25	0.111111111111111	0.116666666666667	0.133333333333333
21	0.416666666666667	0.277777777777778	0.0555555555555556	0.111111111111111	0.0555555555555556	0.0555555555555556	0.138888888888889	0.0	0.037037037037037	0.0555555555555556	0.12962962962963	0.404761904761905	0.333333333333333	0.770833333333333	0.84375	0.583333333333333	0.447916666666667	0.666666666666667	0.541666666666667	0.854166666666667	0.166666666666667	0.25	0.259259259259259	0.333333333333333	0.240740740740741	0.592592592592593	0.25	0.333333333333333	0.619047619047619	0.703703703703704	0.722222222222222	0.5625	0.37037037037037	0.5625	0.375	0.222222222222222	0.166666666666667	0.222222222222222	0.203703703703704	0.0555555555555556
22	0.857142857142857	0.3125	0.452380952380952	0.452380952380952	0.1875	0.3125	0.30952380952381	0.0833333333333333	0.0	0.0	0.222222222222222	0.5	0.75	0.708333333333333	0.722222222222222	0.833333333333333	0.833333333333333	0.777777777777778	0.75	0.875	0.185185185185185	0.155555555555556	0.375	0.5	0.444444444444444	0.416666666666667	0.5	0.6875	0.555555555555556	0.925925925925926	0.833333333333333	0.729166666666667	0.722222222222222	0.3125	0.6875	0.708333333333333	0.645833333333333	0.5625	0.416666666666667	0.208333333333333
23	0.566666666666667	0.2	0.296296296296296	0.166666666666667	0.0740740740740741	0.0740740740740741	0.145833333333333	0.0416666666666667	0.277777777777778	0.037037037037037	0.354166666666667	0.481481481481481	0.666666666666667	0.703703703703704	0.666666666666667	0.777777777777778	0.555555555555556	0.958333333333333	0.87037037037037	0.777777777777778	0.233333333333333	0.240740740740741	0.222222222222222	0.166666666666667	0.354166666666667	0.351851851851852	0.555555555555556	0.703703703703704	0.592592592592593	0.62962962962963	0.648148148148148	0.574074074074074	0.520833333333333	0.5625	0.666666666666667	0.462962962962963	0.479166666666667	0.291666666666667	0.259259259259259	0.037037037037037
24	0.787037037037037	0.518518518518519	0.481481481481481	0.185185185185185	0.203703703703704	0.0740740740740741	0.0	0.0	0.0	0.0	0.222222222222222	0.25	0.511904761904762	0.796296296296296	0.768518518518519	0.898148148148148	0.574074074074074	0.6875	0.657407407407407	0.703703703703704	0.166666666666667	0.0	0.222222222222222	0.183333333333333	0.4	0.45	0.555555555555556	0.62962962962963	0.861111111111111	0.87037037037037	0.722222222222222	0.518518518518519	0.537037037037037	0.518518518518519	0.518518518518519	0.685185185185185	0.648148148148148	0.388888888888889	0.37037037037037	0.0555555555555556
25	0.85	0.633333333333333	0.388888888888889	0.277777777777778	0.226190476190476	0.273809523809524	0.202380952380952	0.384615384615385	0.488095238095238	0.233333333333333	0.428571428571429	0.423076923076923	0.5	0.794871794871795	0.785714285714286	0.75	0.892857142857143	0.857142857142857	0.964285714285714	1.0	0.362745098039216	0.366666666666667	0.416666666666667	0.583333333333333	0.796296296296296	0.764705882352941	0.705882352941177	0.75	0.805555555555556	0.916666666666667	0.759259259259259	0.444444444444444	0.388888888888889	0.611111111111111	0.453703703703704	0.480392156862745	0.433333333333333	0.176470588235294	0.268518518518519	0.259259259259259
26	0.825	0.229166666666667	0.3	0.238095238095238	0.395833333333333	0.395833333333333	0.375	0.25	0.291666666666667	0.0625	0.444444444444444	0.571428571428571	0.555555555555556	0.611111111111111	0.648148148148148	0.703703703703704	0.916666666666667	0.75	0.75	0.916666666666667	0.325	0.416666666666667	0.5	0.7	0.7	0.928571428571429	0.8	0.9	0.65	0.775	0.616666666666667	0.62962962962963	0.604166666666667	0.4	0.466666666666667	0.433333333333333	0.133333333333333	0.208333333333333	0.222222222222222	0.15
27	0.861111111111111	0.333333333333333	0.203703703703704	0.240740740740741	0.111111111111111	0.231481481481481	0.111111111111111	0.119047619047619	0.203703703703704	0.0555555555555556	0.241666666666667	0.416666666666667	0.541666666666667	0.7	0.583333333333333	0.65	0.537037037037037	0.712962962962963	0.574074074074074	0.768518518518519	0.222222222222222	0.277777777777778	0.601851851851852	0.564814814814815	0.416666666666667	0.472222222222222	0.277777777777778	0.479166666666667	0.444444444444444	0.685185185185185	0.833333333333333	0.5	0.407407407407407	0.595238095238095	0.5	0.5	0.555555555555556	0.229166666666667	0.104166666666667	0.240740740740741
28	0.760416666666667	0.305555555555556	0.240740740740741	0.55952380952381	0.342592592592593	0.194444444444444	0.25	0.342592592592593	0.203703703703704	0.0925925925925926	0.180555555555556	0.635416666666667	0.75	0.875	0.777777777777778	0.84375	0.510416666666667	0.833333333333333	0.523809523809524	0.833333333333333	0.227272727272727	0.5	0.583333333333333	0.7	0.772727272727273	0.75	0.6	0.851851851851852	0.772727272727273	0.833333333333334	0.784722222222222	0.5	0.486111111111111	0.666666666666667	0.472222222222222	0.361111111111111	0.3	0.378787878787879	0.257575757575758	0.136363636363636
29	0.729166666666667	0.520833333333333	0.375	0.357142857142857	0.208333333333333	0.25	0.25	0.125	0.1875	0.166666666666667	0.45	1.0	0.875	0.677083333333333	0.739583333333333	0.625	0.625	0.666666666666667	0.71875	0.9375	0.283333333333333	0.25	0.5	0.555555555555556	0.816666666666667	0.9	0.814814814814815	0.783333333333333	0.85	0.75	0.75	0.516666666666667	0.416666666666667	0.25	0.283333333333333	0.183333333333333	0.166666666666667	0.25	0.25	0.133333333333333
30	0.734848484848485	0.28030303030303	0.1	0.136363636363636	0.257575757575758	0.181818181818182	0.363636363636364	0.303030303030303	0.318181818181818	0.151515151515152	0.272727272727273	0.5	0.8	0.85	0.883333333333333	0.696969696969697	0.9	0.933333333333333	0.833333333333333	0.954545454545455	0.272727272727273	0.35	0.2	0.4	0.378787878787879	0.45	0.5	0.65	0.772727272727273	0.863636363636364	0.666666666666667	0.55	0.766666666666667	0.566666666666667	0.525	0.45	0.6	0.516666666666667	0.416666666666667	0.3
31	0.6875	0.5	0.208333333333333	0.270833333333333	0.104166666666667	0.0625	0.25	0.333333333333333	0.104166666666667	0.145833333333333	0.166666666666667	0.4375	0.666666666666667	0.666666666666667	0.833333333333333	0.851851851851852	0.888888888888889	0.75	0.777777777777778	0.907407407407407	0.25	0.444444444444444	0.523809523809524	0.703703703703704	0.592592592592593	0.611111111111111	0.685185185185185	0.708333333333333	0.574074074074074	0.685185185185185	0.574074074074074	0.277777777777778	0.520833333333333	0.395833333333333	0.416666666666667	0.388888888888889	0.375	0.291666666666667	0.388888888888889	0.333333333333333
32	0.616666666666667	0.65	0.15	0.333333333333333	0.05	0.25	0.203703703703704	0.1	0.1	0.0	0.116666666666667	0.3	0.35	0.566666666666667	0.766666666666667	0.841666666666667	0.783333333333333	0.941666666666667	0.783333333333333	0.833333333333333	0.5	0.458333333333333	0.575757575757576	0.366666666666667	0.416666666666667	0.458333333333333	0.53030303030303	0.378787878787879	0.375	0.625	0.555555555555556	0.430555555555556	0.5	0.430555555555556	0.555555555555556	0.291666666666667	0.416666666666667	0.347222222222222	0.25	0.333333333333333
33	0.6875	0.444444444444444	0.0833333333333333	0.259259259259259	0.361111111111111	0.229166666666667	0.354166666666667	0.208333333333333	0.125	0.0740740740740741	0.225	0.541666666666667	0.703703703703704	0.62962962962963	0.65	0.75	0.703703703703704	0.666666666666667	0.87037037037037	0.8	0.3125	0.388888888888889	0.425925925925926	0.375	0.541666666666667	0.479166666666667	0.425925925925926	0.388888888888889	0.5	0.651851851851852	0.6	0.583333333333333	0.638888888888889	0.592592592592593	0.5	0.5	0.5625	0.388888888888889	0.407407407407407	0.15
34	0.533333333333333	0.35	0.111111111111111	0.222222222222222	0.1	0.0	0.0	0.111111111111111	0.0	0.0833333333333333	0.245833333333333	0.504545454545455	0.642857142857143	0.76969696969697	0.822222222222222	0.9	0.62962962962963	0.766666666666667	0.777777777777778	0.716666666666667	0.0454545454545455	0.283333333333333	0.272727272727273	0.383333333333333	0.516666666666667	0.606060606060606	0.733333333333333	0.681818181818182	0.9	0.848484848484848	0.651515151515152	0.772727272727273	0.555555555555556	0.46969696969697	0.303030303030303	0.121212121212121	0.151515151515152	0.216666666666667	0.136363636363636	0.0454545454545455
35	0.740740740740741	0.648148148148148	0.259259259259259	0.537037037037037	0.111111111111111	0.0925925925925926	0.333333333333333	0.222222222222222	0.0925925925925926	0.0	0.0925925925925926	0.296296296296296	0.407407407407407	0.37037037037037	0.388888888888889	0.666666666666667	0.703703703703704	0.611111111111111	0.759259259259259	0.796296296296296	0.208333333333333	0.527777777777778	0.409090909090909	0.25	0.333333333333333	0.520833333333333	0.541666666666667	0.621212121212121	0.763888888888889	0.8125	0.727272727272727	0.651515151515152	0.388888888888889	0.483333333333333	0.242424242424242	0.151515151515152	0.2	0.333333333333333	0.181818181818182	0.151515151515152
36	0.712121212121212	0.431818181818182	0.310606060606061	0.2	0.183333333333333	0.340909090909091	0.0277777777777778	0.258333333333333	0.325	0.212121212121212	0.218614718614719	0.681818181818182	0.515151515151515	0.641666666666667	0.795454545454545	0.816666666666667	0.975	0.85	0.95	0.926406926406927	0.410714285714286	0.321428571428571	0.595238095238095	0.575757575757576	0.583333333333333	0.692307692307692	0.569444444444444	0.615384615384615	0.846153846153846	0.892857142857143	0.807692307692308	0.628205128205128	0.611111111111111	0.555555555555556	0.583333333333333	0.527777777777778	0.486111111111111	0.222222222222222	0.263888888888889	0.226190476190476
37	0.787037037037037	0.583333333333333	0.5	0.277777777777778	0.144179894179894	0.322222222222222	0.277777777777778	0.394179894179894	0.262962962962963	0.0555555555555556	0.366666666666667	0.733333333333333	0.8	0.833333333333333	0.833333333333333	0.958333333333333	0.714285714285714	0.75	0.733333333333333	0.933333333333333	0.273809523809524	0.615384615384615	0.409090909090909	0.571428571428571	0.538461538461538	0.564102564102564	0.615384615384615	0.681818181818182	0.642857142857143	0.892857142857143	0.717948717948718	0.846153846153846	0.680555555555556	0.611111111111111	0.391025641025641	0.487179487179487	0.41025641025641	0.346153846153846	0.371794871794872	0.269230769230769
38	0.85	0.6	0.566666666666667	0.4	0.433333333333333	0.333333333333333	0.15	0.133333333333333	0.0666666666666667	0.15	0.15	0.6875	0.777777777777778	0.907407407407408	0.833333333333333	0.851851851851852	0.833333333333333	0.888888888888889	0.944444444444444	0.888888888888889	0.233333333333333	0.3	0.5	0.604166666666667	0.6	0.75	0.796296296296296	0.722222222222222	0.85	1.0	0.783333333333333	0.7	0.666666666666667	0.65	0.55	0.533333333333333	0.366666666666667	0.25	0.296296296296296	0.0925925925925926
39	0.87962962962963	0.675925925925926	0.481481481481481	0.361111111111111	0.490740740740741	0.490740740740741	0.481481481481482	0.342592592592593	0.240740740740741	0.208333333333333	0.388888888888889	0.740740740740741	0.75	0.944444444444444	1.0	1.0	0.888888888888889	0.8125	0.944444444444444	0.944444444444444	0.518518518518519	0.4375	0.333333333333333	0.444444444444444	0.666666666666667	0.518518518518519	0.537037037037037	0.666666666666667	0.777777777777778	0.814814814814815	0.9	0.966666666666667	0.65	0.766666666666667	0.766666666666667	0.816666666666667	0.75	0.433333333333333	0.55	0.2
40	0.816666666666667	0.175	0.191666666666667	0.222222222222222	0.308333333333333	0.3	0.398148148148148	0.316666666666667	0.35	0.148148148148148	0.266666666666667	0.566666666666667	0.85	0.9	0.866666666666667	0.933333333333333	0.866666666666667	0.966666666666667	0.966666666666667	0.95	0.65	0.416666666666667	0.566666666666667	0.516666666666667	0.633333333333333	0.4	0.633333333333333	0.7	0.816666666666667	0.916666666666667	0.636363636363636	0.454545454545455	0.409090909090909	0.409090909090909	0.409090909090909	0.287878787878788	0.439393939393939	0.272727272727273	0.227272727272727	0.363636363636364
41	0.666666666666667	0.375	0.208333333333333	0.194444444444444	0.179487179487179	0.179487179487179	0.277777777777778	0.25	0.227272727272727	0.180555555555556	0.159722222222222	0.805555555555556	0.875	0.833333333333333	0.805555555555556	0.847222222222222	0.888888888888889	0.805555555555556	0.805555555555556	0.909722222222222	0.256410256410256	0.461538461538462	0.576923076923077	0.416666666666667	0.5	0.538461538461538	0.730769230769231	0.884615384615385	0.884615384615385	1.0	0.869047619047619	0.892857142857143	0.583333333333333	0.628205128205128	0.44047619047619	0.30952380952381	0.217948717948718	0.238095238095238	0.25	0.0714285714285714
42	0.733333333333333	0.483333333333333	0.351851851851852	0.333333333333333	0.0833333333333333	0.316666666666667	0.116666666666667	0.259259259259259	0.1	0.116666666666667	0.1	0.611111111111111	0.777777777777778	0.6875	1.0	0.944444444444444	0.944444444444444	0.777777777777778	0.833333333333333	1.0	0.259259259259259	0.25	0.4	0.425925925925926	0.483333333333333	0.45	0.5	0.962962962962963	0.851851851851852	0.916666666666667	0.866666666666667	0.7	0.62962962962963	0.45	0.3	0.266666666666667	0.35	0.148148148148148	0.2	0.0833333333333333
43	0.611111111111111	0.5	0.62962962962963	0.444444444444444	0.0	0.0	0.111111111111111	0.185185185185185	0.0555555555555556	0.0555555555555556	0.185185185185185	0.375	0.520833333333333	0.47037037037037	0.692592592592593	0.781481481481481	0.811111111111111	0.787037037037037	0.842592592592593	0.803703703703704	0.133333333333333	0.233333333333333	0.259259259259259	0.283333333333333	0.259259259259259	0.28125	0.35	0.296296296296296	0.516666666666667	0.841666666666667	0.574074074074074	0.444444444444444	0.555555555555556	0.65625	0.425925925925926	0.333333333333333	0.604166666666667	0.351851851851852	0.351851851851852	0.203703703703704
44	0.888888888888889	0.833333333333333	0.703703703703704	0.214285714285714	0.333333333333333	0.166666666666667	0.145833333333333	0.37037037037037	0.0357142857142857	0.0648148148148148	0.125	0.25	0.464285714285714	0.666666666666667	0.75	0.71875	0.729166666666667	0.821428571428571	0.791666666666667	0.805555555555556	0.1875	0.333333333333333	0.357142857142857	0.229166666666667	0.479166666666667	0.712962962962963	0.642857142857143	0.571428571428571	0.722222222222222	0.805555555555556	0.65	0.7	0.65	0.4375	0.722222222222222	0.444444444444444	0.555555555555556	0.1	0.291666666666667	0.0833333333333333
45	1	0.857142857142857	0.964285714285714	0.766666666666667	0.402777777777778	0.0714285714285714	0.142857142857143	0.0	0.0	0.0	0.277777777777778	0.428571428571429	0.333333333333333	0.428571428571429	0.916666666666667	1.0	1.0	0.875	0.851851851851852	0.962962962962963	0	0.0625	0.0833333333333333	0.0714285714285714	0.19047619047619	0.571428571428571	0.714285714285714	0.857142857142857	0.90625	1.0	1	1.0	0.851851851851852	0.958333333333333	0.833333333333333	0.5625	0.5	0.229166666666667	0.166666666666667	0.166666666666667
46	0.791666666666667	0.583333333333333	0.383333333333333	0.233333333333333	0.283333333333333	0.233333333333333	0.2	0.15	0.133333333333333	0.0	0.159090909090909	0.454545454545455	0.825	0.666666666666667	0.742424242424242	0.787878787878788	0.833333333333334	0.95	0.883333333333333	0.966666666666667	0.305555555555556	0.333333333333333	0.458333333333333	0.375	0.513888888888889	0.541666666666667	0.583333333333333	0.772727272727273	0.708333333333333	0.742424242424242	0.784722222222222	0.625	0.694444444444445	0.363636363636364	0.319444444444444	0.402777777777778	0.303030303030303	0.361111111111111	0.25	0.194444444444444
47	0.75	0.3125	0.5	0.3125	0.25	0.0625	0.0	0.0625	0.0	0.0625	0.0555555555555556	0.222222222222222	0.520833333333333	0.685185185185185	0.666666666666667	0.833333333333333	0.833333333333333	1.0	1.0	0.944444444444444	0.444444444444444	0.375	0.4375	0.625	0.777777777777778	0.666666666666667	0.875	0.9375	1.0	0.925925925925926	0.854166666666667	0.388888888888889	0.277777777777778	0.5	0.166666666666667	0.111111111111111	0.125	0.111111111111111	0.25	0.166666666666667
48	0.705	0.483333333333333	0.276666666666667	0.333333333333333	0.262962962962963	0.476666666666667	0.564814814814815	0.466666666666667	0.259259259259259	0.303703703703704	0.37962962962963	0.407407407407407	0.194444444444444	0.675925925925926	0.814814814814815	0.611111111111111	0.666666666666667	0.888888888888889	0.759259259259259	0.851851851851852	0.356060606060606	0.166666666666667	0.439393939393939	0.486111111111111	0.363636363636364	0.424242424242424	0.513888888888889	0.46969696969697	0.522727272727273	0.621212121212121	0.577380952380952	0.472222222222222	0.522727272727273	0.638888888888889	0.569444444444445	0.606060606060606	0.75	0.633333333333333	0.513888888888889	0.472222222222222
49	0.924242424242424	0.575757575757576	0.475757575757576	0.5	0.371212121212121	0.256060606060606	0.240909090909091	0.168181818181818	0.26875	0.1	0.340909090909091	0.537037037037037	0.65	0.621212121212121	0.740740740740741	0.787037037037037	0.833333333333333	0.851851851851852	0.908333333333333	0.916666666666667	0.369047619047619	0.226190476190476	0.375	0.384615384615385	0.461538461538462	0.602564102564103	0.763888888888889	0.705128205128205	0.717948717948718	0.80952380952381	0.839285714285714	0.692307692307692	0.607142857142857	0.611111111111111	0.464285714285714	0.398809523809524	0.358974358974359	0.511904761904762	0.388888888888889	0.166666666666667
50	0.944444444444444	0.666666666666667	0.722222222222222	0.4375	0.333333333333333	0.222222222222222	0.222222222222222	0.166666666666667	0.214285714285714	0.138888888888889	0.143333333333333	0.520833333333333	0.566666666666667	0.722222222222222	0.796296296296296	0.9375	0.833333333333333	0.875	0.5625	0.944444444444444	0.25	0.483333333333333	0.15	0.45	0.5	0.833333333333333	0.75	0.681818181818182	0.944444444444444	0.95	0.606060606060606	0.696969696969697	0.85	0.75	0.515151515151515	0.555555555555556	0.318181818181818	0.277777777777778	0.181818181818182	0.181818181818182
51	0.690476190476191	0.714285714285714	0.291666666666667	0.285714285714286	0.0	0.166666666666667	0.119047619047619	0.2	0.19047619047619	0.0972222222222222	0.25	0.611111111111111	1.0	0.666666666666667	0.708333333333333	0.694444444444444	0.777777777777778	0.785714285714286	0.857142857142857	0.928571428571429	0.369047619047619	0.0714285714285714	0.333333333333333	0.527777777777778	0.607142857142857	0.5	0.714285714285714	0.714285714285714	0.690476190476191	0.694444444444444	0.571428571428571	0.714285714285714	0.416666666666667	0.785714285714286	0.5	0.25	0.428571428571429	0.142857142857143	0.285714285714286	0.214285714285714
52	0.65	0.683333333333333	0.348484848484848	0.0909090909090909	0.0454545454545455	0.0909090909090909	0.0681818181818182	0.106060606060606	0.128787878787879	0.0757575757575758	0.245454545454545	0.613636363636364	0.683333333333333	0.636363636363636	0.848484848484848	0.76969696969697	0.727272727272727	0.818181818181818	0.772727272727273	0.939393939393939	0.141025641025641	0.222222222222222	0.175	0.430555555555556	0.416666666666667	0.46969696969697	0.727272727272727	0.712121212121212	0.856060606060606	0.930555555555556	0.794871794871795	0.875	0.681818181818182	0.333333333333333	0.461538461538462	0.378787878787879	0.307692307692308	0.269230769230769	0.166666666666667	0.115384615384615
53	0.895833333333333	0.222222222222222	0.270833333333333	0.178571428571429	0.166666666666667	0.302083333333333	0.261904761904762	0.229166666666667	0.354166666666667	0.208333333333333	0.666666666666667	0.5	0.75	0.714285714285714	0.523809523809524	0.6875	0.791666666666667	1.0	1.0	0.916666666666667	0.0476190476190476	0.571428571428571	0.476190476190476	0.452380952380952	0.388888888888889	0.333333333333333	0.305555555555556	0.5	0.595238095238095	0.785714285714286	0.927083333333333	0.875	0.729166666666667	0.619047619047619	0.761904761904762	0.75	0.479166666666667	0.3125	0.3125	0.166666666666667
54	0.733333333333333	0.547619047619048	0.229166666666667	0.260416666666667	0.166666666666667	0.270833333333333	0.15625	0.0	0.0	0.0	0.19047619047619	0.428571428571429	0.72108843537415	0.8	0.785714285714286	0.791666666666667	0.666666666666667	0.688888888888889	0.8	0.892857142857143	0.25	0.25	0.285714285714286	0.333333333333333	0.395833333333333	0.541666666666667	0.714285714285714	0.510416666666667	0.857142857142857	0.722222222222222	0.518518518518519	0.357142857142857	0.666666666666667	0.428571428571429	0.388888888888889	0.238095238095238	0.571428571428571	0.314814814814815	0.25	0.0
55	0.848484848484849	0.636363636363636	0.583333333333333	0.4	0.318181818181818	0.272727272727273	0.15	0.366666666666667	0.212121212121212	0.0984848484848485	0.5	0.7	0.5	0.5625	0.633333333333333	0.833333333333333	0.833333333333333	0.870370370370371	1.0	0.9	0.0333333333333333	0.666666666666667	0.483333333333333	0.55	0.5	0.6	0.7	0.6	0.7	0.75	0.712121212121212	0.712121212121212	0.716666666666667	0.53030303030303	0.681818181818182	0.636363636363636	0.575757575757576	0.3	0.242424242424242	0.0681818181818182
56	0.55	0.518518518518519	0.333333333333333	0.0555555555555556	0.075	0.194444444444444	0.0625	0.0	0.1	0.05	0.0484848484848485	0.5	0.672727272727273	0.825757575757576	0.766666666666667	0.633333333333333	0.638888888888889	0.655555555555556	0.75	0.642424242424243	0.388888888888889	0.484848484848485	0.256944444444444	0.291666666666667	0.375	0.409090909090909	0.766666666666667	0.560606060606061	0.742424242424242	0.777777777777778	0.5	0.393939393939394	0.378787878787879	0.351851851851852	0.3	0.425925925925926	0.333333333333333	0.378787878787879	0.233333333333333	0.0454545454545455
57	0.731481481481481	0.373015873015873	0.265625	0.12962962962963	0.277777777777778	0.277777777777778	0.351851851851852	0.296296296296296	0.462962962962963	0.203703703703704	0.354166666666667	0.6875	0.75	0.944444444444444	0.75	0.722222222222222	0.809523809523809	0.625	0.770833333333333	0.958333333333333	0.25	0.318181818181818	0.5625	0.590909090909091	0.4	0.65	0.681818181818182	0.772727272727273	0.75	0.875757575757576	0.816666666666667	0.5	0.407407407407407	0.55	0.3	0.25	0.25	0.4	0.37037037037037	0.283333333333333
58	0.727272727272727	0.591666666666667	0.25	0.212121212121212	0.295454545454545	0.0606060606060606	0.0916666666666667	0.0454545454545455	0.15	0.0757575757575758	0.0666666666666667	0.383333333333333	0.65	0.7	0.84	0.95	0.944444444444444	0.851851851851852	1.0	0.91	0.28030303030303	0.333333333333333	0.257575757575758	0.383333333333333	0.515151515151515	0.545454545454545	0.666666666666667	0.727272727272727	0.818181818181818	0.909090909090909	0.909090909090909	0.696969696969697	0.636363636363636	0.6	0.560606060606061	0.287878787878788	0.0757575757575758	0.106060606060606	0.181818181818182	0.0606060606060606
59	0.479166666666667	0.3125	0.0714285714285714	0.166666666666667	0.25	0.25	0.333333333333333	0.428571428571429	0.25	0.0833333333333333	0.238095238095238	0.547619047619048	0.678571428571429	1.0	0.869047619047619	0.833333333333333	0.892857142857143	0.845238095238095	0.916666666666667	0.847619047619048	0.181818181818182	0.393939393939394	0.37037037037037	0.65	0.727272727272727	0.757575757575758	0.545454545454545	0.484848484848485	0.683333333333333	0.803030303030303	0.818181818181818	0.7	0.55	0.5	0.416666666666667	0.316666666666667	0.1	0.3	0.15	0.227272727272727
60	0.517857142857143	0.107142857142857	0.178571428571429	0.307692307692308	0.511904761904762	0.230952380952381	0.397435897435897	0.340476190476191	0.342857142857143	0.245238095238095	0.388888888888889	0.766666666666667	0.761904761904762	0.630952380952381	0.811111111111111	0.844444444444444	0.75	0.857142857142857	0.933333333333333	0.9	0.372549019607843	0.57843137254902	0.614583333333333	0.676470588235294	0.588235294117647	0.754901960784314	0.6875	0.697916666666667	0.637254901960784	0.862745098039216	0.656862745098039	0.617647058823529	0.735294117647059	0.544444444444445	0.441176470588235	0.470588235294118	0.333333333333333	0.382352941176471	0.294117647058824	0.196078431372549
61	0.6	0.388888888888889	0.25	0.148148148148148	0.0333333333333333	0.133333333333333	0.0	0.1	0.1	0.0	0.05	0.395833333333333	0.520833333333333	0.770833333333333	0.907407407407408	0.866666666666667	0.816666666666667	0.833333333333333	0.666666666666667	1.0	0	0.166666666666667	0.444444444444444	0.666666666666667	0.592592592592593	0.685185185185185	0.65	0.666666666666667	0.85	0.907407407407407	0.81	0.65	0.555555555555556	0.316666666666667	0.25	0.166666666666667	0.1	0.05	0.1	0.0
62	0.685185185185185	0.453703703703704	0.3125	0.175925925925926	0.277777777777778	0.0833333333333333	0.0648148148148148	0.25	0.194444444444444	0.194444444444444	0.259259259259259	0.916666666666667	0.722222222222222	0.71875	0.888888888888889	0.916666666666667	0.678571428571429	0.84375	0.90625	1.0	0.516666666666667	0.516666666666667	0.333333333333333	0.366666666666667	0.616666666666667	0.45	0.583333333333333	0.616666666666667	0.740740740740741	0.907407407407408	0.816666666666667	0.683333333333333	0.703703703703704	0.466666666666667	0.416666666666667	0.566666666666667	0.65	0.351851851851852	0.116666666666667	0.166666666666667
63	0.816666666666667	0.560606060606061	0.393939393939394	0.1	0.507575757575758	0.305555555555556	0.35	0.295454545454545	0.204545454545455	0.287878787878788	0.242424242424242	0.6	0.611111111111111	0.681818181818182	0.909090909090909	0.840909090909091	0.810606060606061	0.8	0.818181818181818	0.909090909090909	0.439393939393939	0.402777777777778	0.651515151515152	0.666666666666667	0.636363636363636	0.742424242424242	0.555555555555556	0.907407407407407	0.819444444444444	0.791666666666667	0.763888888888889	0.541666666666667	0.583333333333333	0.590909090909091	0.416666666666667	0.430555555555556	0.5	0.4	0.409090909090909	0.208333333333333
64	0.854166666666667	0.65625	0.8125	0.729166666666667	0.46875	0.28125	0.357142857142857	0.395833333333333	0.197916666666667	0.0	0	0.571428571428571	0.583333333333333	0.861111111111111	0.952380952380952	1.0	0.833333333333333	0.833333333333333	0.761904761904762	0.964285714285714	0.6	0.6	0.777777777777778	0.75	0.636363636363636	0.636363636363636	0.85	0.7	0.777777777777778	0.95	0.683333333333333	0.441666666666667	0.516666666666667	0.518518518518519	0.375	0.611111111111111	0.5	0.3	0.259259259259259	0.3
65	0.787878787878788	0.318181818181818	0.25	0.222222222222222	0.194444444444444	0.166666666666667	0.0	0.0833333333333333	0.0	0.138888888888889	0.212121212121212	0.391666666666667	0.553030303030303	0.583333333333333	0.716666666666667	0.909090909090909	0.848484848484848	0.878787878787879	0.909090909090909	0.863636363636364	0.138888888888889	0.212121212121212	0.234848484848485	0.363636363636364	0.409090909090909	0.515151515151515	0.483333333333333	0.658333333333333	0.85	0.875	0.818181818181818	0.833333333333333	0.893939393939394	0.616666666666667	0.5	0.439393939393939	0.257575757575758	0.227272727272727	0.272727272727273	0.0757575757575758
66	0.683333333333333	0.444444444444444	0.270833333333333	0.0833333333333333	0.133333333333333	0.2	0.166666666666667	0.0	0.233333333333333	0.116666666666667	0.25	0.583333333333333	0.766666666666667	0.65	0.883333333333333	0.833333333333333	0.933333333333333	0.907407407407407	0.9	1.0	0.316666666666667	0.333333333333333	0.2	0.462962962962963	0.45	0.566666666666667	0.8	0.65	0.633333333333333	0.8	0.833333333333333	0.944444444444444	0.375	0.5625	0.3	0.4	0.333333333333333	0.3	0.35	0.283333333333333
67	0.972222222222222	0.777777777777778	0.395833333333333	0.354545454545455	0.395833333333333	0.361111111111111	0.378787878787879	0.277777777777778	0.111111111111111	0.125	0.257575757575758	0.611111111111111	0.775	0.722222222222222	0.803030303030303	0.96969696969697	0.777777777777778	0.856060606060606	0.9	0.954545454545455	0.303571428571429	0.619047619047619	0.545454545454545	0.527777777777778	0.679487179487179	0.696428571428571	0.784615384615385	0.833333333333333	0.858974358974359	0.914285714285714	0.766666666666667	0.75	0.711111111111111	0.538461538461538	0.511904761904762	0.5	0.358974358974359	0.119047619047619	0.0714285714285714	0.0357142857142857
68	0.766666666666667	0.65	0.425	0.316666666666667	0.34	0.363333333333333	0.391666666666667	0.3	0.175	0.213333333333333	0.185185185185185	0.314814814814815	0.685185185185185	0.944444444444444	0.796296296296296	0.87037037037037	0.740740740740741	0.611111111111111	0.703703703703704	0.870370370370371	0.266666666666667	0.616666666666667	0.533333333333333	0.533333333333333	0.45	0.4	0.566666666666667	0.533333333333333	0.533333333333333	0.883333333333333	0.731481481481481	0.694444444444444	0.462962962962963	0.574074074074074	0.62962962962963	0.462962962962963	0.592592592592593	0.583333333333333	0.444444444444444	0.166666666666667
69	0.472222222222222	0.435185185185185	0.240740740740741	0.425925925925926	0.333333333333333	0.185185185185185	0.351851851851852	0.351851851851852	0.0833333333333333	0.111111111111111	0.4	0.277777777777778	0.777777777777778	0.907407407407407	0.85	0.9	0.907407407407407	0.851851851851852	0.888888888888889	0.9	0.291666666666667	0.527777777777778	0.633333333333333	0.458333333333333	0.625	0.666666666666667	0.638888888888889	0.533333333333333	0.5	0.736111111111111	0.696969696969697	0.606060606060606	0.633333333333333	0.606060606060606	0.636363636363636	0.515151515151515	0.606060606060606	0.383333333333333	0.181818181818182	0.181818181818182
70	0.696969696969697	0.5	0.303030303030303	0.05	0.196969696969697	0.136363636363636	0.4	0.0909090909090909	0.0909090909090909	0.212121212121212	0.266666666666667	0.65	0.933333333333333	0.95	0.95	0.9	0.95	0.85	0.9	0.8	0.283333333333333	0.266666666666667	0.4	0.444444444444444	0.55	0.566666666666667	0.722222222222222	0.75	0.85	0.933333333333333	0.85	0.55	0.55	0.55	0.466666666666667	0.433333333333333	0.45	0.25	0.25	0.0333333333333333
71	0.785714285714286	0.666666666666667	0.630952380952381	0.333333333333333	0.25	0.30952380952381	0.166666666666667	0.214285714285714	0.214285714285714	0.107142857142857	0.380952380952381	0.666666666666667	0.738095238095238	0.833333333333333	0.928571428571429	0.785714285714286	0.638888888888889	0.761904761904762	0.880952380952381	0.952380952380952	0.444444444444444	0.5	0.703703703703704	0.648148148148148	0.703703703703704	0.685185185185185	0.796296296296296	0.666666666666667	0.777777777777778	0.888888888888889	0.6	0.9	0.611111111111111	0.5625	0.5	0.3	0.520833333333333	0.444444444444444	0.35	0.216666666666667
72	0.75	0.416666666666667	0.5	0.208333333333333	0.35	0.35	0.203703703703704	0.625	0.166666666666667	0.216666666666667	0.314814814814815	0.533333333333333	0.65	0.533333333333333	0.65	0.866666666666667	0.883333333333333	0.95	0.916666666666667	0.883333333333333	0.533333333333333	0.444444444444444	0.45	0.55	0.3	0.45	0.65	0.833333333333333	0.8	0.95	0.848484848484849	0.727272727272727	0.666666666666667	0.696969696969697	0.787878787878788	0.560606060606061	0.363636363636364	0.515151515151515	0.366666666666667	0.257575757575758
73	0.714285714285714	0.285714285714286	0.214285714285714	0.571428571428571	0.261904761904762	0.214285714285714	0.404761904761905	0.214285714285714	0.214285714285714	0.0476190476190476	0.25	0.25	0.645833333333333	0.375	0.8125	0.625	0.875	0.8125	0.785714285714286	0.84375	0.291666666666667	0.25	0.625	0.5	0.375	0.625	0.8125	0.770833333333333	0.666666666666667	0.90625	0.520833333333333	0.357142857142857	0.571428571428571	0.571428571428571	0.238095238095238	0.333333333333333	0.571428571428571	0.666666666666667	0.428571428571429	0.270833333333333
74	0.700980392156863	0.479166666666667	0.34375	0.230392156862745	0.286458333333333	0.286458333333333	0.46078431372549	0.333333333333333	0.473958333333333	0.32843137254902	0.686274509803922	0.892156862745098	0.911111111111111	0.813725490196078	0.911764705882353	0.892156862745098	0.862745098039216	0.726190476190476	0.941176470588235	0.901960784313726	0.482456140350877	0.578947368421053	0.631578947368421	0.763157894736842	0.640350877192982	0.675438596491228	0.605263157894737	0.722222222222222	0.789473684210526	0.824561403508772	0.771929824561404	0.719298245614035	0.657894736842105	0.657894736842105	0.638888888888889	0.631578947368421	0.429824561403509	0.210526315789474	0.307017543859649	0.175438596491228
75	0.666666666666667	0.25	0.380952380952381	0.0357142857142857	0.30952380952381	0.523809523809524	0.261904761904762	0.30952380952381	0.214285714285714	0.0952380952380952	0.142857142857143	0.214285714285714	0.833333333333333	0.785714285714286	0.642857142857143	0.761904761904762	0.777777777777778	0.861111111111111	0.861111111111111	0.761904761904762	0.25	0.333333333333333	0.444444444444444	0.7	0.5	0.6	0.733333333333333	0.875	0.555555555555556	0.7	0.475	0.366666666666667	0.203703703703704	0.3	0.45	0.45	0.491666666666667	0.277777777777778	0.0555555555555556	0.133333333333333
