# Supplementary material for: Multiplexed action-outcome representation by striatal striosome-matrix compartments detected with a mouse cost-benefit foraging task
Source: Nat Commun. 2022 Mar 22;13:1541. doi: 10.1038/s41467-022-28983-5 (PMC8941061; doi:10.1038/s41467-022-28983-5)
Supplement: Supplementary file 3 — Source Data [file 41467_2022_28983_MOESM3_ESM.zip › source_data/Fig 1E.csv]

	Reward blocks: left										Reward blocks: right										Puff blocks: left										Puff blocks: right
Session	1	2.0	3.0	4.0	5.0	6.0	7.0	8.0	9.0	10.0	1	2.0	3.0	4.0	5.0	6.0	7.0	8.0	9.0	10.0	1	2.0	3.0	4.0	5.0	6.0	7.0	8.0	9.0	10.0	1	2.0	3.0	4.0	5.0	6.0	7.0	8.0	9.0	10.0
1	0	0.5	0.166666666666667	0.0	0.333333333333333	1.0	0.875	0.857142857142857	0.571428571428571	0.166666666666667	1	0.833333333333333	0.75	0.875	1.0	0.166666666666667	0.5	0.571428571428571	0.666666666666667	0.714285714285714	0.875	0.857142857142857	1.0	0.875	0.875	0.0	0.375	0.375	0.571428571428571	0.571428571428571	0.222222222222222	0.222222222222222	0.25	0.375	0.125	0.857142857142857	0.777777777777778	1.0	0.625	0.75
2	0.25	0.375	0.222222222222222	0.0	0.375	1.0	1.0	0.555555555555556	0.75	0.666666666666667	0.625	0.777777777777778	0.428571428571429	0.875	0.75	0.25	0.444444444444444	0.777777777777778	0.75	0.625	0.75	0.928571428571429	0.923076923076923	1.0	0.846153846153846	0.307692307692308	0.285714285714286	0.5	0.5	0.333333333333333	0.384615384615385	0.363636363636364	0.428571428571429	0.461538461538462	0.307692307692308	0.928571428571429	0.642857142857143	0.384615384615385	0.5	0.454545454545455
3	0.5	0.125	0.571428571428571	0.25	0.0	1.0	0.428571428571429	0.75	0.571428571428571	0.625	1	0.857142857142857	0.857142857142857	0.875	0.857142857142857	0.428571428571429	0.428571428571429	0.625	0.5	0.666666666666667	0.777777777777778	0.777777777777778	0.875	0.857142857142857	0.888888888888889	0.444444444444444	0.555555555555556	0.5	0.555555555555556	0.888888888888889	0.5	0.3	0.375	0.5	0.4	0.888888888888889	0.428571428571429	0.777777777777778	0.555555555555556	0.444444444444444
4	0.375	0.375	0.571428571428571	0.375	0.5	0.555555555555556	0.888888888888889	0.555555555555556	0.222222222222222	0.333333333333333	0.777777777777778	1.0	0.777777777777778	0.714285714285714	0.777777777777778	0.25	0.25	0.375	0.5	0.428571428571429	0.333333333333333	0.5	0.9	0.8	0.8	0.333333333333333	0.222222222222222	0.555555555555556	0.666666666666667	0.625	0.375	0.333333333333333	0.555555555555556	0.444444444444444	0.333333333333333	0.75	0.4	0.6	0.7	0.6
5	0.153846153846154	0.285714285714286	0.266666666666667	0.0666666666666667	0.142857142857143	1.0	0.416666666666667	0.642857142857143	0.307692307692308	0.307692307692308	0.928571428571429	1.0	0.769230769230769	0.857142857142857	0.714285714285714	0.333333333333333	0.714285714285714	0.733333333333333	0.928571428571429	0.857142857142857	0.823529411764706	0.666666666666667	0.875	0.882352941176471	0.9375	0.466666666666667	0.3125	0.5	0.5625	0.375	0.411764705882353	0.357142857142857	0.411764705882353	0.25	0.3125	0.705882352941177	0.5625	0.533333333333333	0.411764705882353	0.529411764705882
6	0.25	0.555555555555556	0.5	0.555555555555556	0.2	0.818181818181818	0.5	0.5	0.454545454545455	0.6	0.8	0.818181818181818	0.875	1.0	0.818181818181818	0.125	0.3	0.7	0.6	0.9	0.727272727272727	1.0	1.0	0.9	1.0	0.272727272727273	0.363636363636364	0.888888888888889	0.636363636363636	0.666666666666667	0.444444444444444	0.333333333333333	0.545454545454545	0.181818181818182	0.333333333333333	0.909090909090909	0.818181818181818	0.6	0.6	0.5
7	0.111111111111111	0.3	0.333333333333333	0.333333333333333	0.222222222222222	0.777777777777778	0.727272727272727	0.272727272727273	0.454545454545455	0.5	0.818181818181818	1.0	1.0	1.0	0.909090909090909	0.333333333333333	0.6	0.6	0.6	0.666666666666667	0.727272727272727	0.9	0.8	0.727272727272727	0.636363636363636	0.363636363636364	0.636363636363636	0.636363636363636	0.636363636363636	0.8	0.454545454545455	0.181818181818182	0.4	0.4	0.1	0.8	0.7	0.454545454545455	0.545454545454545	0.3
8	0.583333333333333	0.363636363636364	0.25	0.2	0.1	1.0	0.5	0.363636363636364	0.333333333333333	0.333333333333333	0.75	0.769230769230769	0.916666666666667	0.833333333333333	1.0	0.4	0.333333333333333	0.416666666666667	0.583333333333333	0.916666666666667	0.6	0.533333333333333	0.666666666666667	0.6	0.8	0.0769230769230769	0.25	0.5	0.428571428571429	0.642857142857143	0.571428571428571	0.384615384615385	0.333333333333333	0.285714285714286	0.230769230769231	0.785714285714286	0.428571428571429	0.571428571428571	0.692307692307692	0.571428571428571
9	0.307692307692308	0.0	0.363636363636364	0.0769230769230769	0.307692307692308	0.785714285714286	0.615384615384615	0.142857142857143	0.615384615384615	0.307692307692308	0.642857142857143	0.615384615384615	0.583333333333333	0.769230769230769	0.785714285714286	0.230769230769231	0.307692307692308	0.583333333333333	0.75	0.666666666666667	0.733333333333333	0.733333333333333	0.733333333333333	0.733333333333333	0.733333333333333	0.384615384615385	0.2	0.533333333333333	0.533333333333333	0.466666666666667	0.333333333333333	0.428571428571429	0.357142857142857	0.142857142857143	0.357142857142857	0.846153846153846	0.666666666666667	0.6	0.6	0.5
10	0.333333333333333	0.384615384615385	0.363636363636364	0.230769230769231	0.181818181818182	1.0	0.714285714285714	0.5	0.571428571428571	0.5	0.923076923076923	0.785714285714286	0.916666666666667	0.857142857142857	1.0	0.181818181818182	0.0833333333333333	0.25	0.416666666666667	0.666666666666667	0.75	0.733333333333333	0.8125	0.733333333333333	0.75	0.1875	0.642857142857143	0.5	0.571428571428571	0.4	0.4	0.25	0.153846153846154	0.266666666666667	0.25	0.857142857142857	0.666666666666667	0.533333333333333	0.428571428571429	0.333333333333333
11	0	0.0	0.0666666666666667	0.0	0.0	1.0	0.4375	0.5	0.25	0.266666666666667	0.733333333333333	0.6875	0.9375	0.9375	0.866666666666667	0.153846153846154	0.133333333333333	0.4	0.333333333333333	0.666666666666667	0.6875	0.9375	0.8	0.875	0.9375	0.0714285714285714	0.133333333333333	0.2	0.266666666666667	0.2	0.0666666666666667	0.142857142857143	0.142857142857143	0.133333333333333	0.0666666666666667	0.875	0.6875	0.6	0.4375	0.5
12	0.133333333333333	0.25	0.125	0.1875	0.125	1.0	0.3125	0.4375	0.4375	0.25	0.9375	0.8125	0.9375	0.875	0.8125	0.0	0.5	0.5625	0.8125	0.75	0.6875	0.875	0.933333333333333	0.875	0.875	0.117647058823529	0.411764705882353	0.4375	0.411764705882353	0.470588235294118	0.25	0.117647058823529	0.0625	0.176470588235294	0.176470588235294	0.9375	0.642857142857143	0.6875	0.6875	0.6875
13	0.3	0.1	0.0	0.2	0.0	0.909090909090909	0.384615384615385	0.5	0.166666666666667	0.3	0.769230769230769	1.0	0.923076923076923	0.923076923076923	0.692307692307692	0.0833333333333333	0.1	0.181818181818182	0.285714285714286	0.727272727272727	0.714285714285714	0.928571428571429	0.923076923076923	0.857142857142857	0.846153846153846	0.0769230769230769	0.25	0.545454545454545	0.363636363636364	0.416666666666667	0.0769230769230769	0.0909090909090909	0.0714285714285714	0.0	0.0	0.846153846153846	0.714285714285714	0.357142857142857	0.642857142857143	0.538461538461538
14	0.25	0.428571428571429	0.333333333333333	0.125	0.142857142857143	0.875	0.833333333333333	0.571428571428571	0.75	0.571428571428571	1	0.75	0.857142857142857	1.0	1.0	0.142857142857143	0.4	0.5	0.666666666666667	0.714285714285714	0.714285714285714	1.0	0.833333333333333	1.0	1.0	0.428571428571429	0.0	0.375	0.25	0.142857142857143	0.25	0.142857142857143	0.428571428571429	0.0	0.0	0.8	1.0	1.0	0.666666666666667	0.833333333333333
15	0.333333333333333	0.222222222222222	0.25	0.111111111111111	0.111111111111111	1.0	0.5	0.8	0.5	0.6	0.9	0.8	0.8	1.0	0.8	0.111111111111111	0.666666666666667	0.444444444444444	0.666666666666667	0.555555555555556	0.7	0.545454545454545	0.818181818181818	0.636363636363636	1.0	0.5	0.363636363636364	0.545454545454545	0.636363636363636	0.545454545454545	0.454545454545455	0.818181818181818	0.181818181818182	0.6	0.272727272727273	0.636363636363636	0.727272727272727	0.636363636363636	0.909090909090909	0.727272727272727
16	0.5	0.125	0.125	0.25	0.333333333333333	0.857142857142857	0.625	0.714285714285714	0.428571428571429	0.625	0.75	0.625	0.666666666666667	0.75	0.75	0.333333333333333	0.625	0.6	0.714285714285714	0.375	0.727272727272727	0.454545454545455	0.888888888888889	0.636363636363636	0.8	0.363636363636364	0.222222222222222	0.375	0.5	0.555555555555556	0.181818181818182	0.4	0.125	0.3	0.4	0.818181818181818	0.6	0.555555555555556	0.6	0.5
17	0.272727272727273	0.0	0.333333333333333	0.363636363636364	0.2	0.888888888888889	0.6	0.222222222222222	0.6	0.125	0.888888888888889	0.9	1.0	0.777777777777778	1.0	0.272727272727273	0.5	0.6	0.909090909090909	0.727272727272727	0.75	0.5	0.727272727272727	0.666666666666667	0.909090909090909	0.181818181818182	0.3	0.545454545454545	0.333333333333333	0.333333333333333	0.333333333333333	0.166666666666667	0.181818181818182	0.0833333333333333	0.0909090909090909	0.727272727272727	0.666666666666667	0.818181818181818	0.272727272727273	0.5
18	0.111111111111111	0.1	0.111111111111111	0.0	0.125	0.888888888888889	0.5	0.555555555555556	0.777777777777778	0.444444444444444	1	0.777777777777778	0.777777777777778	0.888888888888889	1.0	0.0	0.3	0.444444444444444	0.25	0.666666666666667	0.4	1.0	0.666666666666667	0.555555555555556	0.7	0.1	0.428571428571429	0.363636363636364	0.6	0.7	0.363636363636364	0.222222222222222	0.2	0.3	0.0	0.777777777777778	0.7	0.5	0.666666666666667	0.666666666666667
19	0	0.0	0.0	0.0	0.0	1.0	0.875	0.625	0.375	0.571428571428571	0.666666666666667	0.75	0.75	0.75	0.777777777777778	0.0	0.0	0.285714285714286	0.714285714285714	0.833333333333333	0.5	0.75	1.0	0.875	0.777777777777778	0.2	0.375	0.5	0.571428571428571	0.333333333333333	0.125	0.111111111111111	0.2	0.1	0.2	0.5	0.444444444444444	0.444444444444444	0.375	0.444444444444444
20	0	0.125	0.0	0.125	0.222222222222222	1.0	0.666666666666667	0.333333333333333	0.25	0.444444444444444	0.857142857142857	0.75	0.75	0.875	0.571428571428571	0.111111111111111	0.375	0.375	0.222222222222222	0.375	0.666666666666667	0.777777777777778	0.777777777777778	0.9	0.8	0.222222222222222	0.2	0.4	0.25	0.285714285714286	0.3	0.111111111111111	0.111111111111111	0.2	0.2	0.714285714285714	0.7	0.571428571428571	0.7	0.5
21	0	0.222222222222222	0.0	0.0	0.125	0.625	0.285714285714286	0.25	0.0	0.0	0.5	0.5	0.714285714285714	0.625	0.875	0.0	0.333333333333333	0.4	0.4	0.125	0.625	0.5	0.5	0.625	0.777777777777778	0.0	0.222222222222222	0.333333333333333	0.25	0.125	0.333333333333333	0.222222222222222	0.333333333333333	0.111111111111111	0.111111111111111	0.666666666666667	0.75	0.571428571428571	0.571428571428571	0.375
22	0	0.0	0.0	0.0	0.0	1.0	0.75	0.375	0.285714285714286	0.428571428571429	1	0.857142857142857	0.8	0.875	0.6	0.0	0.166666666666667	0.25	0.375	0.571428571428571	0.428571428571429	0.571428571428571	0.666666666666667	0.777777777777778	0.888888888888889	0.25	0.285714285714286	0.25	0.333333333333333	0.5	0.625	0.625	0.25	0.375	0.333333333333333	0.833333333333333	0.875	0.666666666666667	0.75	0.666666666666667
23	0.142857142857143	0.111111111111111	0.25	0.111111111111111	0.111111111111111	0.666666666666667	0.444444444444444	0.444444444444444	0.111111111111111	0.333333333333333	1	0.666666666666667	0.875	0.888888888888889	0.444444444444444	0.0	0.714285714285714	0.625	0.555555555555556	0.777777777777778	0.666666666666667	0.666666666666667	0.625	0.444444444444444	0.444444444444444	0.222222222222222	0.375	0.0	0.25	0.375	0.333333333333333	0.333333333333333	0.333333333333333	0.222222222222222	0.0	0.777777777777778	0.666666666666667	0.444444444444444	0.555555555555556	0.444444444444444
24	0	0.0	0.0	0.0	0.0	1.0	0.666666666666667	0.444444444444444	0.333333333333333	0.25	0.666666666666667	0.444444444444444	0.888888888888889	0.5	0.625	0.0	0.142857142857143	0.25	0.142857142857143	0.5	0.5	0.777777777777778	0.777777777777778	0.625	1.0	0.0	0.0	0.111111111111111	0.111111111111111	0.111111111111111	0.555555555555556	0.444444444444444	0.444444444444444	0.222222222222222	0.111111111111111	0.666666666666667	0.875	0.555555555555556	0.555555555555556	0.333333333333333
25	0.230769230769231	0.5	0.545454545454545	0.333333333333333	0.307692307692308	1.0	0.714285714285714	0.714285714285714	0.642857142857143	0.384615384615385	0.857142857142857	0.857142857142857	0.923076923076923	1.0	1.0	0.416666666666667	0.333333333333333	0.461538461538462	0.3	0.571428571428571	0.8	0.8125	0.8	0.833333333333333	0.777777777777778	0.214285714285714	0.411764705882353	0.461538461538462	0.5	0.352941176470588	0.357142857142857	0.2	0.133333333333333	0.235294117647059	0.375	0.764705882352941	0.705882352941177	0.5	0.388888888888889	0.4375
26	0.142857142857143	0.142857142857143	0.285714285714286	0.0	0.142857142857143	0.875	0.714285714285714	0.5	0.375	0.25	0.714285714285714	0.571428571428571	0.625	0.857142857142857	0.857142857142857	0.25	0.714285714285714	0.8	0.571428571428571	0.833333333333333	0.666666666666667	1.0	0.75	0.777777777777778	0.666666666666667	0.142857142857143	0.3	0.5	0.222222222222222	0.555555555555556	0.2	0.25	0.333333333333333	0.125	0.375	0.555555555555556	0.625	0.833333333333333	0.5	0.571428571428571
27	0.5	0.285714285714286	0.0	0.142857142857143	0.111111111111111	1.0	0.666666666666667	0.333333333333333	0.444444444444444	0.375	0.666666666666667	0.625	0.777777777777778	0.5	0.5	0.0	0.285714285714286	0.375	0.714285714285714	0.625	0.428571428571429	0.5	0.5	0.625	0.5	0.333333333333333	0.222222222222222	0.333333333333333	0.5	0.5	0.333333333333333	0.444444444444444	0.142857142857143	0.125	0.25	0.875	0.6	0.875	0.5	0.428571428571429
28	0.444444444444444	0.222222222222222	0.111111111111111	0.222222222222222	0.125	1.0	0.625	0.25	0.375	0.375	0.714285714285714	0.857142857142857	0.571428571428571	0.875	0.571428571428571	0.0	0.25	0.444444444444444	0.777777777777778	0.666666666666667	1	0.727272727272727	0.666666666666667	0.818181818181818	0.545454545454545	0.181818181818182	0.363636363636364	0.454545454545455	0.545454545454545	0.5	0.272727272727273	0.272727272727273	0.363636363636364	0.3	0.0909090909090909	0.9	1.0	0.3	0.727272727272727	0.6
29	0	0.142857142857143	0.0	0.142857142857143	0.0	0.857142857142857	0.571428571428571	0.571428571428571	0.166666666666667	0.428571428571429	0.714285714285714	0.833333333333333	0.714285714285714	1.0	0.833333333333333	0.0	0.833333333333333	1.0	0.714285714285714	1.0	0.7	1.0	0.777777777777778	0.8	0.8	0.142857142857143	0.333333333333333	0.222222222222222	0.25	0.555555555555556	0.142857142857143	0.333333333333333	0.285714285714286	0.111111111111111	0.125	0.7	0.9	0.5	0.555555555555556	0.222222222222222
30	0.181818181818182	0.111111111111111	0.4	0.363636363636364	0.2	0.9	0.5	0.2	0.0	0.2	1	1.0	1.0	0.777777777777778	0.9	0.1	0.4	0.636363636363636	0.727272727272727	0.727272727272727	0.6	0.6	0.666666666666667	0.8	0.8	0.2	0.2	0.125	0.555555555555556	0.333333333333333	0.6	0.4	0.3	0.555555555555556	0.333333333333333	0.777777777777778	0.6	0.5	0.75	0.6
31	0.25	0.142857142857143	0.142857142857143	0.125	0.25	0.75	0.625	0.375	0.25	0.25	1	0.625	0.875	0.75	0.75	0.0	0.142857142857143	0.333333333333333	0.8	0.666666666666667	0.777777777777778	0.555555555555556	0.777777777777778	0.555555555555556	0.666666666666667	0.142857142857143	0.142857142857143	0.428571428571429	0.625	0.666666666666667	0.428571428571429	0.428571428571429	0.5	0.125	0.5	0.555555555555556	0.444444444444444	0.333333333333333	0.444444444444444	0.444444444444444
32	0.1	0.1	0.2	0.1	0.0	1.0	0.555555555555556	0.777777777777778	0.444444444444444	0.333333333333333	0.888888888888889	0.888888888888889	0.888888888888889	0.777777777777778	0.888888888888889	0.0	0.1	0.2	0.4	0.5	0.545454545454545	0.636363636363636	0.454545454545455	0.272727272727273	0.454545454545455	0.636363636363636	0.363636363636364	0.545454545454545	0.545454545454545	0.5	0.363636363636364	0.272727272727273	0.363636363636364	0.272727272727273	0.363636363636364	0.727272727272727	0.454545454545455	0.545454545454545	0.363636363636364	0.545454545454545
33	0.5	0.0	0.2	0.285714285714286	0.0	0.714285714285714	0.5	0.428571428571429	0.142857142857143	0.444444444444444	0.555555555555556	1.0	0.875	0.714285714285714	0.857142857142857	0.111111111111111	0.428571428571429	0.666666666666667	0.555555555555556	0.444444444444444	0.714285714285714	0.571428571428571	0.5	0.714285714285714	0.625	0.166666666666667	0.285714285714286	0.375	0.0	0.285714285714286	0.625	0.125	0.125	0.375	0.125	0.714285714285714	0.833333333333333	0.428571428571429	0.666666666666667	0.6
34	0.2	0.0	0.0	0.1	0.1	0.75	0.333333333333333	0.222222222222222	0.222222222222222	0.111111111111111	0.666666666666667	0.777777777777778	0.888888888888889	0.875	0.444444444444444	0.0	0.375	0.4	0.6	0.5	0.875	0.777777777777778	0.8	0.9	0.9	0.0909090909090909	0.0909090909090909	0.2	0.3	0.222222222222222	0.363636363636364	0.0909090909090909	0.2	0.0909090909090909	0.0909090909090909	0.9	0.5	0.6	0.666666666666667	0.555555555555556
35	0.222222222222222	0.222222222222222	0.0	0.0	0.0	0.75	0.75	0.625	0.375	0.625	0.75	1.0	0.75	1.0	0.714285714285714	0.0	0.222222222222222	0.222222222222222	0.444444444444444	0.333333333333333	0.8	0.545454545454545	0.727272727272727	0.636363636363636	0.818181818181818	0.181818181818182	0.181818181818182	0.363636363636364	0.363636363636364	0.181818181818182	0.363636363636364	0.545454545454545	0.181818181818182	0.1	0.272727272727273	0.818181818181818	0.545454545454545	0.727272727272727	0.363636363636364	0.0909090909090909
36	0.375	0.2	0.4	0.2	0.4	0.818181818181818	0.727272727272727	0.4	0.4	0.363636363636364	1	0.909090909090909	0.818181818181818	1.0	0.818181818181818	0.1	0.2	0.666666666666667	0.555555555555556	0.111111111111111	0.692307692307692	0.666666666666667	0.692307692307692	0.923076923076923	0.923076923076923	0.461538461538462	0.461538461538462	0.25	0.5	0.538461538461538	0.461538461538462	0.307692307692308	0.416666666666667	0.153846153846154	0.461538461538462	0.923076923076923	0.692307692307692	0.75	0.75	0.833333333333333
37	0.142857142857143	0.375	0.111111111111111	0.125	0.166666666666667	0.888888888888889	0.833333333333333	0.75	0.375	0.666666666666667	0.777777777777778	0.625	1.0	0.875	0.888888888888889	0.25	0.285714285714286	0.75	0.714285714285714	0.571428571428571	0.666666666666667	0.9	0.75	0.833333333333333	0.818181818181818	0.25	0.666666666666667	0.5	0.454545454545455	0.461538461538462	0.416666666666667	0.2	0.25	0.444444444444444	0.272727272727273	0.769230769230769	0.833333333333333	0.636363636363636	0.727272727272727	0.727272727272727
38	0.333333333333333	0.111111111111111	0.0	0.222222222222222	0.222222222222222	1.0	0.666666666666667	0.666666666666667	0.333333333333333	0.444444444444444	0.777777777777778	0.888888888888889	0.888888888888889	1.0	0.777777777777778	0.222222222222222	0.111111111111111	0.5	0.888888888888889	1.0	0.9	0.7	0.6	0.9	1.0	0.0	0.444444444444444	0.555555555555556	0.375	0.555555555555556	0.333333333333333	0.222222222222222	0.333333333333333	0.222222222222222	0.111111111111111	0.8	0.8	0.6	0.6	0.8
39	0.285714285714286	0.5	0.0	0.25	0.375	1.0	0.888888888888889	0.666666666666667	0.444444444444444	0.888888888888889	0.666666666666667	1.0	1.0	0.888888888888889	0.888888888888889	0.125	0.625	0.375	0.875	0.875	0.555555555555556	0.555555555555556	0.666666666666667	0.777777777777778	0.777777777777778	0.444444444444444	0.555555555555556	0.5	0.444444444444444	0.222222222222222	0.555555555555556	0.666666666666667	0.555555555555556	0.222222222222222	0.333333333333333	0.888888888888889	0.888888888888889	0.75	0.777777777777778	0.666666666666667
40	0.222222222222222	0.555555555555556	0.333333333333333	0.222222222222222	0.222222222222222	1.0	0.666666666666667	0.3	0.3	0.2	0.8	0.9	1.0	1.0	0.9	0.0	0.222222222222222	0.666666666666667	0.777777777777778	0.666666666666667	0.7	0.9	0.7	1.0	0.8	0.4	0.8	0.666666666666667	0.6	0.6	0.4	0.5	0.1	0.2	0.5	0.7	0.5	0.5	0.4	0.2
41	0.333333333333333	0.272727272727273	0.181818181818182	0.25	0.333333333333333	0.727272727272727	0.636363636363636	0.454545454545455	0.363636363636364	0.0909090909090909	0.909090909090909	0.818181818181818	0.818181818181818	0.818181818181818	0.818181818181818	0.0	0.416666666666667	0.666666666666667	0.916666666666667	0.916666666666667	0.846153846153846	0.846153846153846	0.846153846153846	0.923076923076923	1.0	0.153846153846154	0.461538461538462	0.307692307692308	0.846153846153846	0.461538461538462	0.307692307692308	0.0769230769230769	0.230769230769231	0.230769230769231	0.153846153846154	0.923076923076923	0.769230769230769	0.769230769230769	0.769230769230769	0.538461538461538
42	0.1	0.111111111111111	0.285714285714286	0.125	0.111111111111111	0.888888888888889	0.571428571428571	0.666666666666667	0.444444444444444	0.444444444444444	0.888888888888889	0.888888888888889	0.777777777777778	0.888888888888889	1.0	0.0	0.4	0.4	0.888888888888889	0.777777777777778	0.888888888888889	1.0	0.777777777777778	0.888888888888889	0.9	0.111111111111111	0.555555555555556	0.111111111111111	0.25	0.5	0.3	0.1	0.222222222222222	0.1	0.222222222222222	0.888888888888889	0.75	0.875	0.666666666666667	0.555555555555556
43	0.111111111111111	0.111111111111111	0.0	0.111111111111111	0.125	0.857142857142857	0.625	0.25	0.375	0.428571428571429	0.571428571428571	0.75	0.875	0.75	0.571428571428571	0.111111111111111	0.25	0.25	0.444444444444444	0.444444444444444	0.25	0.333333333333333	0.25	0.666666666666667	0.777777777777778	0.0	0.0	0.285714285714286	0.125	0.444444444444444	0.222222222222222	0.444444444444444	0.222222222222222	0.444444444444444	0.25	0.555555555555556	0.555555555555556	0.285714285714286	0.444444444444444	0.5
44	0.25	0.428571428571429	0.2	0.142857142857143	0.0	1.0	1.0	0.666666666666667	1.0	0.666666666666667	0.857142857142857	0.857142857142857	0.875	0.875	0.875	0.0	0.333333333333333	0.25	0.2	0.285714285714286	0.714285714285714	0.875	0.714285714285714	0.875	0.777777777777778	0.285714285714286	0.25	0.333333333333333	0.285714285714286	0.5	0.333333333333333	0.375	0.428571428571429	0.285714285714286	0.142857142857143	0.777777777777778	0.666666666666667	0.666666666666667	0.625	0.666666666666667
45	0	0.0	0.0	0.0	0.0	1.0	1.0	1.0	1.0	0.8	1	0.857142857142857	1.0	0.875	1.0	0.0	0.375	0.5	0.5	0.5	0.833333333333333	1.0	1.0	1.0	1.0	0.0	0.0	0.0	0.166666666666667	0.2	0.142857142857143	0.142857142857143	0.142857142857143	0.0	0.125	1.0	1.0	1.0	1.0	1.0
46	0.2	0.2	0.0	0.1	0.0	0.9	0.666666666666667	0.777777777777778	0.4	0.555555555555556	0.777777777777778	0.9	0.777777777777778	0.888888888888889	1.0	0.0	0.222222222222222	0.555555555555556	0.5	0.7	0.7	0.7	0.9	0.8	0.636363636363636	0.25	0.454545454545455	0.333333333333333	0.416666666666667	0.363636363636364	0.272727272727273	0.272727272727273	0.272727272727273	0.333333333333333	0.25	0.818181818181818	0.5	0.727272727272727	0.454545454545455	0.3
47	0	0.125	0.0	0.0	0.125	1.0	0.375	0.375	0.5	0.375	1	0.875	1.0	1.0	0.875	0.0	0.125	0.375	0.5	0.625	0.625	0.75	1.0	0.875	0.875	0.375	0.375	0.375	0.375	0.5	0	0.125	0.125	0.25	0.142857142857143	0.75	0.857142857142857	0.5	0.5	0.375
48	0.444444444444444	0.444444444444444	0.222222222222222	0.125	0.625	1.0	0.625	0.375	0.375	0.555555555555556	1	1.0	0.555555555555556	0.75	0.875	0.333333333333333	0.444444444444444	0.444444444444444	0.375	0.555555555555556	0.3	0.363636363636364	0.7	0.454545454545455	0.5	0.454545454545455	0.272727272727273	0.181818181818182	0.416666666666667	0.454545454545455	0.545454545454545	0.5	0.454545454545455	0.5	0.4	0.636363636363636	0.8	0.363636363636364	0.363636363636364	0.363636363636364
49	0.222222222222222	0.222222222222222	0.111111111111111	0.222222222222222	0.125	1.0	1.0	0.555555555555556	0.8	0.375	0.888888888888889	0.888888888888889	1.0	0.9	0.9	0.0	0.6	0.3	0.666666666666667	0.75	0.769230769230769	0.846153846153846	0.692307692307692	0.846153846153846	0.75	0.272727272727273	0.454545454545455	0.166666666666667	0.384615384615385	0.454545454545455	0.538461538461538	0.461538461538462	0.384615384615385	0.333333333333333	0.25	0.923076923076923	0.666666666666667	0.545454545454545	0.454545454545455	0.666666666666667
50	0.222222222222222	0.142857142857143	0.25	0.285714285714286	0.125	0.857142857142857	1.0	0.75	0.571428571428571	0.5	1	1.0	0.571428571428571	0.833333333333333	0.875	0.0	0.166666666666667	0.25	0.75	0.571428571428571	0.75	0.888888888888889	1.0	0.777777777777778	0.9	0.222222222222222	0.444444444444444	0.375	0.375	0.444444444444444	0.222222222222222	0.2	0.2	0.111111111111111	0.25	0.875	0.857142857142857	0.444444444444444	0.875	0.6
51	0	0.0	0.0	0.333333333333333	0.166666666666667	0.833333333333333	1.0	0.5	0.6	0.6	0.8	0.571428571428571	1.0	1.0	0.857142857142857	0.166666666666667	0.5	0.75	0.6	0.666666666666667	1	0.666666666666667	0.833333333333333	0.5	0.75	0.428571428571429	0.333333333333333	0.333333333333333	0.166666666666667	0.2	0.285714285714286	0.285714285714286	0.333333333333333	0.333333333333333	0.333333333333333	0.6	0.666666666666667	0.6	0.6	0.4
52	0.1	0.181818181818182	0.0909090909090909	0.0909090909090909	0.181818181818182	0.777777777777778	0.428571428571429	0.666666666666667	0.333333333333333	0.333333333333333	0.75	0.75	0.857142857142857	0.75	0.875	0.181818181818182	0.2	0.6	0.6	0.777777777777778	0.818181818181818	0.8	0.8	0.8	0.8	0.0	0.0909090909090909	0.181818181818182	0.272727272727273	0.375	0	0.3	0.181818181818182	0.0	0.0	0.727272727272727	0.818181818181818	0.571428571428571	0.8	0.5
53	0.285714285714286	0.142857142857143	0.25	0.2	0.6	1.0	0.833333333333333	0.8	0.428571428571429	0.333333333333333	0.875	0.875	1.0	0.875	0.875	0.571428571428571	0.666666666666667	0.666666666666667	0.714285714285714	0.666666666666667	0.5	0.666666666666667	0.571428571428571	0.714285714285714	0.714285714285714	0.0	0.2	0.4	0.428571428571429	0.571428571428571	0.333333333333333	0.285714285714286	0.333333333333333	0.166666666666667	0.142857142857143	0.857142857142857	0.857142857142857	1.0	1.0	1.0
54	0	0.0	0.0	0.0	0.0	0.8	0.5	0.5	0.666666666666667	0.2	0.5	1.0	0.75	0.833333333333333	1.0	0.166666666666667	0.142857142857143	0.333333333333333	0.714285714285714	0.666666666666667	0.8	0.571428571428571	0.8	0.8	0.75	0.0	0.375	0.6	0.8	0.5	0.285714285714286	0.285714285714286	0.333333333333333	0.142857142857143	0.0	0.571428571428571	0.8	0.6	0.75	0.6
55	0.2	0.3	0.333333333333333	0.222222222222222	0.1	1.0	0.7	0.6	0.555555555555556	0.4	1	1.0	1.0	1.0	0.8	0.428571428571429	0.5	0.666666666666667	0.6	0.7	0.777777777777778	0.666666666666667	0.6	0.9	0.6	0.1	0.0	0.5	0.7	0.555555555555556	0.5	0.444444444444444	0.0	0.1	0.1	0.9	0.6	0.6	0.9	0.555555555555556
56	0.25	0.1	0.1	0.125	0.0	0.777777777777778	0.375	0.444444444444444	0.333333333333333	0.222222222222222	0.777777777777778	0.666666666666667	0.5	0.666666666666667	0.555555555555556	0.0	0.0	0.25	0.625	0.777777777777778	0.8	0.75	0.714285714285714	0.666666666666667	0.777777777777778	0.4	0.4	0.454545454545455	0.444444444444444	0.4	0.75	0.222222222222222	0.454545454545455	0.0	0.1	0.5	0.444444444444444	0.454545454545455	0.3	0.3
57	0.428571428571429	0.5	0.428571428571429	0.285714285714286	0.166666666666667	1.0	0.285714285714286	0.285714285714286	0.166666666666667	0.166666666666667	0.857142857142857	1.0	1.0	0.875	1.0	0.375	0.375	0.571428571428571	0.714285714285714	0.5	0.666666666666667	0.888888888888889	0.7	0.6	0.777777777777778	0.142857142857143	0.166666666666667	0.25	0.5	0.5	0.25	0.25	0.375	0.375	0.166666666666667	1.0	0.571428571428571	0.571428571428571	0.75	0.625
58	0.111111111111111	0.3	0.125	0.222222222222222	0.125	0.875	0.777777777777778	0.6	0.625	0.4	0.888888888888889	0.888888888888889	1.0	1.0	0.714285714285714	0.0	0.1	0.555555555555556	0.75	0.5	0.666666666666667	0.727272727272727	0.8	0.875	1.0	0.3	0.428571428571429	0.333333333333333	0.333333333333333	0.625	0.1	0.25	0.0	0.125	0.222222222222222	0.888888888888889	0.875	0.8	0.545454545454545	0.7
59	0.285714285714286	0.142857142857143	0.142857142857143	0.0	0.285714285714286	0.8	0.285714285714286	0.428571428571429	0.428571428571429	0.142857142857143	1	0.857142857142857	0.5	0.857142857142857	0.857142857142857	0.0	0.285714285714286	0.428571428571429	0.5	0.833333333333333	0.5	0.9	0.666666666666667	0.7	0.714285714285714	0.2	0.3	0.333333333333333	0.333333333333333	0.777777777777778	0.3	0.2	0.0	0.3	0.2	0.888888888888889	0.625	0.8	0.5	0.5
60	0.357142857142857	0.285714285714286	0.214285714285714	0.5	0.428571428571429	0.928571428571429	0.214285714285714	0.142857142857143	0.0714285714285714	0.0769230769230769	0.857142857142857	0.928571428571429	1.0	0.928571428571429	0.785714285714286	0.142857142857143	0.642857142857143	0.714285714285714	0.714285714285714	0.923076923076923	0.647058823529412	0.470588235294118	0.823529411764706	0.764705882352941	0.823529411764706	0.1875	0.5625	0.533333333333333	0.75	0.5625	0.1875	0.25	0.3125	0.25	0.3125	0.705882352941177	0.529411764705882	0.705882352941177	0.529411764705882	0.6875
61	0	0.0	0.0	0.0	0.0	1.0	0.375	0.5	0.444444444444444	0.125	1	0.75	0.555555555555556	1.0	1.0	0.1	0.0	0.125	0.4	0.5	0.666666666666667	0.888888888888889	1.0	0.75	0.833333333333333	0.0	0.0	0.0	0.222222222222222	0.285714285714286	0	0.0	0.0	0.0	0.0	0.857142857142857	1.0	0.666666666666667	0.5	0.714285714285714
62	0.111111111111111	0.111111111111111	0.222222222222222	0.333333333333333	0.333333333333333	1.0	0.625	0.375	0.625	0.125	0.75	1.0	0.875	1.0	1.0	0.222222222222222	0.375	1.0	0.666666666666667	0.888888888888889	0.555555555555556	0.666666666666667	0.777777777777778	0.777777777777778	0.875	0.5	0.5	0.5	0.6	0.6	0.4	0.5	0.5	0.0	0.3	0.888888888888889	0.875	0.777777777777778	0.444444444444444	0.444444444444444
63	0.285714285714286	0.3	0.4	0.333333333333333	0.444444444444444	1.0	0.777777777777778	0.777777777777778	0.25	0.222222222222222	0.888888888888889	0.9	1.0	1.0	1.0	0.111111111111111	0.555555555555556	0.666666666666667	0.666666666666667	0.875	0.7	0.818181818181818	0.7	0.9	0.818181818181818	0.454545454545455	0.375	0.7	0.545454545454545	0.5	0.4	0.2	0.3	0.363636363636364	0.454545454545455	0.727272727272727	0.727272727272727	0.7	0.6	0.454545454545455
64	0.142857142857143	0.375	0.285714285714286	0.0	0.0	0.857142857142857	1.0	0.857142857142857	1.0	0.5	0.833333333333333	0.857142857142857	0.833333333333333	1.0	0.833333333333333	0.0	0.166666666666667	0.142857142857143	0.285714285714286	0.714285714285714	0.8	0.8	1.0	0.625	0.8	0.555555555555556	0.625	0.75	0.555555555555556	0.777777777777778	0.5	0.2	0.25	0.375	0.25	0.7	0.7	0.444444444444444	0.444444444444444	0.333333333333333
65	0.181818181818182	0.0	0.0	0.2	0.0	0.888888888888889	0.8	0.181818181818182	0.363636363636364	0.181818181818182	1	0.8	0.888888888888889	0.7	0.777777777777778	0.0	0.3	0.444444444444444	0.4	0.545454545454545	0.8	0.777777777777778	0.8	0.9	1.0	0.1	0.1	0.333333333333333	0.2	0.222222222222222	0.2	0.0	0.3	0.1	0.2	0.727272727272727	0.818181818181818	0.888888888888889	0.727272727272727	0.714285714285714
66	0	0.111111111111111	0.285714285714286	0.25	0.142857142857143	0.888888888888889	0.6	0.444444444444444	0.4	0.333333333333333	1	1.0	1.0	0.8	1.0	0.166666666666667	0.25	0.625	0.777777777777778	0.777777777777778	0.777777777777778	0.888888888888889	0.625	0.666666666666667	0.7	0.222222222222222	0.5	0.5	0.222222222222222	0.222222222222222	0.444444444444444	0.125	0.25	0.125	0.428571428571429	0.9	0.875	0.625	0.625	0.333333333333333
67	0.222222222222222	0.0909090909090909	0.2	0.0	0.5	1.0	1.0	0.909090909090909	0.545454545454545	0.3	0.909090909090909	0.9	0.909090909090909	0.9	0.875	0.1	0.454545454545455	0.416666666666667	0.454545454545455	0.727272727272727	0.818181818181818	0.642857142857143	0.846153846153846	0.909090909090909	0.916666666666667	0.0769230769230769	0.769230769230769	0.4	0.545454545454545	0.545454545454545	0.181818181818182	0.0769230769230769	0.0833333333333333	0.0	0.0	0.769230769230769	0.846153846153846	0.769230769230769	0.545454545454545	0.666666666666667
68	0.125	0.555555555555556	0.444444444444444	0.111111111111111	0.333333333333333	0.777777777777778	0.888888888888889	0.666666666666667	0.444444444444444	0.555555555555556	0.777777777777778	0.666666666666667	0.555555555555556	0.666666666666667	0.888888888888889	0.0	0.333333333333333	0.444444444444444	0.444444444444444	0.555555555555556	0.444444444444444	0.777777777777778	0.666666666666667	0.666666666666667	0.666666666666667	0.111111111111111	0.444444444444444	0.666666666666667	0.222222222222222	0.555555555555556	0.555555555555556	0.444444444444444	0.444444444444444	0.444444444444444	0.111111111111111	0.777777777777778	0.75	0.777777777777778	0.555555555555556	0.555555555555556
69	0.375	0.25	0.125	0.0	0.25	0.666666666666667	0.333333333333333	0.444444444444444	0.444444444444444	0.333333333333333	0.777777777777778	1.0	0.888888888888889	0.777777777777778	0.777777777777778	0.0	0.375	0.375	0.375	0.625	0.545454545454545	0.545454545454545	0.636363636363636	0.545454545454545	0.454545454545455	0.272727272727273	0.2	0.454545454545455	0.909090909090909	0.363636363636364	0.4	0.272727272727273	0.0909090909090909	0.0909090909090909	0.272727272727273	0.727272727272727	0.636363636363636	0.636363636363636	0.545454545454545	0.636363636363636
70	0.3	0.1	0.0	0.2	0.4	0.8	0.6	0.4	0.4	0.3	0.8	0.9	1.0	0.7	0.555555555555556	0.0	0.7	0.7	0.8	0.9	0.777777777777778	0.777777777777778	0.777777777777778	0.888888888888889	1.0	0.0	0.333333333333333	0.444444444444444	0.375	0.333333333333333	0.333333333333333	0.333333333333333	0.333333333333333	0.222222222222222	0.0	1.0	0.888888888888889	0.555555555555556	0.777777777777778	0.555555555555556
71	0.142857142857143	0.142857142857143	0.0	0.285714285714286	0.142857142857143	1.0	0.833333333333333	0.666666666666667	0.666666666666667	0.666666666666667	0.666666666666667	0.833333333333333	0.833333333333333	0.833333333333333	1.0	0.142857142857143	0.571428571428571	0.571428571428571	0.714285714285714	0.714285714285714	0.777777777777778	0.777777777777778	0.888888888888889	0.666666666666667	0.875	0.333333333333333	0.555555555555556	0.555555555555556	0.555555555555556	0.666666666666667	0.777777777777778	0.444444444444444	0.333333333333333	0.222222222222222	0.333333333333333	0.555555555555556	0.777777777777778	0.777777777777778	0.888888888888889	0.666666666666667
72	0.333333333333333	0.25	0.5	0.111111111111111	0.5	0.777777777777778	0.571428571428571	0.375	0.666666666666667	0.111111111111111	1	0.833333333333333	1.0	0.888888888888889	0.571428571428571	0.222222222222222	0.555555555555556	0.3	0.5	0.6	0.666666666666667	1.0	1.0	0.875	0.875	0.7	0.4	0.25	0.666666666666667	0.444444444444444	0.6	0.222222222222222	0.4	0.125	0.444444444444444	1.0	0.571428571428571	0.714285714285714	0.714285714285714	0.666666666666667
73	0.666666666666667	0.2	0.285714285714286	0.428571428571429	0.0	0.833333333333333	0.571428571428571	0.285714285714286	0.428571428571429	0.285714285714286	1	1.0	0.857142857142857	0.833333333333333	0.714285714285714	0.142857142857143	0.428571428571429	0.0	0.333333333333333	0.833333333333333	0.714285714285714	0.571428571428571	0.714285714285714	0.714285714285714	0.833333333333333	0.5	0.428571428571429	0.285714285714286	0.8	0.571428571428571	0.428571428571429	0.666666666666667	0.571428571428571	0.714285714285714	0.714285714285714	0.571428571428571	0.142857142857143	0.428571428571429	0.428571428571429	0.5
74	0.5	0.375	0.4375	0.3125	0.625	1.0	0.4375	0.375	0.4375	0.4375	0.785714285714286	0.6875	0.9375	0.9375	0.8125	0.625	0.733333333333333	0.9375	0.875	0.8125	0.666666666666667	0.555555555555556	0.833333333333333	0.736842105263158	0.666666666666667	0.333333333333333	0.555555555555556	0.666666666666667	0.666666666666667	0.666666666666667	0.388888888888889	0.277777777777778	0.111111111111111	0.333333333333333	0.277777777777778	0.789473684210526	0.68421052631579	0.68421052631579	0.68421052631579	0.722222222222222
75	0.571428571428571	0.25	0.0	0.142857142857143	0.142857142857143	0.833333333333333	0.666666666666667	0.6	0.333333333333333	0.166666666666667	0.5	1.0	0.833333333333333	0.8	0.666666666666667	0.0	0.166666666666667	0.2	0.2	1.0	0.714285714285714	0.666666666666667	0.777777777777778	0.555555555555556	0.714285714285714	0.25	0.285714285714286	0.4	0.444444444444444	0.625	0.2	0.333333333333333	0.375	0.222222222222222	0.0	0.875	0.111111111111111	0.25	0.333333333333333	0.375
