# Supplementary material for: Multiplexed action-outcome representation by striatal striosome-matrix compartments detected with a mouse cost-benefit foraging task
Source: Nat Commun. 2022 Mar 22;13:1541. doi: 10.1038/s41467-022-28983-5 (PMC8941061; doi:10.1038/s41467-022-28983-5)
Supplement: Supplementary file 3 — Source Data [file 41467_2022_28983_MOESM3_ESM.zip › source_data/Fig 1F.csv]

Trials back	1	R	R	NR	NR	NR	NR	R	R	P	P	NP	NP	NP	NP	P	P
	2	R	NR	R	NR	NR	R	NR	R	P	NP	P	NP	NP	P	NP	P
Session	1	16.6666666666667	0	25	40	58.8235294117647	86.2068965517241	100	94.2307692307692	0.96551724137931	0.714285714285714	0.722222222222222	0.767441860465116	0.375	0.4	1	0.131578947368421
	2	22.2222222222222	40	33.3333333333333	43.9024390243902	58.8235294117647	89.4736842105263	91.6666666666667	85.7142857142857	0.855263157894737	1	0.666666666666667	0.454545454545455	0.352941176470588	0.272727272727273	0.5	0.355555555555556
	3	47.6190476190476	66.6666666666667	46.1538461538462	34.6153846153846	56.7567567567568	56.25	100	98.0769230769231	0.857142857142857	0.857142857142857	0.533333333333333	0.75	0.428571428571429	0.444444444444444	0.285714285714286	0.487179487179487
	4	30.3030303030303	28.5714285714286	38.8888888888889	52.3809523809524	42.4242424242424	81.25	57.1428571428571	82.5	0.765957446808511	0.5	0.466666666666667	0.655172413793103	0.555555555555556	0.444444444444444	0.666666666666667	0.260869565217391
	5	2.08333333333334	9.09090909090909	58.0645161290323	72.2222222222222	70.2702702702703	45.9459459459459	90.9090909090909	98.8636363636364	0.876288659793814	0.666666666666667	0.772727272727273	0.714285714285714	0.333333333333333	0.333333333333333	0.333333333333333	0.171171171171171
	6	30.7692307692308	22.2222222222222	36.8421052631579	56.5217391304348	44.1176470588235	63.6363636363636	92.8571428571429	95.9183673469388	0.866666666666667	0.444444444444444	0.75	0.6	0.5	0.6	0.5	0.320754716981132
	7	28.5714285714286	14.2857142857143	45.4545454545455	33.3333333333333	46.6666666666667	86.9565217391304	93.3333333333333	98.3333333333333	0.854166666666667	0.666666666666667	0.636363636363636	0.7	0.461538461538462	0.5	0.333333333333333	0.245901639344262
	8	10.1694915254237	31.25	30	51.6129032258065	56.3636363636364	58.8235294117647	92.3076923076923	98.8095238095238	0.833333333333333	0.823529411764706	0.666666666666667	0.75	0.428571428571429	0.55	0.285714285714286	0.141025641025641
	9	9.83606557377049	21.4285714285714	20	44	43.4782608695652	45.4545454545455	90.9090909090909	96.875	0.824175824175824	0.818181818181818	0.75	0.711111111111111	0.34	0.4	0.285714285714286	0.141025641025641
	10	10	26.3157894736842	7.40740740740741	41.0714285714286	70.6896551724138	58.974358974359	95.4545454545455	97.4683544303798	0.904761904761905	0.769230769230769	0.727272727272727	0.706896551724138	0.30952380952381	0.476190476190476	0.2	0.123595505617978
	11	2.1978021978022	0	2.77777777777778	37.2881355932203	55.5555555555556	62.5	100	95.6989247311828	0.916666666666667	0.666666666666667	0.75	0.673913043478261	0.233333333333333	0.0384615384615384	0.0714285714285714	0.0825688073394495
	12	0	25	55.8823529411765	72.2222222222222	70.5882352941176	48.6486486486487	100	96.078431372549	0.92	0.8125	0.653846153846154	0.625	0.325	0.25	0.454545454545455	0.117647058823529
	13	8.95522388059702	0	15	50	71.4285714285714	53.3333333333333	100	97.6470588235294	0.95	0.8	0.714285714285714	0.541666666666667	0.6	0.35	0.166666666666667	0.051948051948052
	14	4.54545454545454	16.6666666666667	36.8421052631579	54.5454545454545	35.7142857142857	63.6363636363636	100	93.75	0.828571428571429	0.6	1	0.733333333333333	0.25	0.125	0.6	0.142857142857143
	15	11.3636363636364	66.6666666666667	57.1428571428571	57.1428571428571	54.7169811320755	71.4285714285714	100	93.421052631579	0.8	0.8125	0.75	0.769230769230769	0.416666666666667	0.555555555555556	0.5	0.275862068965517
	16	21.0526315789474	0	62.5	40	44.4444444444444	57.8947368421053	83.3333333333333	93.6170212765958	0.851851851851852	0.666666666666667	0.625	0.482758620689655	0.421052631578947	0.454545454545455	0.166666666666667	0.279069767441861
	17	8.33333333333334	25	38.0952380952381	60	50	48	72.7272727272727	96.7213114754098	0.808823529411765	0.666666666666667	0.846153846153846	0.633333333333333	0.434782608695652	0.5	0	0.128571428571429
	18	10.5263157894737	0	17.6470588235294	29.4117647058823	47.8260869565217	68.75	75	88.3333333333333	0.839285714285714	0.8	0.6875	0.6	0.35	0.454545454545455	0.142857142857143	0.0689655172413793
	19	2.22222222222223	0	4.34782608695652	40	56.5217391304348	88.2352941176471	90	94.3396226415094	0.861538461538462	0.875	0.818181818181818	0.789473684210526	0.166666666666667	0.25	0	0.0895522388059702
	20	1.69491525423728	0	20	37.1428571428571	69.2307692307692	68.421052631579	87.5	85.7142857142857	0.857142857142857	1	0.692307692307692	0.55	0.15625	0.294117647058824	0.272727272727273	0.081081081081081
	21	1.72413793103449	0	19.3548387096774	43.9024390243902	57.1428571428571	45.4545454545455	100	90	0.857142857142857	0.75	0.888888888888889	0.681818181818182	0.234042553191489	0.238095238095238	0.166666666666667	0.0985915492957746
	22	0	0	0	41.6666666666667	72.7272727272727	60	100	96	0.8	1	0.8	0.783783783783784	0.166666666666667	0.0833333333333334	0	0.116279069767442
	23	3.27868852459017	0	50	63.1578947368421	23.0769230769231	37.5	100	84	0.714285714285714	0.833333333333333	0.642857142857143	0.538461538461538	0.303030303030303	0.315789473684211	0.333333333333333	0.134615384615385
	24	0	0	17.3913043478261	46.1538461538462	50	50	83.3333333333333	83.3333333333333	0.823529411764706	0.75	0.818181818181818	0.523809523809524	0.2	0.0833333333333334	0	0.210526315789474
	25	9.09090909090909	35.2941176470588	30.4347826086957	30.952380952381	65.4320987654321	80	100	98.7951807228916	0.821782178217822	0.928571428571429	0.72	0.871428571428571	0.444444444444444	0.5	0.375	0.134020618556701
	26	8.51063829787234	33.3333333333333	50	36.8421052631579	45.4545454545455	44.4444444444444	100	92.3076923076923	0.777777777777778	1	0.833333333333333	0.466666666666667	0.333333333333333	0.333333333333333	0.285714285714286	0.169811320754717
	27	3.92156862745098	12.5	36.8421052631579	33.3333333333333	58.3333333333333	36.3636363636364	50	77.7777777777778	0.738095238095238	1	0.555555555555556	0.3	0.264705882352941	0.133333333333333	0.0833333333333334	0.159090909090909
	28	10	0	29.4117647058823	39.1304347826087	50	58.8235294117647	88.8888888888889	90.7407407407408	0.828125	0.714285714285714	0.8	0.5	0.375	0.285714285714286	0	0.145161290322581
	29	3.92156862745098	0	52.9411764705882	33.3333333333333	41.6666666666667	75	92.8571428571429	94.5454545454546	0.873239436619718	0.714285714285714	0.909090909090909	0.666666666666667	0.230769230769231	0.416666666666667	0	0.137254901960784
	30	11.1111111111111	14.2857142857143	39.1304347826087	36	45.4545454545455	72.4137931034483	100	95.3125	0.901639344262295	0.857142857142857	0.578947368421053	0.810810810810811	0.3	0.230769230769231	0.285714285714286	0.155172413793103
	31	10.6382978723404	0	12.5	38.8888888888889	42.1052631578947	35.2941176470588	75	95.7446808510638	0.764705882352941	0.571428571428571	0.727272727272727	0.611111111111111	0.333333333333333	0.4	0	0.0833333333333334
	32	3.27868852459017	6.25	10.7142857142857	43.75	50	47.8260869565217	88.8888888888889	90	0.725806451612903	1	0.642857142857143	0.769230769230769	0.192307692307692	0.133333333333333	0.352941176470588	0.130434782608696
	33	3.33333333333333	20	50	46.1538461538462	78.9473684210526	46.6666666666667	60	90	0.763157894736842	1	0.8	0.771428571428572	0.296296296296296	0.181818181818182	0.25	0.0833333333333334
	34	0	0	27.2727272727273	53.8461538461539	33.3333333333333	45	100	89.0909090909091	0.896551724137931	0.571428571428571	0.533333333333333	0.363636363636364	0.321428571428571	0.238095238095238	0	0.0882352941176471
	35	1.85185185185185	6.25	22.5806451612903	43.1818181818182	73.6842105263158	92.3076923076923	50	93.3333333333333	0.892307692307692	1	0.545454545454545	0.444444444444444	0.166666666666667	0.0526315789473685	0.263157894736842	0.23728813559322
	36	9.25925925925926	7.14285714285714	17.8571428571429	41.1764705882353	57.5757575757576	86.6666666666667	76.1904761904762	94.5945945945946	0.924050632911392	0.625	0.75	0.745098039215686	0.297297297297297	0	0.333333333333333	0.157142857142857
	37	14.5833333333333	33.3333333333333	17.6470588235294	47.6190476190476	72.9166666666667	86.9565217391304	100	96.7213114754098	0.906666666666667	0.75	1	0.8125	0.294117647058824	0.454545454545455	0	0.208955223880597
	38	11.6666666666667	20	40	72.7272727272727	57.1428571428571	56	88.8888888888889	95	0.885245901639344	0.727272727272727	0.764705882352941	0.6	0.444444444444444	0.642857142857143		0.0847457627118644
	39	18.6046511627907	20	62.5	66.6666666666667	51.0638297872341	76.1904761904762	100	95.5882352941177	0.862745098039216	0.894736842105263	0.75	0.693877551020408	0.526315789473684	0.307692307692308	0	0.28125
	40	13.5593220338983	30	45.8333333333333	69.2307692307692	36.8421052631579	54.1666666666667	100	97.2222222222222	0.853333333333333	0.777777777777778	0.75	0.636363636363636	0.466666666666667	0.416666666666667	0.25	0.183333333333333
	41	7.14285714285714	16.6666666666667	50	50	48.3870967741936	59.0909090909091	100	94.6808510638298	0.896907216494845	0.714285714285714	0.882352941176471	0.5	0.40625	0.4375	0	0.150684931506849
	42	5.55555555555556	0	54.5454545454545	64.2857142857143	33.3333333333333	73.3333333333333	83.3333333333333	96.551724137931	0.866666666666667	0.8	0.692307692307692	0.636363636363636	0.25	0.571428571428571	0.2	0.140625
	43	1.53846153846153	0	30	28.8461538461538	37.5	57.1428571428571	57.1428571428571	88.2352941176471	0.735294117647059	0.833333333333333	0.615384615384615	0.555555555555556	0.181818181818182	0	0.133333333333333	0.181818181818182
	44	14.5833333333333	12.5	16.6666666666667	38.0952380952381	53.8461538461539	82.3529411764706	90	95.1219512195122	0.88	1	0.7	0.833333333333333	0.25	0.222222222222222	0.285714285714286	0.169811320754717
	45	0	7.14285714285714	14.2857142857143	30.7692307692308	84.6153846153846	92.8571428571429	100	100	0.981481481481482	1	1	0.818181818181818	0.153846153846154	0.142857142857143	0	0.0425531914893617
	46	4.41176470588235	5.88235294117647	15.3846153846154	54.5454545454545	60	84.2105263157895	80	93.5483870967742	0.898550724637681	0.666666666666667	0.642857142857143	0.814814814814815	0.210526315789474	0.25	0	0.115942028985507
	47	3.84615384615384	0	29.4117647058823	36	68.75	57.8947368421053	100	96.078431372549	0.90625	1	0.666666666666667	0.625	0.333333333333333	0.272727272727273	0	0.115942028985507
	48	15	47.0588235294118	36.3636363636364	24.390243902439	50	42.3076923076923	100	95.3846153846154	0.666666666666667	0.85	0.772727272727273	0.75609756097561	0.348837209302326	0.1	0.3	0.228070175438597
	49	7.27272727272728	25	54.1666666666667	39.1304347826087	56	100	100	95.9459459459459	0.944444444444444	0.8	0.823529411764706	0.680851063829787	0.303030303030303	0.266666666666667	0.222222222222222	0.228070175438597
	50	2.32558139534884	0	11.1111111111111	42.8571428571429	75	87.5	88.8888888888889	93.0232558139535	0.907692307692308	0.5	0.909090909090909	0.791666666666667	0.181818181818182	0.25	0	0.0227272727272727
	51	2.38095238095238	16.6666666666667	23.0769230769231	44.4444444444444	50	80	85.7142857142857	91.6666666666667	0.8	0.666666666666667	0.714285714285714	0.636363636363636	0.193548387096774	0.111111111111111	0	0.0714285714285714
	52	2.40963855421686	0	18.5185185185185	48	42.8571428571429	66.6666666666667	100	91.4893617021277	0.886792452830189	0.333333333333333	0.9	0.625	0.235294117647059	0.0625	0.25	0.0526315789473685
	53	13.5135135135135	16.6666666666667	20	57.1428571428571	45	62.5	100	100	0.783783783783784	0.666666666666667	0.941176470588235	0.921052631578947	0.2	0.555555555555556	0.4	0.157894736842105
	54	2.5	0	37.5	60	20	88.8888888888889	100	91.4285714285714	0.902439024390244	1	0.8	0.7	0.307692307692308	0.4	0.2	0.0930232558139535
	55	23.6842105263158	41.6666666666667	29.4117647058823	30	30.5555555555556	73.9130434782609	91.6666666666667	98.3870967741936	0.869565217391304	0.666666666666667	0.571428571428571	0.636363636363636	0.428571428571429	0.5	0.25	0.2
	56	0	0	0	48.5714285714286	47.3684210526316	56.25	100	88.4615384615385	0.763636363636364	1	0.6	0.444444444444444	0.0681818181818182	0.142857142857143	0.1	0.159420289855073
	57	8.57142857142858	30	12.5	50	40	54.5454545454545	100	97.9166666666667	0.826923076923077	1	0.583333333333333	0.75	0.538461538461538	0.333333333333333	0.5	0.0925925925925926
	58	0	20	22.2222222222222	35	58.8235294117647	88.8888888888889	100	100	0.932203389830508	0.857142857142857	0.666666666666667	0.730769230769231	0.232558139534884	0.25	0	0.145161290322581
	59	3.2258064516129	0	27.2727272727273	46.6666666666667	57.6923076923077	50	90	91.4285714285714	0.875	0.75	0.545454545454545	0.541666666666667	0.261904761904762	0.285714285714286	0	0.11864406779661
	60	10.989010989011	33.3333333333333	63.3333333333333	75	51.7857142857143	42.1052631578947	90	95.2380952380952	0.776699029126214	0.75	0.423076923076923	0.723404255319149	0.714285714285714	0.571428571428571	0.25	0.19
	61	1.61290322580645	0	0	35	63.1578947368421	56.25	100	95.6521739130435	0.851851851851852	1	0.777777777777778	0.75	0.181818181818182	0.0833333333333334	0.285714285714286	0.0113636363636364
	62	10.6060606060606	30	44.4444444444444	45.4545454545455	34.7826086956522	63.6363636363636	100	98.2142857142857	0.871428571428571	0.857142857142857	0.692307692307692	0.5	0.238095238095238	0.272727272727273	0.142857142857143	0.2
	63	17.5	20	57.8947368421053	33.3333333333333	36.3636363636364	84.6153846153846	100	97.0588235294118	0.852941176470588	0.909090909090909	0.875	0.702127659574468	0.666666666666667	0.571428571428571	1	0.196428571428571
	64	3.125	0	33.3333333333333	28.5714285714286	61.5384615384615	90	92.8571428571429	85	0.840579710144928	0.75	0.636363636363636	0.72	0.5	0.428571428571429	0	0.109090909090909
	65	1.81818181818182	0	29.0322580645161	62.5	37.5	78.2608695652174	100	92.7536231884058	0.893939393939394	0.625	0.882352941176471	0.714285714285714	0.45	0.235294117647059	0.285714285714286	0.0882352941176471
	66	4.34782608695652	0	40	37.5	41.1764705882353	76.1904761904762	100	97.5	0.901639344262295	1	0.777777777777778	0.333333333333333	0.222222222222222	0.416666666666667	0.285714285714286	0.121951219512195
	67	5.40540540540541	25	42.1052631578947	34.2857142857143	56.3636363636364	96.1538461538462	100	98.2456140350877	0.878048780487805	0.6	0.909090909090909	0.759259259259259	0.5	0.8125	0	0.0833333333333334
	68	16	0	35	44.4444444444444	66.6666666666667	77.2727272727273	63.6363636363636	88.8888888888889	0.735849056603774	0.909090909090909	0.666666666666667	0.773584905660377	0.470588235294118	0.631578947368421	0.285714285714286	0.0769230769230769
	69	11.4754098360656	0	52	36.8421052631579	64.8648648648649	66.6666666666667	81.25	91.8032786885246	0.818181818181818	0.833333333333333	0.631578947368421	0.807692307692308	0.461538461538462	0.285714285714286	0.142857142857143	0.147058823529412
	70	5.26315789473685	8.33333333333334	53.3333333333333	68.75	50	87.5	90.4761904761905	95.3846153846154	0.941176470588235	0.636363636363636	0.842105263157895	0.645161290322581	0.451612903225807	0.388888888888889	0.125	0.155172413793103
	71	7.14285714285714	14.2857142857143	33.3333333333333	46.1538461538462	70	90.9090909090909	66.6666666666667	92	0.907692307692308	1	0.727272727272727	0.583333333333333	0.25	0.25	0.166666666666667	0.162790697674419
	72	21.0526315789474	33.3333333333333	29.4117647058823	48	36.8421052631579	70.5882352941176	100	93.8775510204082	0.910714285714286	0.666666666666667	0.625	0.615384615384615	0.454545454545455	0.181818181818182	0.333333333333333	0.28
	73	20.5882352941177	0	40	38.4615384615385	33.3333333333333	58.3333333333333	85.7142857142857	82.2222222222222	0.793103448275862	1	0.333333333333333	0.384615384615385	0.166666666666667	0.25	0.375	0.285714285714286
	74	21.5384615384615	30	67.8571428571429	55	47.3684210526316	39.4736842105263	90	98.3193277310924	0.769911504424779	0.65	0.689655172413793	0.774193548387097	0.916666666666667	0.736842105263158	0.5	0.227272727272727
	75	5.26315789473685	10	19.047619047619	58.3333333333333	59.0909090909091	75	57.1428571428571	91.6666666666667	0.923076923076923		0.222222222222222	0.5625	0.166666666666667	0.125	0.375	0.148936170212766
