# Supplementary material for: Multiplexed action-outcome representation by striatal striosome-matrix compartments detected with a mouse cost-benefit foraging task
Source: Nat Commun. 2022 Mar 22;13:1541. doi: 10.1038/s41467-022-28983-5 (PMC8941061; doi:10.1038/s41467-022-28983-5)
Supplement: Supplementary file 3 — Source Data [file 41467_2022_28983_MOESM3_ESM.zip › source_data/Fig 1G.csv]

Session	Bias	No reward, no puff	No reward, no puff	No reward, no puff	No reward, no puff	No reward, no puff	Reward, no puff	Reward, no puff	Reward, no puff	Reward, no puff	Reward, no puff	Puff, no reward	Puff, no reward	Puff, no reward	Puff, no reward	Puff, no reward	Reward and puff	Reward and puff	Reward and puff	Reward and puff	Reward and puff
	0	-1	-2	-3	-4	-5	-1	-2	-3	-4	-5	-1	-2	-3	-4	-5	-1	-2	-3	-4	-5
1	0.163193020253418	0.192083334426734	0.119788720747604	0.396907788834928	-0.445930484092242	0.324207981964762	1.13510587396917	0.225082394996661	0.545983557015787	0.161837293139037	0.0341231440466305	0.403152926761731	0.179947192248161	-0.120460251987033	-0.148087789561644	0.0731769892389016	0.563262512810097	0.373517497906626	-0.115631990140518	-0.341077422028873	0.50064729094387
2	0.14175881100572	0.259631615143603	0.113653670915074	-0.153668251673046	-0.0783757303989409	0.234761330135357	0.654673344136007	0.606759710367059	0.396257252490708	0.187705750350412	0.0924614584590578	-0.322917874480904	0.270077644365588	-0.0443381267468044	0.303257038095747	-0.209735378463847	-0.23256574611142	0.442648037952518	0.331211407487182	0.312231552035249	-0.290560875662223
3	0.167680857207873	0.0668601227581943	-0.0499997806333861	0.194733547448469	0.311423366897067	-0.117365418023081	0.672718948348358	0.411903360997134	0.49925243818918	-0.0385409963859723	-0.0934494292544228	-0.290219470146755	0.313570793864101	0.00203419098326535	0.170771892207919	0.0923009151485635	0.128235284346911	0.628152724148725	-0.0678457946936064	-0.117916461906657	0.653357682566958
4	0.18420896211336	0.119715919530108	0.0633887336784132	-0.273871161885383	0.197316997845122	0.0156240499936144	0.46086895070817	0.395150888648657	0.383075171617329	0.267228488210734	-0.0740681587551374	-0.286512516936573	-0.396420022716685	0.201248301673557	0.221791198467016	-0.34066960843029	0.00565971571718372	0.0729644413948598	0.388177124758006	0.0311421359644013	0.173055947079575
5	0.203250094713082	-0.0584806872370177	0.0880483916671346	0.094156156259758	0.00998845633732107	0.156029073353581	1.94821741605713	0.433057256046321	-0.0278485302189306	0.205683739063056	-0.065011349259054	-0.857799677189954	0.531766291704311	-0.000584555302570643	-0.0299414159326498	0.183392334155729	1.05968483278832	0.0514323691436593	0.0417695811690292	0.133212801959192	-0.0137021285695489
6	0.252328924779563	-0.0581011251898064	0.419111797870326	0.271707996045395	-0.254909917891406	-0.0348285328398082	0.57499178140883	0.56075355918051	0.134126240950643	0.115617942610167	0.128463879889585	-0.741782232991998	-0.305935206625633	-0.230622371299522	0.208862205469429	0.326136831830476	0.395357703185063	0.44452240476222	-0.0602447758108714	0.31446054761189	0.0164398301492502
7	0.209257199892835	0.313638662430016	-0.0866504977154474	-0.101578435876991	0.256422292301491	-0.0278422336199826	1.03806947738662	0.376632304043252	0.281316596622728	0.151325461133963	0.0563164659461583	-0.465003700220204	0.262007702946053	0.0122205270451169	0.487698710761751	0.279948028986428	0.416402906712782	0.187336703223974	-0.407700058319579	0.39639453356266	0.108027381619118
8	0.145892038336095	0.358466022479692	-0.205834054482269	0.0898187648801637	0.0914604456140285	0.0419565348681844	1.48883487366384	0.475928604120683	-0.0590982389784213	0.542168442278006	-0.232671821810958	-0.440126369666901	0.245692732685629	0.13185832139481	-0.0882520537330785	0.717060069753124	0.460351276545031	0.677086398070235	0.102402805001315	-0.0447809124977508	-0.417199624575097
9	-0.0166039079561685	-0.134336951506022	0.16585791459261	0.043231331522465	0.269758223685298	-0.039553174175521	1.15028288140364	0.652673535145068	-0.158320912546709	0.253295265598565	-0.0722206139625168	-0.257434970078704	0.205818906349331	-0.0430558025953916	0.162402146168788	0.110001121157899	0.47120066763136	0.599168258246118	0.106208475797364	-0.0429229694831873	-0.137853126935374
10	0.04616946150631	0.403828180885125	-0.0725824794406156	0.143437319125937	-0.317337028976223	0.151032411658141	1.6594939985039	0.557253005826524	0.184709775190064	0.196139444015467	0.0501337835678713	-0.356454067568649	0.315515615237155	0.105131457094569	0.357326818148418	0.175644985948023	0.36658309894924	0.248210237172503	0.292058937602186	0.327438645413879	0.113735849677515
11	-0.220540846627132	0.138540323591101	0.512323936739947	-0.255657982159348	-0.202573986977579	-0.0754648834283941	1.810336122369	0.717481639374577	-0.0925945652652386	0.373659141549442	0.0220153113355143	-0.233203988330095	0.277760286965993	0.0787338181800725	-0.139547782388706	0.0445218750458453	0.622101372002775	0.502894350342415	0.0952091653914638	0.162040922877533	0.113018457715973
12	0.184870926272912	-0.25226317995765	0.335242216694897	0.532078919307874	0.0690287044076789	0.00782362784782142	1.81588681007033	0.180892966017258	0.523594455125097	0.0082188075253955	0.0599993872864567	-0.507440054806715	0.106872790272613	0.357465611104809	0.328860862783146	0.0566595652217278	1.15131695659866	-0.0847615777298385	0.543952153682771	-0.0946721898673725	-0.0266741515321837
13	-0.0726394173712243	0.0946844831589776	0.332211788379274	-0.218725823176071	-0.135614849348007	0.360595809708086	1.55594472651587	0.602271658763912	0.155722197811145	0.138955729279836	0.0621139167800738	-0.534368496819689	0.416823028176164	0.538464054490564	0.10358798742772	0.213788178201885	0.276545187770323	0.0501990939210077	0.536308285601324	0.103453690878856	0.220980148730168
14	-0.0714489148478703	-0.802376867291748	-0.0552565143610689	-0.168402994253087	0.087216298747028	-0.0177930730135255	0.926353829502791	0.62126152604377	0.059449247617225	0.359098051655404	0.131506323710722	-0.209269800529231	-0.0548225788143887	0.726206578032952	-0.254827753540902	0.136811478150869	1.22381210422166	0.134850916262554	0.29159743841111	-0.280289636184164	0.529153030434824
15	0.281878677112152	-0.177785992757022	0.206377644603979	0.0635132853718053	0.165507907899483	-0.130385385904749	0.738484584880071	0.416522837996289	0.290065404175933	0.224907041340971	0.293578863554959	-0.60299913646241	0.0742159540719493	0.265268810377338	-0.114544189845607	0.179917642006203	0.131687290071007	0.359870991069312	0.436312732107389	0.0140887198842772	0.216752590773736
16	0.00826554617864638	-0.186478716616298	0.132461610454022	0.144088470436033	-0.0846700434387481	-0.076987838127664	0.964910198135292	0.261970701889916	0.335739114896899	-0.13755659365618	0.303880567064724	-0.380904742969219	0.25079573031733	0.0111468020862169	0.277449024254828	0.25114297377567	0.385820189328814	0.0129083938065913	0.379350007451588	-0.364750281922536	0.296458639954612
17	-0.109620958938206	-0.0898492315449309	0.115868113026564	0.125164386865338	0.175971426571328	-0.00620056150885371	1.13386228679819	0.932725952009249	-0.0518350900886745	0.389120262808857	-0.104796368321959	-0.806567798262677	0.0159407055007456	0.310199192968107	0.346177930743417	0.377579721688133	0.580841235286094	0.2199429433054	-0.273384439375886	0.333441878370396	-0.0988250218336316
18	-0.130422681338892	0.231193841676626	0.259677925161152	0.0521129442078291	-0.334954510144457	0.118096748862083	0.886408273522344	0.542428508701125	0.217779474319917	0.240558789695478	0.395316929463837	-0.619304987652025	0.406657956653821	0.607317428956871	-0.155735207575587	-0.110155067167144	0.0820396652825623	0.403058064764017	0.267919042369458	-0.227245735817446	0.348452206485224
19	-0.265097180831814	0.34719081662788	-0.0335778612579575	-0.157871263070527	0.011519913219406	-0.226330030842786	1.36204349712455	0.545868687277969	0.0629611124223841	-0.159476220650903	0.663537211646863	-0.0208769799102343	0.0181903599522818	0.243498942338934	-0.00466830243584273	-0.265192888077746	0.879690278259313	0.504889537062361	-0.00974701628827351	0.40468455885502	0.135110810505548
20	-0.120083046315904	-0.0698372300401132	0.135723528284014	0.245724682401593	0.420879651809829	0.0501532066264839	1.9515851710689	0.69498398891269	-0.232782798758594	0.844672034893288	0.225678427109634	-0.535833671341512	0.446360786046364	0.654924849017734	0.0470558760770589	0.0231216804668902	0.449661481574127	0.675023265535621	-0.337887120378974	0.0926226523606631	0.243532965298591
21	-0.539509215193858	-0.0420707596673519	-0.0295239619522487	-0.0241390787419434	0.190899252676914	0.0313712435266373	2.43872738681084	0.245301737911314	0.302902414027871	-0.339515374120241	0.173850171398425	-0.239203577250822	-0.195957009450144	0.505820082238219	0.0292246019820344	-0.279666738102038	1.18892569220068	0.0132774264641292	0.266627138895491	-0.09805767648129	0.34007356526417
22	-0.25086722342617	0.059390995817101	-0.0682816222275366	-0.181969913522682	0.331946662274557	-0.348971080525642	1.97588643605968	0.67116953409619	0.437768628447578	0.686038249116489	-0.0793394549975969	-0.203748890753327	0.523343356080457	0.112903472283567	0.405583839682889	0.277920171253059	1.09080587486911	0.310666725113949	0.0720027692036794	0.13738066207429	0.0850045273150346
23	-0.191657660040712	-0.502193751552921	-0.15191085722439	0.399074041439054	0.114690187422112	-0.0584141342267859	1.28398669104483	0.460332216862672	0.148926906451196	-0.0501777160439873	0.242798009138806	-0.658087889326905	0.19325768136049	0.0974115907441245	0.189505623144351	0.144604885013824	0.682089629224699	0.296995308544394	0.0422220450655688	-0.242630907928152	0.552335581759819
24	-0.398711596709776	-0.424098727827075	0.26128578094466	-0.284950479873712	-0.21163993848391	0.103044032029236	1.85062152863659	0.327994976822957	0.235488581255614	0.329639889408412	0.163929448230885	-0.183047960279446	0.0379283734158079	0.168585090091849	-0.0669193144652753	0.370788771955809	0.646565757216391	-0.369183438788438	0.374195665967704	0.0886602037793652	0.721774549247949
25	0.171749893438568	0.341748362901548	0.0841613235367345	0.0353982189926047	-0.0410755199490031	0.0403967718831424	1.23309726647354	0.504230521752998	0.359200894112927	0.0253457728482235	0.084186232582146	0.0735201845644481	0.0348424989370042	0.129725103735322	-0.0823125362952162	-0.0752715933158991	0.384941791096449	0.233809116891032	0.280503315801577	-0.0861700265321417	0.270000779818163
26	0.133294843311757	-0.567825418618362	0.534264078928394	0.290887255989747	0.287658300305742	0.0214576790829341	1.27345993129773	0.451064106781175	0.540463005296371	0.116981802229897	-0.0423210401769244	-0.690818637332474	0.122576628549222	0.222451540531584	-0.0504030532893152	0.266230595297709	0.511465794316683	-0.258684465707676	0.567552892555937	-0.0844245289362477	0.0584038637281367
27	-0.33800638239248	-0.0802533120545047	0.25343815518993	-0.152124942199465	0.124770723782138	0.262219440491858	1.28010339139511	-0.114775222877791	0.294325503211027	-0.000176358696463933	0.259283476683664	-0.478359080022791	-0.346817559972678	0.116175825372169	-0.332621254562466	-0.367347199229614	0.395570689588389	0.569440212441316	0.123690015567168	0.388960813299268	0.0572539374166668
28	0.119875548781559	-0.0767356901033697	0.379974409794689	-0.0573975350882776	0.34182873537586	0.0663980042573945	1.08722069785451	0.444494138075998	0.264730153443791	0.00501749588732544	0.311508912197955	-0.628615828390845	-0.447487148778367	0.322489660001509	0.22060775507442	-0.229197514109479	0.622694691469511	0.0431473320586841	0.243259967254547	0.217979242521413	-0.039580506976953
29	-0.132140085168271	0.0315817123009694	0.335835117196683	-0.136520608408478	0.718128387509329	-0.474553480367508	1.41622654943203	0.0440585928623793	0.814710314680261	0.338730961384813	-0.316782966388865	-0.421215131014245	-0.343442003734651	-0.269856119632803	-0.782716373862753	0.496931508302837	1.21258387769853	-0.104627797011343	0.220582582764532	-0.322359326708697	-0.0129190026816318
30	0.0690369920442411	0.262753265409735	-0.0145571646821739	0.240182067701952	0.293538421905162	-0.198150074896611	1.2074581796744	0.397768729787404	0.419443080291953	0.103426804187416	-0.156105563653397	-0.570003480264794	-0.16032491653716	0.0768919497577534	0.381938180275156	-0.0503771609668875	1.18002853809438	0.199398335032779	0.295206929176024	0.0482628577018141	-0.0953835605931292
31	-0.0388773833161503	-0.12369649868792	0.255632806664377	0.353999435020027	-0.128956500396936	-0.130318038228066	1.20386036805606	0.430359989999811	0.543859915633603	-0.0140098955925942	-0.191658742639467	-0.586939584718796	0.40291521144906	-0.331031293385337	0.64107981195911	0.143367115377931	0.616763895479761	0.274975803117933	-0.0202735629838406	0.184846800509801	-0.0548110601971443
32	-0.242843721632917	-0.218025823956427	0.0924277133570104	-0.061030539505294	-0.15718281776379	0.268648436541214	1.17719509385482	0.26841345949416	0.21155072136324	0.318860207115163	0.243009010451116	0.0991711539591057	-0.126690025026118	0.186377914553632	-0.0627893503225275	0.101135788967947	0.712437430252669	0.210392959281204	0.158758230868972	0.0496185449188018	0.354638438154507
33	-0.0324974462543936	-0.210630712338696	-0.109458647982393	0.28720493082526	0.441441770033725	-0.0118930355652612	1.36726206991419	0.567555319843416	-0.0328143929217751	-0.0608828180095573	0.288779259165638	-0.0777721441755409	0.559261753841821	0.0632121655138462	-0.12403804334511	0.0935933880879164	0.610765102648553	0.296154459273427	0.232846376460818	-0.105485005591058	0.22518401453736
34	-0.426615852811813	-0.376327264199693	0.0160918430132217	0.103533188615148	0.0810592068742387	-0.155435894106497	1.34893714480783	0.755617129005996	0.267061888098276	0.420278337496966	0.0963469377165297	-0.776133494526364	0.028730489922528	0.111772939133734	0.172283778271387	0.0193170766241717	0.267026467453092	0.14760973622818	-0.20532634112563	0.470612675328083	-0.317828175405631
35	-0.180829499498615	-0.0787995793672119	0.26817605632374	0.299833659767025	0.20581144865822	-0.163741256355472	0.873035541377988	0.838482907664496	0.270534167731515	-0.0972285442795658	0.323440051709124	0.0797625031027147	0.164887069260249	-0.0403834794901599	0.548870909333668	-0.212560558450254	0.162472871771275	1.31664833914211	-0.153731666289148	-0.252670518082017	0.019963130039578
36	0.0984945285540869	0.0214783635791506	0.0475011052194169	0.00519617316246412	0.0463349715775351	0.222152101602234	0.891564759163192	0.889425204235608	0.240028449820487	0.0106636988275764	0.559365027007157	-0.0789999293235472	0.00869769680206952	0.0738711904822436	-0.0991948674805118	-0.0970449564683054	0.410209484350518	0.470137885770731	-0.121337216717784	0.211228792231896	0.0911408910091316
37	0.217544041225829	0.218425880870771	0.164894678770844	0.25696829841976	-0.108251473228856	0.102250605165176	1.08010439519208	0.689438885971193	0.361016644713519	0.617694634439171	-0.31819655998884	-0.056547275552414	-0.00574014990093426	0.152875015376473	0.213029908848699	0.163832470625413	0.643169151186151	0.061254628066646	0.400042290518332	0.287809618915236	0.0632392807292942
38	0.245835918551107	-0.0670068255321724	-0.142321452281786	0.223216456546454	0.149370256648561	0.0421611881404755	1.43761526425993	-0.00919856352675025	0.597364399750348	-0.0375108988736833	0.149469189843297	-0.606243326291967	0.182855072373104	-0.169415773541153	0.270327203510048	0.167208908236056	0.213253148445498	0.454658610463063	0.182297436185363	0.276775449519011	0.315820318016118
39	0.485805628693864	-0.196833704320903	0.0666340132008728	0.22415451038811	0.0868398812511314	0.0748674482940808	1.44193931518665	0.172280454084812	0.194100779634286	-0.0683668123186304	0.272017443298436	-0.757059428808959	0.32536064101381	-0.0704054051201253	-0.0939521676708618	-0.0222540852895295	0.335179422269143	0.189626263359619	0.343450793397943	0.387376838165019	0.263275016683678
40	0.172814618834297	-0.600545529276303	0.236090324111873	-0.167258698621616	-0.273466742962689	0.0943992891649936	1.21722869121414	0.618041962637067	0.0588845012708589	0.0936807027865531	2.7721240971007e-06	-0.671938436949664	-0.528741988195838	0.197298014996836	0.146713980785396	0.0792642366965383	0.492771795824639	0.0291506141124246	0.554608173934374	0.143135073841368	0.318705555253172
41	0.0399088621356005	-0.112815683421996	0.332022988903224	0.140590886083648	0.0188863538738622	0.310281221551943	1.48357404109418	0.526574789365565	0.0659408621482546	0.0178340270179772	0.0721273310920472	-0.560121747468589	0.025308832704397	-0.553548991894706	0.246256809940792	0.3294231404183	0.523945991015664	0.210725856726522	0.205956994694285	0.393430723712591	0.00129353012929775
42	0.19260043011384	-0.296015798525569	-0.0579253656920188	0.00377217007936885	0.074544993909524	0.184937019186332	1.68617016272105	-0.181143836008513	0.343662354551493	-0.0795390679641898	0.278645514909557	-0.866355345632076	0.369698185030376	-0.162414789183594	0.428601268603986	-0.227330668109819	0.793102593263873	1.0230483687286	0.409602684326964	0.214728564724171	0.323563795405811
43	-0.189472500907301	-0.320319187916435	0.259680775413136	0.271059388271431	0.163626685857187	-0.0429642358386495	1.2455321769027	0.689499557066153	0.162209893450378	0.1153950028332	0.180011308684574	-0.12507345288726	0.262459590658042	0.061015366979391	0.130822170627727	0.294072356064988	0.400434277915687	0.451897556645343	-0.0821255852403166	0.24951123060667	0.367827966632273
44	0.0333215694036476	0.208700729225539	-0.0348293122721241	-0.072060431702691	0.185537729566228	0.0123367216285552	0.558437908610499	0.425757497920593	0.503652164584703	0.471401947480321	0.0655315919834125	0.465783977033529	0.128683337630569	0.140646677451612	-0.168426145628043	-0.054244389256092	0.0103169395298822	0.549446978356904	0.242167550782095	-0.335551215592051	0.86671066544774
45	0.20739222434055	1.39641769472608	0.227102608493429	0.466763402235683	-0.14033734083626	0.557491781039638	1.54870098102029	0.687549482242847	0.620074357462663	0.0330080009416842	0.97023566348522	-0.147112762479912	0.000212630801898131	0.358397344662948	-0.035151021508377	0.361057192598279	0.892139092490319	1.15437821627984	-0.269586745244729	0.189848686217127	0.670483436959017
46	-0.0275803377421068	0.168324235766717	0.105374400472915	0.12847998357389	-0.191755508332005	0.157816342693737	1.52403092721941	0.560456662258543	0.279338903588619	-0.227292129143272	0.364449838813267	-0.0512633154916013	-0.0868620944066345	0.561295102201352	0.140541465795212	-0.416908331838361	0.451274890669638	0.523822371653844	0.338351868918884	-0.264899691091968	0.200217162847415
47	-0.03677113643499	0.371444324823233	0.24552338691186	0.0494360453021469	-0.350298780430099	0.493013031904732	1.57429094822009	0.183873402962424	0.030538302261503	0.0884617118821921	0.140583349139398	-0.357948266297501	-0.0529531599452889	0.0866692059822928	0.094456721722419	-0.352970437302023	1.69003752895948	0.0593055234867763	0.317476764733418	0.143723968857142	-0.0631651669242582
48	0.0835075955161033	-0.362848270144899	0.210679427400761	0.0857767967481946	0.107377406727503	0.0451294305198958	0.980440209325756	0.639956225441527	0.259809765376434	-0.0420445982072591	-0.196031985210983	0.0864208656984967	0.138812862900464	-0.0868936697729854	0.207552625421226	0.32199459901629	0.289561536592721	0.478385355475512	0.149384312361867	0.260701360925684	-0.265163399426724
49	0.129201378331045	-0.0332756076167372	0.214687115938448	-0.0202883386855038	-0.0719607503640416	0.00196048347640379	0.848699614961042	0.451890739708064	0.438685937707394	0.100076383805881	0.284441026394034	-0.0111069089134792	0.258056918244191	0.0634068085020841	-0.176692341220111	-0.24519561140592	0.452544727629083	0.618205230717236	-0.236797747969386	0.167166549587148	0.00455617903116765
50	0.0165276562152716	0.168443868818663	0.220607870543801	-0.317503161874217	0.557272933756806	0.0768060319124936	1.06099801659209	1.08760893078061	0.220877082553205	-0.123276826147205	0.139988999002307	0.17964291385381	0.111656371622792	0.176244919797281	0.340935967656393	-0.389034791967287	0.616747385913759	0.0833186067008996	0.945844415545705	-0.240844462559916	0.538679331944866
51	-0.0359642307752455	0.0978776381163671	-0.0553149570814392	-0.0300871285114855	-0.304927366889426	0.254976056413864	1.40113646907028	0.632099417770248	-0.135578631015834	0.212705087069271	0.832722563325027	-0.228837748396184	0.325215333665929	0.384572096118521	-0.174412977928421	0.393068633399482	0.366386862254432	0.329855469591817	0.0276109846674493	0.158227378064761	-0.00531291299074401
52	-0.141081054905213	-0.322643779281617	0.314705537716269	-0.0608225596791389	0.198539363925036	0.00438513952496472	1.23008815173367	0.830478682586179	0.18713895652275	0.351154270689424	-0.00121295794917016	-0.0582251818092312	-0.0907555824994666	-0.354845386774655	0.102751971023202	0.199399325596454	0.831067682745388	0.30300870681279	0.0157284272710323	0.283951053627661	-0.11721787917985
53	0.171300932242108	-0.287018477265	0.0856143408716592	0.0968336878175258	-0.00791646224510034	0.0779201251080293	1.39926517695467	0.43715189531416	0.21973686041505	0.0384809581523813	0.019444610633985	-0.0149977576589699	0.324255239551044	0.039509352815306	0.27433648846516	-0.276677368890177	0.529601284031829	0.651202773754123	0.13902923275956	0.102528825193974	-0.12745678249541
54	-0.208460531062363	-0.109312199057501	-0.213077092379751	-0.330677968412636	0.0861029702462251	-0.29966828206889	1.69590219089561	0.485544811869874	-0.050066926586909	0.293229394114716	0.21684608052168	-0.816870003536773	0.227936963772945	0.384867255737866	0.206108713731335	0.0367898738599373	0.601712041890512	0.268011725679035	0.677466175253525	0.206438150862826	0.17552590890332
55	0.165614203796514	0.171334862447697	-0.11409556557122	0.258010739964439	0.0225200905715006	-0.0181704070511933	0.909533418173678	0.13505326835874	0.496876531588062	0.106993697265054	0.179305893770559	-0.169030304067166	0.0913662100836198	-0.0429514005481564	0.354133883726129	-0.0893757289322968	0.209165665462476	0.14395620540331	0.326447826605037	0.255829922269863	-0.200192764921666
56	-0.382667883209651	-0.0662089533310539	-0.0290512000541673	0.271102144084047	-0.121408441750413	-0.058277898580633	1.9397602371722	0.874906583712723	0.134226873010938	0.316791323096317	0.0370383981718844	-0.234206742575103	0.498211870306373	-1.03502574027545	-0.0603469168971404	0.0170134070574684	0.149962707046628	1.02900014751557	-0.127709388985725	0.146959649419638	0.22562832645285
57	0.0589062115015982	0.11069838373444	0.104965731466738	-0.00344866717838616	0.178407120781324	-0.0708719843097881	1.90614990068704	0.438582011840068	-0.188216344350359	0.11014371020846	0.207584655182972	-0.500701404027941	0.297073478680673	0.291746308496082	-0.393250400418798	0.217229905527211	0.31901739206759	0.776281382096358	-0.127497501208359	-0.626317705651181	0.716683850326275
58	0.0270392793608962	0.0624347811605727	-0.0491333687060839	0.737920093527137	-0.076968620768891	0.131649564570607	2.09878907500924	0.847333680643734	0.186499080296725	0.41099772619388	0.228114828288853	-0.310658104862871	-0.116720418729004	0.322803879818048	0.18605526829894	0.401163934629654	0.752310199747411	0.780222870007239	-0.0289650878845079	0.527006531665839	0.32111130683899
59	-0.0423579593362928	0.344352457478747	-0.0944682591277423	-0.0193331406213315	0.305307518186549	0.0113949665521936	1.65635499476904	0.65252106166461	0.29597918687265	0.259982306488519	-0.105870009248277	-0.432373310895492	0.643695653167022	-0.450779178965807	-0.180380216251915	0.503610672012223	0.836622869514267	0.34531643024918	-0.120611891626829	0.457261559726415	-0.388516255719449
60	0.38215437643343	-0.276850167133165	-0.0653460056155941	0.32014307716636	0.293768815529598	-0.232768936380485	2.61752341040035	0.021957793414438	0.473505368059267	-0.15236236363879	-0.0570949952332097	-0.949447894538063	0.556602059061156	0.00522147017595591	0.20205780950265	0.352817138641292	0.342016896457521	0.183750407583193	0.0974065139987521	-0.0867379972060824	0.156159469920639
61	-0.166741161778203	-0.00628558219788883	0.191466206001175	0.327784196760188	0.184331602535674	0.15423507917644	1.38007990610625	0.731096739756634	0.141583214515932	0.0816830840655095	0.62058808829345	-0.26764539944669	0.341434817512246	-0.0104227702849599	-0.373997356726729	-0.0826484521002409	1.21066232450373	0.178965752346297	0.189552196711767	0.340389469064774	-0.0616661667222566
62	0.121749685357936	-0.158625449164969	0.00367813987587589	0.161184504568288	-0.047897762482829	-0.138756885189922	0.968726871470152	0.436974999319317	0.286959698329084	0.173380646423258	0.047083823122322	-0.614044017446987	0.039495541577099	-0.12958998275204	-0.0866788774292082	0.200421878492124	0.416050232198835	0.592323471792478	0.0269269567086542	0.524450374606399	-0.254509367856686
63	0.500793249649203	-0.530627180610251	0.00745461130462018	-0.133087510188493	0.165739508560058	0.153138403244728	1.05574156192837	0.510037437896529	0.284039688913134	0.796653163953336	0.0957758761357801	-0.88881582213248	-0.271448364784628	-0.142212584301472	-0.129924452639425	0.304840336802463	0.435741480127537	0.367615265115747	0.0242641149963025	0.333973061850989	-0.288315638916196
64	0.234578773151289	0.127579460853627	0.313734522657886	-0.13800178589231	-0.0227237575164353	-0.0919354687600633	1.15153750327265	0.229914593774299	0.345364115887273	0.433212849936385	0.329741836024633	-0.163502358406723	0.370957456659476	-0.00991951667877064	-0.146570899495531	0.207770016242614	0.0219699707999931	-0.0838064891596741	0.613766837905513	0.572767701063103	0.0611272482487865
65	-0.16364322029314	-0.528260995356598	0.141956410486145	0.12432180908043	0.274565826417768	0.220596925610136	1.26256839815099	0.877809964213583	0.456250827416947	-0.0702176231264645	0.332881872713149	-0.375287662010873	-0.0489071658520526	0.297221665255091	0.0065604379712786	0.219389340683757	0.460030523100391	0.356444369862874	0.0609710342936725	0.407999029572244	0.312180784143498
66	-0.120417185859287	0.178749382758186	-0.11385859474865	-0.141026168047441	0.0947072907031521	0.0250886544621	1.76618213804076	0.294306812174511	0.487979023122658	0.144990139683111	0.228756827832969	-0.525861097160567	0.640954982161261	-0.073986347611114	-0.0904980148754443	-0.044270374511485897	0.7258224882413	0.496885427099641	-0.179274643404996	0.434793349762808	0.0154377831697894
67	0.174543062899116	0.495657481150927	-0.197947263341669	0.385763993775486	-0.252105983151615	0.259021948884782	1.76741901878496	0.388541031960999	0.323078712650883	0.0254966217604093	0.142525583670372	-0.284161869426621	0.316622798669733	-0.0753664865549448	0.213043774647899	-0.0815307245305916	0.12132514677964	0.225620299455303	0.49759403358421	0.750289914578195	-0.3633370638563
68	0.141818679837388	0.262989699495927	-0.143291195945827	-0.0680817892360231	0.158810382092683	-0.00921722453400115	1.27823332098545	0.533403507787979	0.304187723073549	0.163497590415952	0.0777984936691571	-0.321723697381731	0.403666548138658	0.239951258691949	-0.0664305744298299	0.0522575233552181	0.336793383229746	0.406898445213412	-0.144994531112723	0.123032281381302	-0.0920252375468352
69	0.170150468371941	-0.0720811912019729	0.0507334110757326	-0.2437324349967	0.131134969467504	-0.191527228842254	1.89955250562865	0.147679023528506	0.64855362448693	0.0211640642645147	0.411796493311375	-0.205058703505425	0.201692664600374	0.392082581718569	-0.12402345581677	-0.268217204787746	0.35471377292686	-0.182676030602552	0.199391211752846	0.259558091301472	0.15935705187833
70	0.107155733050851	-0.0365564793126762	-0.0749805509899732	-0.0866819601865641	0.185783890394886	-0.01200537971909	2.09105964825146	0.8028211809661	0.029105486523772	0.239288550207491	0.296981737144988	-0.431144121475521	-0.100430001832435	0.565773818817051	0.00552217471804207	0.0558908844510184	0.394708339560274	-0.178492152439931	0.292712448513585	0.103568394313337	0.218586676325726
71	0.221947387789433	-0.000479840065386604	0.341170927597721	-0.202737664579709	0.358028275345706	0.276087670177091	1.45429513165783	0.336905437381349	0.247610891484108	0.258737652483881	0.000519827348507995	-0.230229711657664	0.412041794964414	0.000847655374718956	-0.588611598399276	-0.0843806599221418	0.14611080246299	0.391930358208105	0.49510088053829	-0.0399912141641114	-0.088214194589325
72	0.157439838160204	-0.162047910330371	0.377622598559056	0.0492915871895543	-0.235541358086615	0.101506574402509	0.687050488541085	0.487228225321495	0.362891188291363	-0.0886238159416002	0.190224609800831	-0.0952122783967628	0.164477127714742	-0.1266405371118	-0.0510076944995647	0.194686949437309	0.543415671376365	-0.0261656850869304	0.170650688243917	0.326322097752375	-0.139789793948147
73	-0.0633788224305336	-0.093758993228757	0.0105097586078747	0.00637145054917063	-0.0748357012341544	-0.0255578248944909	0.903459258188576	0.0277291593979502	0.192671841139557	0.194129696134456	0.172199914727667	-0.240596779468621	0.275837727724392	0.274520151251588	-0.104075970281643	0.154503303993765	0.502754288609509	0.0458368708654662	-0.00976222443342017	0.0273177738214264	-0.0123060575139612
74	0.371172227871879	-0.480896383955657	0.0858470030537196	0.240187919832524	0.0999528830085621	0.0112985254008691	1.89955338051078	0.362821022742502	-0.147168994974092	0.137012051622617	0.193016046893502	-0.656110348608122	0.142519332043724	0.132849411509524	-0.235547391439348	-0.147958500472103	0.0655700944924136	0.449978936717482	0.276588273874248	-0.294360259940529	0.0623774963096665
75	0.021373075803941	0.108661792382017	0.226392687992763	-0.216469183844734	-0.213853805899137	0.179170748433639	0.735321115543821	0.771657482404012	0.309920524652283	0.573080477773443	0.0347966878404693	-0.447438206415583	-0.23395531722088	0.285497903363962	-0.069653342890614	0.192269441207077	-0.0530391302698151	0.0665116618626253	0.249614591635947	0.512434365586595	0.189681474361318
	0.027678058516458222	-0.02555470682981263	0.10405866979526315	0.06349213472655228	0.05917716425397111	0.04005252772196674	1.3424101600783176	0.4830698459384276	0.2506002213721572	0.16144978298724216	0.1462938528864871	-0.3512994990780281	0.1410294208665044	0.09698626817956821	0.04650551640320724	0.07406470891473582	0.5138400942901861	0.3194636505190598	0.1607932729585419	0.12530552168696643	0.12026933078152213
