# Supplementary material for: Multiplexed action-outcome representation by striatal striosome-matrix compartments detected with a mouse cost-benefit foraging task
Source: Nat Commun. 2022 Mar 22;13:1541. doi: 10.1038/s41467-022-28983-5 (PMC8941061; doi:10.1038/s41467-022-28983-5)
Supplement: Supplementary file 3 — Source Data [file 41467_2022_28983_MOESM3_ESM.zip › source_data/Fig 2D.csv]

Mouse	Left choice	Right choice	No reward	Reward	No puff	Puff
1	22.8070175438596	1.75438596491228	32.8947368421053	8.7719298245614	1.75438596491228	44.2982456140351
2	16.1290322580645	7.16845878136201	19.2652329749104	17.921146953405	5.55555555555556	13.7096774193548
3	8.35214446952596	18.6230248306998	26.6365688487585	22.7990970654628	3.72460496613996	32.0541760722348
4	16.6666666666667	10	26.6666666666667	11.1111111111111	5.55555555555556	27.7777777777778
5	11.322869955157	6.50224215246637	22.8699551569507	15.8071748878924	4.93273542600897	14.1255605381166
6	17.3913043478261	7.11462450592885	22.9249011857708	22.9249011857708	8.300395256917	28.8537549407115
7	9.75609756097561	5.69105691056911	9.75609756097561	13.0081300813008	2.4390243902439	13.8211382113821
8	5.58912386706949	5.4380664652568	24.1691842900302	5.58912386706949	5.74018126888218	16.1631419939577
9	10.8333333333333	13.125	33.9583333333333	14.1666666666667	3.125	29.1666666666667
10	11.3425925925926	12.037037037037	30.5555555555556	5.55555555555556	9.25925925925926	16.8981481481482
11	14.84375	1.82291666666667	16.40625	4.42708333333333	5.72916666666667	14.3229166666667
12	5.42168674698795	7.2289156626506	6.02409638554217	21.6867469879518	3.6144578313253	23.4939759036145
13	6.72268907563025	5.04201680672269	23.5294117647059	6.72268907563025	2.52100840336134	24.3697478991597
