# Supplementary material for: Multiplexed action-outcome representation by striatal striosome-matrix compartments detected with a mouse cost-benefit foraging task
Source: Nat Commun. 2022 Mar 22;13:1541. doi: 10.1038/s41467-022-28983-5 (PMC8941061; doi:10.1038/s41467-022-28983-5)
Supplement: Supplementary file 3 — Source Data [file 41467_2022_28983_MOESM3_ESM.zip › source_data/Fig 2F.csv]

Mouse	Choice	Reward	Puff	Choice X reward	Choice X puff	Reward X puff	Choice X reward X puff
1	7.89473684210526	5.70175438596491	9.64912280701754	11.4035087719298	11.4035087719298	33.3333333333333	35.0877192982456
2	5.37634408602151	15.5913978494624	2.59856630824373	13.5304659498208	10.3942652329749	14.9641577060932	30.5555555555556
3	3.95033860045147	14.4469525959368	5.07900677200903	17.2686230248307	9.48081264108352	23.9277652370203	34.5372460496614
4	6.66666666666667	5.55555555555556	5.55555555555556	15.5555555555556	15.5555555555556	18.8888888888889	33.3333333333333
5	3.58744394618834	13.9013452914798	3.25112107623318	13.3408071748879	7.95964125560538	17.3766816143498	27.3542600896861
6	3.95256916996047	13.0434782608696	4.74308300395257	11.4624505928854	13.0434782608696	24.901185770751	42.2924901185771
7	2.4390243902439	8.13008130081301	4.0650406504065	3.2520325203252	9.75609756097561	9.75609756097561	37.3983739837398
8	1.51057401812689	6.797583081571	4.38066465256798	8.1570996978852	6.94864048338369	20.9969788519637	36.7069486404834
9	4.58333333333333	15	4.16666666666667	9.79166666666667	8.125	23.125	35.8333333333333
10	5.78703703703704	10.1851851851852	3.24074074074074	10.8796296296296	10.1851851851852	17.8240740740741	36.3425925925926
11	3.125	4.6875	4.6875	8.85416666666667	10.6770833333333	13.0208333333333	36.71875
12	2.40963855421687	7.83132530120482	5.42168674698795	12.6506024096386	7.83132530120482	16.8674698795181	36.7469879518072
13	2.52100840336134	4.20168067226891	5.88235294117647	10.0840336134454	10.0840336134454	21.8487394957983	27.7310924369748
