# Supplementary material for: Multiplexed action-outcome representation by striatal striosome-matrix compartments detected with a mouse cost-benefit foraging task
Source: Nat Commun. 2022 Mar 22;13:1541. doi: 10.1038/s41467-022-28983-5 (PMC8941061; doi:10.1038/s41467-022-28983-5)
Supplement: Supplementary file 3 — Source Data [file 41467_2022_28983_MOESM3_ESM.zip › source_data/Fig 2G.csv]

	Left	Left	Left	Left	Right	Right	Right	Right
	Reward	No reward	Reward	No reward	Reward	No reward	Reward	No reward
Mouse	Puff	Puff	No puff	No puff	Puff	Puff	No puff	No puff
1	6.14035087719298	13.5964912280702	3.07017543859649	4.3859649122807	3.07017543859649	6.14035087719298	0.43859649122807	0.43859649122807
2	3.49462365591398	6.72043010752688	3.584229390681	3.85304659498208	3.04659498207885	4.03225806451613	3.85304659498208	3.85304659498208
3	8.2392776523702	4.51467268623025	2.25733634311512	2.37020316027088	4.627539503386	4.96613995485327	4.17607223476298	6.09480812641084
4	3.33333333333333	11.1111111111111	3.33333333333333	5.55555555555556	1.11111111111111	10	2.22222222222222	4.44444444444445
5	3.25112107623318	5.60538116591928	3.02690582959641	4.48430493273543	3.25112107623318	3.47533632286996	3.36322869955157	2.80269058295964
6	11.4624505928854	4.74308300395257	5.13833992094862	2.76679841897233	1.18577075098814	7.90513833992095	5.53359683794466	8.300395256917
7	11.3821138211382	3.2520325203252	4.0650406504065	5.69105691056911	4.0650406504065	4.0650406504065	4.87804878048781	4.0650406504065
8	3.17220543806647	7.55287009063444	0.755287009063444	5.4380664652568	3.17220543806647	9.5166163141994	2.56797583081571	7.70392749244713
9	2.91666666666667	8.125	2.70833333333333	7.08333333333333	3.95833333333333	7.08333333333333	3.33333333333333	2.91666666666667
10	2.08333333333333	6.25	3.7037037037037	6.25	3.7037037037037	6.71296296296296	3.00925925925926	7.17592592592593
11	4.42708333333333	7.29166666666667	3.38541666666667	13.28125	5.20833333333333	2.86458333333333	0	3.38541666666667
12	4.81927710843374	3.6144578313253	6.02409638554217	2.40963855421687	7.2289156626506	6.62650602409639	4.21686746987952	2.40963855421687
13	2.52100840336134	5.88235294117647	5.04201680672269	2.52100840336134	7.56302521008403	2.52100840336134	1.68067226890756	4.20168067226891
