# Supplementary material for: Multiplexed action-outcome representation by striatal striosome-matrix compartments detected with a mouse cost-benefit foraging task
Source: Nat Commun. 2022 Mar 22;13:1541. doi: 10.1038/s41467-022-28983-5 (PMC8941061; doi:10.1038/s41467-022-28983-5)
Supplement: Supplementary file 3 — Source Data [file 41467_2022_28983_MOESM3_ESM.zip › source_data/Fig 2I.csv]

	Left puff	Right puff	Left no puff	Right no puff
Left reward	55	0	53	0
Right reward	5	37	1	53
Left no reward	115	0	58	0
Right no reward	2	109	0	36
