# Supplementary material for: Multiplexed action-outcome representation by striatal striosome-matrix compartments detected with a mouse cost-benefit foraging task
Source: Nat Commun. 2022 Mar 22;13:1541. doi: 10.1038/s41467-022-28983-5 (PMC8941061; doi:10.1038/s41467-022-28983-5)
Supplement: Supplementary file 3 — Source Data [file 41467_2022_28983_MOESM3_ESM.zip › source_data/Fig 2J.csv]

Mouse	Same direction	Opposite direction
1	9.21052631578947	0
2	8.15412186379928	0.448028673835125
3	11.6252821670429	0.112866817155756
4	12.2222222222222	0
5	6.05381165919283	0
6	13.0434782608696	0.395256916996047
7	3.2520325203252	0
8	5.58912386706949	0
9	12.2916666666667	0
10	11.1111111111111	0.231481481481481
11	9.375	0
12	7.2289156626506	0
13	5.88235294117647	0
