# Supplementary material for: Multiplexed action-outcome representation by striatal striosome-matrix compartments detected with a mouse cost-benefit foraging task
Source: Nat Commun. 2022 Mar 22;13:1541. doi: 10.1038/s41467-022-28983-5 (PMC8941061; doi:10.1038/s41467-022-28983-5)
Supplement: Supplementary file 3 — Source Data [file 41467_2022_28983_MOESM3_ESM.zip › source_data/Fig 3AB.csv]

Mouse	No reward, no puff	No reward, puff	Reward, no puff	Reward, puff	No puff, no reward	No puff, reward	Puff, no reward	Puff, reward
1	0	66.6666666666667	0	20	25	50	38.6138613861386	4.95049504950495
2	6.97674418604651	25.5813953488372	12	15	9.67741935483871	40.3225806451613	33.3333333333333	14.3790849673203
3	7.6271186440678	29.6610169491525	5.94059405940594	44.0594059405941	30.3030303030303	42.4242424242424	25.7042253521127	29.9295774647887
4	4.16666666666667	25	0	40	60	0	24	12
5	8.33333333333333	16.1764705882353	8.51063829787234	10.6382978723404	31.8181818181818	34.0909090909091	20.6349206349206	10.3174603174603
6	18.9655172413793	27.5862068965517	10.3448275862069	39.6551724137931	47.6190476190476	23.8095238095238	30.1369863013699	43.8356164383562
7	8.33333333333333	16.6666666666667	12.5	37.5	0	100	0	29.4117647058824
8	12.5	15	21.6216216216216	21.6216216216216	55.2631578947369	18.4210526315789	26.1682242990654	8.41121495327103
9	3.68098159509202	39.8773006134969	10.2941176470588	20.5882352941176	26.6666666666667	40	47.1428571428571	10
10	15.9090909090909	21.2121212121212	25	4.16666666666667	37.5	15	41.0958904109589	2.73972602739726
11	12.6984126984127	11.1111111111111	17.6470588235294	47.0588235294118	40.9090909090909	9.09090909090909	7.27272727272727	18.1818181818182
12	20	50	2.77777777777778	33.3333333333333	50	0	7.69230769230769	25.6410256410256
13	7.14285714285714	32.1428571428571	0	25	33.3333333333333	0	20.6896551724138	10.3448275862069
