# Supplementary material for: Multiplexed action-outcome representation by striatal striosome-matrix compartments detected with a mouse cost-benefit foraging task
Source: Nat Commun. 2022 Mar 22;13:1541. doi: 10.1038/s41467-022-28983-5 (PMC8941061; doi:10.1038/s41467-022-28983-5)
Supplement: Supplementary file 3 — Source Data [file 41467_2022_28983_MOESM3_ESM.zip › source_data/Fig 3DE.csv]

	% Neurons		Reward selectivity		Puff selectivity
Mouse	Value	Non-value	Value	Non-value	Value	Non-value
1	34.2105263157895	7.01754385964912	0.687177665588574	0.658438211628405	0.685225616707001	0.709868663300343
2	14.336917562724	8.24372759856631	0.725298669683594	0.697545426400799	0.667300817717775	0.607820513164504
3	12.4153498871332	22.1218961625282	0.77419183374836	0.708826859360044	0.712520676358115	0.626506360392834
4	13.3333333333333	14.4444444444444	0.792764878676914	0.811097248814812	0.753009454273144	0.668252664806313
5	13.5650224215247	11.322869955157	0.720040779028894	0.712202803107314	0.683611403927217	0.660716348867928
6	18.5770750988142	22.1343873517787	0.692748938567335	0.765724879351541	0.632399606982712	0.68585432656825
7	3.2520325203252	13.8211382113821	0.81460896045552	0.742533670251309	0.649112595000659	0.715112424394111
8	16.1631419939577	15.7099697885196	0.751038847686728	0.721264183362956	0.705561951606382	0.720539197390136
9	24.1666666666667	10.4166666666667	0.706241698998865	0.706361407597758	0.67874224679287	0.647991055406794
10	17.5925925925926	12.962962962963	0.726834535754988	0.639231171894506	0.699015910495897	0.712625142141002
11	7.29166666666667	17.96875	0.693528483702566	0.697781124761059	0.726032125406842	0.712047979122681
12	13.2530120481928	15.0602409638554	0.76708961657501	0.733000082493837	0.64254612921916	0.6949315243299
13	15.1260504201681	16.8067226890756	0.783509499975007	0.687270832090581	0.784501967152607	0.576748587044785
