# Supplementary material for: Multiplexed action-outcome representation by striatal striosome-matrix compartments detected with a mouse cost-benefit foraging task
Source: Nat Commun. 2022 Mar 22;13:1541. doi: 10.1038/s41467-022-28983-5 (PMC8941061; doi:10.1038/s41467-022-28983-5)
Supplement: Supplementary file 3 — Source Data [file 41467_2022_28983_MOESM3_ESM.zip › source_data/Fig 4D.csv]

Mouse	Alpha reward	Alpha no reward	Gamma reward	Beta reward	Alpha puff	Alpha no puff	Gamma puff	Beta puff	Bias
1	0.56548556683239	0.0822958518220601	0.381707285000827	2.50446134006054	0.999966689641854	0.999999977268197	0.156710567988725	0.639537322815112	-0.205347344837821
2	0.323426964804726	0.285183493535163	0.544942800764564	3.03188986493519	0.865031695585981	0.486943615555655	0.999999968183509	0.936352226399561	-0.184909751638817
3	0.385204284050783	0.849702552663975	0.649861650259098	3.57620918638446	0.999999999456235	0.483942404930847	3.8090031129201e-11	0.474962620681596	-0.207848442749787
4	0.151342502036586	0.487886612751275	0.560342463732464	6.38372600146826	0.263170985193119	0.988654205082436	0.0747167106611821	0.696323492294442	-0.270647790738357
5	0.506715986089482	0.451917816225528	0.591741734068989	3.5761725233186	0.999999999902378	0.522860609182157	0.747400739057624	1.11777114947828	0.134850696577432
6	0.597704522868591	0.317959680993797	0.65200842502439	3.13139629481193	0.927822482068259	0.70815291043109	0.908021453919787	1.14973167845473	-0.366806162257022
7	0.432671304006282	0.4249183392221	0.467425989062847	3.55195626701902	0.32768081479974	0.999999998035601	0.999999999999782	1.052311138261	0.00468116690184806
8	0.401229366489484	0.520490622023968	0.604859454751345	3.46812143604508	0.999999999993235	0.99999999933154	0.999999999995526	0.728039667917698	-0.0783583711503273
9	0.654299398302367	0.531324569189254	0.543420994985491	3.17289644050281	0.999999999998849	0.999999999721819	0.999999999980775	0.482570781154161	0.399135152051342
10	0.388596074009442	0.388378009174605	0.537760816286194	3.34096993927232	0.999836459412195	0.999632855715265	0.949918913236191	0.326854330092986	-0.0917095087675504
11	0.364959183274303	0.43395063915479	0.575552212586933	4.34564051181126	0.999999999727044	1.87108423199689e-08	0.999999999838639	0.60088368831663	0.0133931047816804
12	0.444976853372255	0.490811598933989	0.344942796394519	2.92119454087939	0.862924544031473	0.99999233869952	0.0613712103871471	0.221651271014388	0.296829751429564
13	0.512281697429749	0.366013460612737	0.582382092982295	2.73176994730096	0.999999999472045	0.667722137401094	0.829632802882574	0.89986550421178	0.0103791938621434
