# Supplementary material for: Multiplexed action-outcome representation by striatal striosome-matrix compartments detected with a mouse cost-benefit foraging task
Source: Nat Commun. 2022 Mar 22;13:1541. doi: 10.1038/s41467-022-28983-5 (PMC8941061; doi:10.1038/s41467-022-28983-5)
Supplement: Supplementary file 3 — Source Data [file 41467_2022_28983_MOESM3_ESM.zip › source_data/Fig 4F.csv]

Mouse	1.0	2.0	3.0	4.0	5.0	6.0	7.0	8.0	9.0	10.0
1	0.955555555555556	0.820054485744141	0.725674603174603	0.619761904761905	0.559880952380952	0.624753840930312	0.530952380952381	0.64374686716792	0.789286386128491	0.944886363636364
2	0.896198830409357	0.836236169610591	0.704548181931	0.619667627058931	0.534302331435472	0.451275609400963	0.639835482690053	0.731655350069984	0.877461299652826	0.973081950811553
3	0.95863690848447	0.796202062430323	0.632177041349455	0.525035276428406	0.555227377214719	0.508573896499239	0.526875723335992	0.702338930910359	0.912746754599135	0.973311565736119
4	0.778947368421053	0.748888888888889	0.612698412698413	0.763174603174603	0.539928347514554	0.451630591630592	0.510606060606061	0.791666666666667	0.886666666666667	0.96
5	0.94634467948708	0.842979753991493	0.740327635327635	0.632787456445993	0.564121997127258	0.613195521102498	0.60746738281622	0.784006390111041	0.821655192040081	0.946192028688566
6	0.972489557226399	0.833063936436837	0.675744588744589	0.579835351379301	0.548421820835614	0.528731094991965	0.590311355311355	0.761032258064516	0.823411534701857	0.952722004130455
7	0.945485045634299	0.863718133718134	0.72161395552373	0.574922680249894	0.519736292076718	0.5520728519498	0.627463002114165	0.662543319564596	0.8706460529957	0.939517771243792
8	0.934904326168174	0.840202741202741	0.719363185759934	0.671201318900087	0.509570821335527	0.541122812949954	0.65772952853598	0.694919036876484	0.845375372578242	0.960357562553641
9	0.974528682326847	0.888196480938416	0.638794903926483	0.582705550124905	0.569314250746194	0.471994884910486	0.59952380952381	0.717540322580645	0.780643197887384	0.944347864111708
10	0.943687957675488	0.812496589940324	0.72902250038034	0.64339271276391	0.55220397819235	0.509188861985472	0.586281943862589	0.677214884227507	0.852866157488583	0.984236327053229
11	0.97985347985348	0.840992481203008	0.731036414565826	0.543179487179487	0.557901433603095	0.539555700945697	0.679973299667697	0.759191919191919	0.839896383186706	0.893472222222222
12	0.979871794871795	0.829436040694622	0.753379120879121	0.564417989417989	0.506056808688388	0.671794871794872	0.647201754385965	0.656190476190476	0.794623839009288	0.92525641025641
13	0.888888888888889	0.841814574314574	0.67524154589372	0.594974917555563	0.611410701441661	0.479496176338282		0.703265856950068	0.820794410268094	0.937140637140637
