# Supplementary material for: Multiplexed action-outcome representation by striatal striosome-matrix compartments detected with a mouse cost-benefit foraging task
Source: Nat Commun. 2022 Mar 22;13:1541. doi: 10.1038/s41467-022-28983-5 (PMC8941061; doi:10.1038/s41467-022-28983-5)
Supplement: Supplementary file 3 — Source Data [file 41467_2022_28983_MOESM3_ESM.zip › source_data/Fig 4G.csv]

Reaction time-puff
Mouse	Bin 1	Bin 2	Bin 3	Bin 4	Bin 5	Bin 6	Bin 7	Bin 8	Bin 9	Bin 10
1	0.330053763	0.313736559	0.330813008	0.317130621	0.344923077	NaN	NaN	0.341630117	0.315339233	0.360352697
2	0.24738523	0.258429423	0.260337302	0.246428571	0.255	0.260389105	0.257361111	0.257698413	0.257749004	0.250994036
3	0.211086957	0.227826087	0.214347826	0.198478261	0.263478261	0.223333333	0.191956522	0.295531915	0.259347826	0.225869565
4	0.266450382	0.267290076	0.270795455	0.313536122	0.32519084	0.28904943	0.270076046	0.260114068	0.284503817	0.292878788
5	0.266179245	0.259626168	0.251126761	0.280283019	0.277793427	0.265680751	0.267663551	0.258490566	0.267924528	0.279528302
6	0.264581498	0.273416667	0.277628205	NaN	NaN	NaN	NaN	0.26834521	0.252403433	0.256502058
7	0.256273764	0.262256098	0.249574468	NaN	NaN	NaN	NaN	0.257503185	0.306857143	0.280787671
8	0.27237037	0.265183246	0.287580645	NaN	NaN	NaN	NaN	0.25494614	NaN	0.254147583
9	0.293641026	0.344619289	0.304285714	0.316461538	0.282034884	0.297373272	0.264512821	0.316938776	0.32171875	0.320049751
10	0.275373134	0.294183673	0.268842105	NaN	NaN	NaN	0.286463816	NaN	0.288911565	0.265506608
11	0.351834862	0.357037037	0.328611111	0.264036697	0.320533333	0.308450704	0.33853211	0.322222222	0.311869159	0.310642202
12	0.358658537	0.414823529	0.422560976	0.46	0.462195122	0.441204819	0.365833333	0.409146341	0.394642857	0.379156627
13	0.279036145	0.333932584	0.287222222	0.253863636	0.235517241	0.272045455	0.224545455	0.227954545	0.24816092	0.289655172
Reaction time - Reward
Mouse	Bin 1	Bin 2	Bin 3	Bin 4	Bin 5	Bin 6	Bin 7	Bin 8	Bin 9	Bin 10
1	0.325528455	0.331317204	0.324312668	0.318709677	0.333297297	0.410837838	0.304959569	0.325833333	0.314784946	0.350268817
2	0.254351297	0.261371769	0.25746507	0.254325397	0.263499006	0.257777778	0.251769384	0.262763419	0.241908549	0.246706349
3	0.256304348	0.219130435	0.221489362	0.25326087	0.260434783	0.294	0.180652174	0.203404255	0.210888889	0.215
4	0.259277567	0.266882129	0.303954373	0.296273764	0.368656126	0.353992674	0.275703422	0.249312977	0.248288973	0.217671756
5	0.289342723	0.270188679	0.300093897	0.270331754	0.274764151	0.295962441	0.227570093	0.249953052	0.250420561	0.245801887
6	0.261404255	0.289957806	0.263234043	0.258601695	0.249493671	0.245805085	0.244092827	0.27690678	0.289152542	0.284514768
7	0.277047619	0.276012658	0.283555556	0.276932907	0.287070064	0.279333333	0.239967949	0.273471338	0.224412698	0.207047619
8	0.231989796	0.214438776	0.241989796	0.254387755	0.332953368	0.285663265	0.267704082	0.265816327	0.247142857	0.249591837
9	0.23877551	0.254081633	0.259796954	0.320051282	0.426822917	0.433877551	0.349642857	0.288121827	0.259435897	0.236122449
10	0.19696	0.220080645	0.264596774	0.267886179	0.411370968	0.32208	0.28796748	0.30088	0.284919355	0.25944
11	0.25293578	0.272222222	0.308623853	0.36853211	0.4125	0.346055046	0.334220183	0.325514019	0.319537037	0.269722222
12	0.33202381	0.398452381	0.344337349	0.35047619	0.46047619	0.653417722	0.494880952	0.335731707	0.316428571	0.433975904
13	0.263409091	0.272873563	0.236590909	0.300227273	0.269186047	0.341494253	0.262613636	0.235681818	0.246896552	0.224545455
Licks - Puff
Mouse	Bin 1	Bin 2	Bin 3	Bin 4	Bin 5	Bin 6	Bin 7	Bin 8	Bin 9	Bin 10
1	2.930107527	2.822580645	2.995934959	2.942430704	3.246153846	NaN	NaN	3.069919883	2.710914454	2.565217391
2	4.009920635	4.458333333	4.648809524	4.432539683	4.21703854	4.813953488	4.857142857	4.632936508	4.515873016	4.779761905
3	1.086956522	1.543478261	1.106382979	1.195652174	1.391304348	1.195652174	1.195652174	1.531914894	1.586956522	1.782608696
4	2.041825095	1.77480916	1.428030303	1.650190114	1.171102662	1.397727273	1.543726236	1.403041825	2.030534351	1.518939394
5	5.406779661	5.553571429	5.614035088	5.4375	4.885057471	4.936305732	5.218579235	5.120689655	5.459459459	5.85026738
6	2.964757709	2.6875	2.429487179	NaN	NaN	NaN	NaN	2.910953507	3	3.086419753
7	2.6121673	3.234042553	3.313069909	NaN	NaN	NaN	NaN	3.167619048	4.028571429	3.333901193
8	1.06122449	0.965217391	1.337837838	NaN	NaN	NaN	NaN	0.914893617	NaN	1.035573123
9	2.379487179	2.78680203	3.081218274	2.525510204	2.563218391	2.944954128	3.18974359	2.47715736	2.739583333	2.60199005
10	1.701492537	2.43877551	2.031578947	NaN	NaN	NaN	1.660655738	NaN	1.355704698	1.621145374
11	0.844036697	0.685185185	0.669724771	0.825688073	0.906666667	0.5	0.825688073	0.76146789	0.666666667	0.651376147
12	1.096385542	1.094117647	1.734939759	1.214285714	1.939759036	1.541176471	1.297619048	1.120481928	0.869047619	1.571428571
13	1.493975904	1.820224719	2.032967033	2.5	1.816091954	1.568181818	2.852272727	2.715909091	1.632183908	1.556818182
Licks - Reward
Mouse	Bin 1	Bin 2	Bin 3	Bin 4	Bin 5	Bin 6	Bin 7	Bin 8	Bin 9	Bin 10
1	4.043010753	3.064516129	2.744623656	2.379032258	1.727762803	1.650537634	2.682795699	3.365591398	3.47311828	4.016129032
2	5.305555556	4.972222222	4.78968254	4.277777778	3.726190476	3.598019802	4.015873016	4.642857143	5.011904762	5.041666667
3	1.5	0.97826087	0.85106383	0.673913043	0.913043478	0.608695652	1.086956522	2.191489362	3.239130435	1.565217391
4	2.429657795	2.699619772	1.505703422	1.148288973	0.533596838	0.47080292	0.897338403	1.6121673	2.353612167	2.311787072
5	6.048648649	6.050561798	5.401162791	4.410404624	3.74251497	3.670520231	5.122222222	6.117318436	6.406976744	6.445086705
6	3.143459916	3.105485232	2.953389831	2.341772152	2.443037975	2.067510549	2.734177215	3.144067797	3.417721519	3.535864979
7	3.40952381	3.696202532	3.358730159	2.926984127	2.520634921	2.598101266	3.222222222	3.596825397	3.484177215	3.120634921
8	0.87826087	1.240601504	1.221374046	0.631147541	0.845070423	0.838926174	0.9296875	1.104477612	1.016260163	1.07826087
9	3.581632653	3.290816327	2.934010152	2.071428571	1.835051546	2.404040404	1.933673469	3.010152284	3.224489796	3.035714286
10	2.192	1.758064516	1.616	1.467741935	0.808	0.84	1.072580645	1.704	2.822580645	2.808
11	0.80733945	0.62962963	0.688073394	0.669724771	0.462962963	0.605504587	0.467889908	0.678899083	1.083333333	1.119266055
12	2.297619048	2.464285714	1.409638554	0.773809524	0.345238095	0.166666667	0.321428571	1.43373494	1.94047619	2.321428571
13	3.056818182	2.459770115	1.875	1.352272727	1.195402299	1.193181818	1.511363636	1.784090909	2.183908046	3.409090909
