# Supplementary material for: Multiplexed action-outcome representation by striatal striosome-matrix compartments detected with a mouse cost-benefit foraging task
Source: Nat Commun. 2022 Mar 22;13:1541. doi: 10.1038/s41467-022-28983-5 (PMC8941061; doi:10.1038/s41467-022-28983-5)
Supplement: Supplementary file 3 — Source Data [file 41467_2022_28983_MOESM3_ESM.zip › source_data/Fig 4HIJ.csv]

mouse	neurontype	PE	bin	value
1	Reward neurons	RPE	1	-0.256112292
1	Reward neurons	RPE	2	-0.150091665
1	Reward neurons	RPE	3	-0.153434199
1	Reward neurons	RPE	4	-0.060183558
1	Reward neurons	RPE	5	-0.096242849
1	Reward neurons	RPE	6	0.061160656
1	Reward neurons	RPE	7	-0.091467123
1	Reward neurons	RPE	8	-0.091611601
1	Reward neurons	RPE	9	-0.099321269
1	Reward neurons	RPE	10	-0.010476157
1	Reward neurons	RPE	11	0.015562772
1	Reward neurons	RPE	12	0.025751115
1	Reward neurons	RPE	13	0.118283365
1	Reward neurons	RPE	14	0.027036554
1	Reward neurons	RPE	15	0.140068251
1	Reward neurons	RPE	16	0.005095477
1	Reward neurons	RPE	18	0.275020682
1	Reward neurons	RPE	19	0.287670338
1	Reward neurons	RPE	20	0.296067359
1	No reward neurons	RPE	1	0.132472954
1	No reward neurons	RPE	2	0.072472096
1	No reward neurons	RPE	3	0.124665816
1	No reward neurons	RPE	4	0.020578135
1	No reward neurons	RPE	5	0.197186751
1	No reward neurons	RPE	6	0.16125034
1	No reward neurons	RPE	7	0.230975089
1	No reward neurons	RPE	8	0.210906025
1	No reward neurons	RPE	9	-0.053860656
1	No reward neurons	RPE	10	0.055121095
1	No reward neurons	RPE	11	-0.034223327
1	No reward neurons	RPE	12	-0.025911432
1	No reward neurons	RPE	13	-0.022731649
1	No reward neurons	RPE	14	-0.079162373
1	No reward neurons	RPE	15	-0.045796053
1	No reward neurons	RPE	16	-0.095984862
1	No reward neurons	RPE	18	-0.065951505
1	No reward neurons	RPE	19	-0.117545386
1	No reward neurons	RPE	20	-0.235727753
1	Puff neurons	PPE	2	-0.104109471
1	Puff neurons	PPE	3	-0.033651561
1	Puff neurons	PPE	4	-0.086312815
1	Puff neurons	PPE	5	-0.016868526
1	Puff neurons	PPE	6	-0.052938601
1	Puff neurons	PPE	7	-0.030562797
1	Puff neurons	PPE	8	-0.030137452
1	Puff neurons	PPE	9	-0.020829364
1	Puff neurons	PPE	11	0.077128616
1	Puff neurons	PPE	12	0.077401774
1	Puff neurons	PPE	13	0.145750865
1	Puff neurons	PPE	14	-0.014073479
1	Puff neurons	PPE	15	0.203859955
1	Puff neurons	PPE	16	0.263952825
1	Puff neurons	PPE	17	0.255000226
1	Puff neurons	PPE	18	0.152898909
1	Puff neurons	PPE	19	0.138748089
1	Puff neurons	PPE	20	0.237715419
1	No puff neurons	PPE	2	0.150849559
1	No puff neurons	PPE	3	0.035946881
1	No puff neurons	PPE	4	0.200912982
1	No puff neurons	PPE	5	-0.053709249
1	No puff neurons	PPE	6	0.03689333
1	No puff neurons	PPE	7	0.30357364
1	No puff neurons	PPE	8	0.173201887
1	No puff neurons	PPE	9	0.319960999
1	No puff neurons	PPE	11	0.009512683
1	No puff neurons	PPE	12	-0.076845072
1	No puff neurons	PPE	13	-0.009173562
1	No puff neurons	PPE	14	-0.011343919
1	No puff neurons	PPE	15	0.000533031
1	No puff neurons	PPE	16	0.025006073
1	No puff neurons	PPE	17	0.015599125
1	No puff neurons	PPE	18	-0.002309226
1	No puff neurons	PPE	19	0.077122517
1	No puff neurons	PPE	20	0.030992729
1	Reward - puff neurons	RPE	1	-0.002394027
1	Reward - puff neurons	RPE	2	-0.08896899
1	Reward - puff neurons	RPE	3	-0.121749753
1	Reward - puff neurons	RPE	4	-0.000937079
1	Reward - puff neurons	RPE	6	0.130617732
1	Reward - puff neurons	PPE	2	-0.012241263
1	Reward - puff neurons	PPE	4	-0.042150361
1	Reward - puff neurons	PPE	5	0.335181398
1	Reward - puff neurons	PPE	6	0.060089506
1	No reward - puff neurons	RPE	1	0.140826918
1	No reward - puff neurons	RPE	2	0.152366235
1	No reward - puff neurons	RPE	3	0.094421737
1	No reward - puff neurons	RPE	4	-0.029968011
1	No reward - puff neurons	RPE	6	-0.079204156
1	No reward - puff neurons	PPE	2	-0.046577048
1	No reward - puff neurons	PPE	4	0.081504068
1	No reward - puff neurons	PPE	5	0.235236526
1	No reward - puff neurons	PPE	6	0.19950955
1	Reward - no puff neurons	RPE	1	-0.016814654
1	Reward - no puff neurons	RPE	2	0.068604134
1	Reward - no puff neurons	RPE	3	0.025752425
1	Reward - no puff neurons	RPE	4	0.010173282
1	Reward - no puff neurons	RPE	6	0.424159093
1	Reward - no puff neurons	PPE	2	0.100032768
1	Reward - no puff neurons	PPE	4	0.062398892
1	Reward - no puff neurons	PPE	5	0.027797523
1	Reward - no puff neurons	PPE	6	0.186011016
1	No reward - no puff neurons	RPE	1	0.117924939
1	No reward - no puff neurons	RPE	2	0.088690928
1	No reward - no puff neurons	RPE	3	-0.000540412
1	No reward - no puff neurons	RPE	4	0.014467741
1	No reward - no puff neurons	RPE	6	0.246523879
1	No reward - no puff neurons	PPE	2	0.044132892
1	No reward - no puff neurons	PPE	4	-0.017654087
1	No reward - no puff neurons	PPE	5	0.076180799
1	No reward - no puff neurons	PPE	6	0.134061836
2	Reward neurons	RPE	1	-0.183068137
2	Reward neurons	RPE	2	-0.191715023
2	Reward neurons	RPE	3	-0.091691931
2	Reward neurons	RPE	4	0.001995471
2	Reward neurons	RPE	5	0.050796586
2	Reward neurons	RPE	6	-0.01001141
2	Reward neurons	RPE	7	-0.049845873
2	Reward neurons	RPE	8	-0.104707833
2	Reward neurons	RPE	9	0.002685206
2	Reward neurons	RPE	10	-0.197558365
2	Reward neurons	RPE	11	0.140886651
2	Reward neurons	RPE	12	0.156671669
2	Reward neurons	RPE	13	0.145123894
2	Reward neurons	RPE	14	0.223607114
2	Reward neurons	RPE	15	0.146603538
2	Reward neurons	RPE	16	0.207666061
2	Reward neurons	RPE	17	0.187410889
2	Reward neurons	RPE	18	0.466744524
2	Reward neurons	RPE	19	0.559785941
2	Reward neurons	RPE	20	0.588352299
2	No reward neurons	RPE	1	0.110859788
2	No reward neurons	RPE	2	0.102554873
2	No reward neurons	RPE	3	0.137966065
2	No reward neurons	RPE	4	0.098776786
2	No reward neurons	RPE	5	0.22663917
2	No reward neurons	RPE	6	0.126492444
2	No reward neurons	RPE	7	0.133130932
2	No reward neurons	RPE	8	0.191891291
2	No reward neurons	RPE	9	0.189913225
2	No reward neurons	RPE	10	0.093106402
2	No reward neurons	RPE	11	-0.03135412
2	No reward neurons	RPE	12	-0.029339198
2	No reward neurons	RPE	13	-0.033814542
2	No reward neurons	RPE	14	-0.043913359
2	No reward neurons	RPE	15	-0.076075462
2	No reward neurons	RPE	16	-0.016479001
2	No reward neurons	RPE	17	-0.102864238
2	No reward neurons	RPE	18	-0.109636768
2	No reward neurons	RPE	19	-0.12645208
2	No reward neurons	RPE	20	-0.155736233
2	Puff neurons	PPE	1	-0.017972591
2	Puff neurons	PPE	2	0.007397569
2	Puff neurons	PPE	3	0.006634636
2	Puff neurons	PPE	4	-0.019564925
2	Puff neurons	PPE	5	0.021263104
2	Puff neurons	PPE	6	0.015321079
2	Puff neurons	PPE	7	0.032404655
2	Puff neurons	PPE	8	0.035614769
2	Puff neurons	PPE	9	0.042673584
2	Puff neurons	PPE	10	0.077066518
2	Puff neurons	PPE	11	0.133523373
2	Puff neurons	PPE	12	0.153730119
2	Puff neurons	PPE	13	0.277573089
2	Puff neurons	PPE	14	0.188279943
2	Puff neurons	PPE	15	0.304125058
2	Puff neurons	PPE	16	0.354317572
2	Puff neurons	PPE	17	0.415259716
2	Puff neurons	PPE	18	0.345314527
2	Puff neurons	PPE	19	0.394860079
2	Puff neurons	PPE	20	0.564816018
2	No puff neurons	PPE	1	0.063387791
2	No puff neurons	PPE	2	0.128929407
2	No puff neurons	PPE	3	0.189732295
2	No puff neurons	PPE	4	0.098341873
2	No puff neurons	PPE	5	0.120390241
2	No puff neurons	PPE	6	0.125817804
2	No puff neurons	PPE	7	0.155045164
2	No puff neurons	PPE	8	0.085321582
2	No puff neurons	PPE	9	0.188412196
2	No puff neurons	PPE	10	0.198555406
2	No puff neurons	PPE	11	-0.001318465
2	No puff neurons	PPE	12	-0.086463336
2	No puff neurons	PPE	13	-0.003918295
2	No puff neurons	PPE	14	-0.02003274
2	No puff neurons	PPE	15	-0.100816551
2	No puff neurons	PPE	16	-0.122682299
2	No puff neurons	PPE	17	-0.1360124
2	No puff neurons	PPE	18	-0.003134827
2	No puff neurons	PPE	19	-0.006763042
2	No puff neurons	PPE	20	-0.039786369
2	Reward - puff neurons	RPE	1	-0.033995333
2	Reward - puff neurons	RPE	2	0.045579039
2	Reward - puff neurons	RPE	3	-0.033685633
2	Reward - puff neurons	RPE	4	0.042038587
2	Reward - puff neurons	RPE	5	0.124854711
2	Reward - puff neurons	RPE	6	0.082620287
2	Reward - puff neurons	PPE	1	-0.071741378
2	Reward - puff neurons	PPE	2	0.072255733
2	Reward - puff neurons	PPE	3	0.057872117
2	Reward - puff neurons	PPE	4	0.02095854
2	Reward - puff neurons	PPE	5	0.14917194
2	Reward - puff neurons	PPE	6	0.330609022
2	No reward - puff neurons	RPE	1	0.138743171
2	No reward - puff neurons	RPE	2	0.147989911
2	No reward - puff neurons	RPE	3	0.002764315
2	No reward - puff neurons	RPE	4	0.049572893
2	No reward - puff neurons	RPE	5	0.030962874
2	No reward - puff neurons	RPE	6	-0.118047688
2	No reward - puff neurons	PPE	1	0.001989909
2	No reward - puff neurons	PPE	2	-0.084804321
2	No reward - puff neurons	PPE	3	-0.01341232
2	No reward - puff neurons	PPE	4	0.165729889
2	No reward - puff neurons	PPE	5	0.127279297
2	No reward - puff neurons	PPE	6	0.24842934
2	Reward - no puff neurons	RPE	1	-0.053307703
2	Reward - no puff neurons	RPE	2	0.073311995
2	Reward - no puff neurons	RPE	3	0.089306221
2	Reward - no puff neurons	RPE	4	0.065015853
2	Reward - no puff neurons	RPE	5	0.134397507
2	Reward - no puff neurons	RPE	6	0.293606068
2	Reward - no puff neurons	PPE	1	0.015182215
2	Reward - no puff neurons	PPE	2	0.005991835
2	Reward - no puff neurons	PPE	3	0.210438985
2	Reward - no puff neurons	PPE	4	-0.062049805
2	Reward - no puff neurons	PPE	5	-0.012329479
2	Reward - no puff neurons	PPE	6	0.036023009
2	No reward - no puff neurons	RPE	1	0.030405524
2	No reward - no puff neurons	RPE	2	0.154778078
2	No reward - no puff neurons	RPE	3	0.125917115
2	No reward - no puff neurons	RPE	4	-0.053046708
2	No reward - no puff neurons	RPE	5	-0.100365963
2	No reward - no puff neurons	RPE	6	-0.206843961
2	No reward - no puff neurons	PPE	1	0.062999005
2	No reward - no puff neurons	PPE	2	0.089301147
2	No reward - no puff neurons	PPE	3	-0.007335273
2	No reward - no puff neurons	PPE	4	-0.030168936
2	No reward - no puff neurons	PPE	5	-0.130822796
2	No reward - no puff neurons	PPE	6	0.023470427
3	Reward neurons	RPE	1	-0.289360312
3	Reward neurons	RPE	2	-0.345556916
3	Reward neurons	RPE	3	-0.209221658
3	Reward neurons	RPE	4	-0.056913913
3	Reward neurons	RPE	5	0.031637314
3	Reward neurons	RPE	6	-0.055966551
3	Reward neurons	RPE	7	-0.136959664
3	Reward neurons	RPE	8	-0.046440892
3	Reward neurons	RPE	9	-0.129541996
3	Reward neurons	RPE	10	-0.074268767
3	Reward neurons	RPE	11	0.140688727
3	Reward neurons	RPE	12	0.162385527
3	Reward neurons	RPE	13	0.176548108
3	Reward neurons	RPE	14	0.043061404
3	Reward neurons	RPE	15	0.123641253
3	Reward neurons	RPE	16	0.050453656
3	Reward neurons	RPE	17	0.252910028
3	Reward neurons	RPE	18	0.580636485
3	Reward neurons	RPE	19	0.817209201
3	Reward neurons	RPE	20	0.645125954
3	No reward neurons	RPE	1	0.152520159
3	No reward neurons	RPE	2	0.228710769
3	No reward neurons	RPE	3	0.07914777
3	No reward neurons	RPE	4	0.080006547
3	No reward neurons	RPE	5	0.110890096
3	No reward neurons	RPE	6	0.139621977
3	No reward neurons	RPE	7	0.111479215
3	No reward neurons	RPE	8	0.108255079
3	No reward neurons	RPE	9	0.130930138
3	No reward neurons	RPE	10	0.01641326
3	No reward neurons	RPE	11	0.01385387
3	No reward neurons	RPE	12	0.049442722
3	No reward neurons	RPE	13	0.005246496
3	No reward neurons	RPE	14	0.036144239
3	No reward neurons	RPE	15	0.001102531
3	No reward neurons	RPE	16	-0.036266537
3	No reward neurons	RPE	17	-0.048912092
3	No reward neurons	RPE	18	-0.009240185
3	No reward neurons	RPE	19	0.037414608
3	No reward neurons	RPE	20	0.007556153
3	Puff neurons	PPE	1	-0.016226037
3	Puff neurons	PPE	2	0.025902546
3	Puff neurons	PPE	3	-0.03149302
3	Puff neurons	PPE	4	-0.009425021
3	Puff neurons	PPE	5	0.023720748
3	Puff neurons	PPE	6	0.007190273
3	Puff neurons	PPE	7	-0.009852854
3	Puff neurons	PPE	8	0.052404073
3	Puff neurons	PPE	9	0.127879314
3	Puff neurons	PPE	10	0.05209061
3	Puff neurons	PPE	20	0.093131944
3	No puff neurons	PPE	1	0.100372975
3	No puff neurons	PPE	2	0.076406943
3	No puff neurons	PPE	3	-0.026081928
3	No puff neurons	PPE	4	0.204784827
3	No puff neurons	PPE	5	0.023868081
3	No puff neurons	PPE	6	-0.014114465
3	No puff neurons	PPE	7	0.076886722
3	No puff neurons	PPE	8	0.060062691
3	No puff neurons	PPE	9	0.189222614
3	No puff neurons	PPE	10	0.188805147
3	No puff neurons	PPE	20	-0.012586123
3	Reward - puff neurons	RPE	1	-0.162806695
3	Reward - puff neurons	RPE	2	-0.031632709
3	Reward - puff neurons	RPE	4	0.151240447
3	Reward - puff neurons	RPE	5	0.106562007
3	Reward - puff neurons	RPE	6	0.204470329
3	Reward - puff neurons	PPE	1	-0.011573092
3	Reward - puff neurons	PPE	2	0.026480578
3	Reward - puff neurons	PPE	3	0.090302907
3	Reward - puff neurons	PPE	4	0.024206254
3	Reward - puff neurons	PPE	5	0.084476781
3	No reward - puff neurons	RPE	1	0.215402818
3	No reward - puff neurons	RPE	2	0.13551469
3	No reward - puff neurons	RPE	4	0.057888426
3	No reward - puff neurons	RPE	5	-0.031572595
3	No reward - puff neurons	RPE	6	-0.036093416
3	No reward - puff neurons	PPE	1	-0.033850741
3	No reward - puff neurons	PPE	2	-0.020766168
3	No reward - puff neurons	PPE	3	-0.049948747
3	No reward - puff neurons	PPE	4	0.105313842
3	No reward - puff neurons	PPE	5	0.123830732
3	Reward - no puff neurons	RPE	2	-0.081993524
3	Reward - no puff neurons	RPE	4	0.010682325
3	Reward - no puff neurons	RPE	6	0.332874707
3	Reward - no puff neurons	PPE	1	0.12685037
3	Reward - no puff neurons	PPE	2	0.025901109
3	Reward - no puff neurons	PPE	3	-0.089474531
3	Reward - no puff neurons	PPE	4	-0.161787148
3	Reward - no puff neurons	PPE	5	0.038449677
3	No reward - no puff neurons	RPE	1	0.100859421
3	No reward - no puff neurons	RPE	2	0.034552368
3	No reward - no puff neurons	RPE	4	0.037919108
3	No reward - no puff neurons	RPE	5	-0.001944631
3	No reward - no puff neurons	RPE	6	-0.004445741
3	No reward - no puff neurons	PPE	1	0.078045238
3	No reward - no puff neurons	PPE	2	0.059489647
3	No reward - no puff neurons	PPE	3	0.056902924
3	No reward - no puff neurons	PPE	4	0.001132905
3	No reward - no puff neurons	PPE	5	0.027973777
4	Reward neurons	RPE	1	-0.084582397
4	Reward neurons	RPE	2	0.025689873
4	Reward neurons	RPE	6	-0.1469145
4	Reward neurons	RPE	10	0.004829253
4	No reward neurons	RPE	1	0.108870662
4	No reward neurons	RPE	2	0.174149714
4	No reward neurons	RPE	6	0.027210195
4	No reward neurons	RPE	10	0.106168183
4	Puff neurons	PPE	2	-0.023242034
4	Puff neurons	PPE	11	0.245073219
4	Puff neurons	PPE	12	0.431217731
4	Puff neurons	PPE	13	0.299718061
4	Puff neurons	PPE	15	0.263463057
4	Puff neurons	PPE	16	0.24173756
4	No puff neurons	PPE	2	0.117957084
4	No puff neurons	PPE	11	0.073113282
4	No puff neurons	PPE	12	0.012364144
4	No puff neurons	PPE	13	-0.133317351
4	No puff neurons	PPE	15	-0.026528006
4	No puff neurons	PPE	16	0.053854352
5	Reward neurons	RPE	1	-0.127485005
5	Reward neurons	RPE	2	-0.121082483
5	Reward neurons	RPE	3	-0.031658962
5	Reward neurons	RPE	4	0.027242103
5	Reward neurons	RPE	5	0.064545367
5	Reward neurons	RPE	6	-0.010176643
5	Reward neurons	RPE	7	0.046364513
5	Reward neurons	RPE	8	-0.048195586
5	Reward neurons	RPE	9	0.095990363
5	Reward neurons	RPE	10	0.038492424
5	Reward neurons	RPE	11	0.204259748
5	Reward neurons	RPE	12	0.172190193
5	Reward neurons	RPE	13	0.198940052
5	Reward neurons	RPE	14	0.298907259
5	Reward neurons	RPE	15	0.197370211
5	Reward neurons	RPE	16	0.204845291
5	Reward neurons	RPE	17	0.337473614
5	Reward neurons	RPE	18	0.39547318
5	Reward neurons	RPE	19	0.433529749
5	Reward neurons	RPE	20	0.616807125
5	No reward neurons	RPE	1	0.231835723
5	No reward neurons	RPE	2	0.148411938
5	No reward neurons	RPE	3	0.049262005
5	No reward neurons	RPE	4	0.104142369
5	No reward neurons	RPE	5	0.154710573
5	No reward neurons	RPE	6	0.12170574
5	No reward neurons	RPE	7	0.138548703
5	No reward neurons	RPE	8	0.10088047
5	No reward neurons	RPE	9	0.205381793
5	No reward neurons	RPE	10	0.259787734
5	No reward neurons	RPE	11	-0.021230937
5	No reward neurons	RPE	12	-0.063330951
5	No reward neurons	RPE	13	-0.019695634
5	No reward neurons	RPE	14	-0.05421325
5	No reward neurons	RPE	15	-0.079543296
5	No reward neurons	RPE	16	-0.047442033
5	No reward neurons	RPE	17	-0.07346047
5	No reward neurons	RPE	18	-0.149359588
5	No reward neurons	RPE	19	-0.155732432
5	No reward neurons	RPE	20	-0.087469954
5	Puff neurons	PPE	1	0.07063859
5	Puff neurons	PPE	2	-0.008236482
5	Puff neurons	PPE	3	-0.024776277
5	Puff neurons	PPE	4	0.027936467
5	Puff neurons	PPE	5	0.064876867
5	Puff neurons	PPE	6	0.021951937
5	Puff neurons	PPE	7	-0.03583489
5	Puff neurons	PPE	8	0.025090285
5	Puff neurons	PPE	9	0.034628544
5	Puff neurons	PPE	10	0.012481518
5	Puff neurons	PPE	20	0.082684859
5	No puff neurons	PPE	1	0.140016441
5	No puff neurons	PPE	2	0.17534756
5	No puff neurons	PPE	3	0.159657749
5	No puff neurons	PPE	4	0.136681442
5	No puff neurons	PPE	5	0.140941415
5	No puff neurons	PPE	6	0.248732264
5	No puff neurons	PPE	7	0.121926733
5	No puff neurons	PPE	8	0.173379264
5	No puff neurons	PPE	9	0.193697485
5	No puff neurons	PPE	10	0.375056549
5	No puff neurons	PPE	20	-0.003004692
5	Reward - puff neurons	RPE	1	0.033119551
5	Reward - puff neurons	RPE	2	0.027251028
5	Reward - puff neurons	RPE	3	0.071026784
5	Reward - puff neurons	RPE	4	0.141416935
5	Reward - puff neurons	RPE	5	0.11379165
5	Reward - puff neurons	RPE	6	0.217219312
5	Reward - puff neurons	PPE	1	0.013315241
5	Reward - puff neurons	PPE	2	0.040675368
5	Reward - puff neurons	PPE	3	0.012582064
5	Reward - puff neurons	PPE	4	0.042920609
5	Reward - puff neurons	PPE	5	0.19176125
5	Reward - puff neurons	PPE	6	0.356830307
5	No reward - puff neurons	RPE	1	0.187797185
5	No reward - puff neurons	RPE	2	0.122484586
5	No reward - puff neurons	RPE	3	0.152011263
5	No reward - puff neurons	RPE	4	-0.008500784
5	No reward - puff neurons	RPE	5	-0.018413071
5	No reward - puff neurons	RPE	6	-0.137940073
5	No reward - puff neurons	PPE	1	-0.023117084
5	No reward - puff neurons	PPE	2	-0.021923635
5	No reward - puff neurons	PPE	3	-0.050549411
5	No reward - puff neurons	PPE	4	0.032353837
5	No reward - puff neurons	PPE	5	0.100726568
5	No reward - puff neurons	PPE	6	0.246990073
5	Reward - no puff neurons	RPE	1	-0.057815935
5	Reward - no puff neurons	RPE	2	0.063004836
5	Reward - no puff neurons	RPE	3	0.03103119
5	Reward - no puff neurons	RPE	4	0.078743452
5	Reward - no puff neurons	RPE	5	0.176272365
5	Reward - no puff neurons	RPE	6	0.335783373
5	Reward - no puff neurons	PPE	1	0.097724444
5	Reward - no puff neurons	PPE	2	0.163378045
5	Reward - no puff neurons	PPE	3	0.171028776
5	Reward - no puff neurons	PPE	4	0.024738411
5	Reward - no puff neurons	PPE	5	0.086464876
5	Reward - no puff neurons	PPE	6	0.080175383
5	No reward - no puff neurons	RPE	1	0.194338676
5	No reward - no puff neurons	RPE	2	0.113584796
5	No reward - no puff neurons	RPE	3	0.17563642
5	No reward - no puff neurons	RPE	4	-0.010533673
5	No reward - no puff neurons	RPE	5	-0.07221678
5	No reward - no puff neurons	RPE	6	-0.053387505
5	No reward - no puff neurons	PPE	1	0.051765011
5	No reward - no puff neurons	PPE	2	0.039133817
5	No reward - no puff neurons	PPE	3	0.070718541
5	No reward - no puff neurons	PPE	4	0.002189493
5	No reward - no puff neurons	PPE	5	0.006168465
5	No reward - no puff neurons	PPE	6	0.031683102
6	Reward neurons	RPE	1	0.136877345
6	Reward neurons	RPE	2	0.031848465
6	Reward neurons	RPE	3	0.159491005
6	Reward neurons	RPE	4	0.206024312
6	Reward neurons	RPE	5	0.128295951
6	Reward neurons	RPE	6	-0.06061267
6	Reward neurons	RPE	7	-0.000210911
6	Reward neurons	RPE	8	0.110575468
6	Reward neurons	RPE	9	0.002087951
6	Reward neurons	RPE	10	0.158142936
6	Reward neurons	RPE	11	0.43568658
6	Reward neurons	RPE	12	0.538377977
6	Reward neurons	RPE	13	0.732107983
6	Reward neurons	RPE	14	0.639828651
6	Reward neurons	RPE	15	0.719151527
6	Reward neurons	RPE	16	0.587097367
6	Reward neurons	RPE	17	0.739131942
6	Reward neurons	RPE	18	0.625682344
6	Reward neurons	RPE	19	1.006204599
6	Reward neurons	RPE	20	0.803208836
6	No reward neurons	RPE	1	0.587298668
6	No reward neurons	RPE	2	0.488284677
6	No reward neurons	RPE	3	0.469919138
6	No reward neurons	RPE	4	0.541922137
6	No reward neurons	RPE	5	0.374536412
6	No reward neurons	RPE	6	0.271555443
6	No reward neurons	RPE	7	0.358485808
6	No reward neurons	RPE	8	0.367813541
6	No reward neurons	RPE	9	0.316596392
6	No reward neurons	RPE	10	0.427457483
6	No reward neurons	RPE	11	0.128872398
6	No reward neurons	RPE	12	0.063403897
6	No reward neurons	RPE	13	0.217311378
6	No reward neurons	RPE	14	0.183483498
6	No reward neurons	RPE	15	0.102078274
6	No reward neurons	RPE	16	0.116356667
6	No reward neurons	RPE	17	0.087907271
6	No reward neurons	RPE	18	-0.037696213
6	No reward neurons	RPE	19	0.130229682
6	No reward neurons	RPE	20	-0.003659536
6	Puff neurons	PPE	1	0.196475256
6	Puff neurons	PPE	2	0.191699232
6	Puff neurons	PPE	3	0.148193368
6	Puff neurons	PPE	4	0.133282158
6	Puff neurons	PPE	5	0.113502827
6	Puff neurons	PPE	6	0.191550701
6	Puff neurons	PPE	7	0.174515046
6	Puff neurons	PPE	8	0.215806371
6	Puff neurons	PPE	9	0.210520136
6	Puff neurons	PPE	10	0.135682808
6	Puff neurons	PPE	11	0.528783173
6	Puff neurons	PPE	12	0.489968914
6	Puff neurons	PPE	13	0.581994922
6	Puff neurons	PPE	14	0.507762933
6	Puff neurons	PPE	15	0.83694479
6	Puff neurons	PPE	16	0.246238183
6	Puff neurons	PPE	17	0.689432352
6	Puff neurons	PPE	18	0.741235495
6	Puff neurons	PPE	19	0.641822079
6	Puff neurons	PPE	20	0.77771684
6	No puff neurons	PPE	2	0.425159664
6	No puff neurons	PPE	3	0.407847402
6	No puff neurons	PPE	4	0.468848863
6	No puff neurons	PPE	5	0.387327427
6	No puff neurons	PPE	6	0.40281339
6	No puff neurons	PPE	7	0.468677089
6	No puff neurons	PPE	8	0.428391527
6	No puff neurons	PPE	9	0.408666807
6	No puff neurons	PPE	10	0.250055136
6	No puff neurons	PPE	11	0.312253255
6	No puff neurons	PPE	12	0.145801191
6	No puff neurons	PPE	13	0.174979976
6	No puff neurons	PPE	14	0.327037223
6	No puff neurons	PPE	15	0.563829578
6	No puff neurons	PPE	16	0.135914977
6	No puff neurons	PPE	17	0.139128192
6	No puff neurons	PPE	18	0.112129101
6	No puff neurons	PPE	20	0.050538532
6	Reward - puff neurons	RPE	1	0.142355448
6	Reward - puff neurons	RPE	2	0.078883273
6	Reward - puff neurons	RPE	3	0.013832327
6	Reward - puff neurons	RPE	4	0.517566242
6	Reward - puff neurons	RPE	5	0.569185877
6	Reward - puff neurons	RPE	6	0.808898057
6	Reward - puff neurons	PPE	2	0.168889611
6	Reward - puff neurons	PPE	3	0.199813818
6	Reward - puff neurons	PPE	4	0.468881006
6	Reward - puff neurons	PPE	5	0.655285026
6	Reward - puff neurons	PPE	6	0.901534461
6	No reward - puff neurons	RPE	1	0.436158788
6	No reward - puff neurons	RPE	2	0.455819776
6	No reward - puff neurons	RPE	3	0.12153797
6	No reward - puff neurons	RPE	4	0.440370075
6	No reward - puff neurons	RPE	5	0.503826512
6	No reward - puff neurons	RPE	6	0.263503
6	No reward - puff neurons	PPE	1	0.035579069
6	No reward - puff neurons	PPE	2	0.209298141
6	No reward - puff neurons	PPE	3	-0.012035905
6	No reward - puff neurons	PPE	4	0.564507577
6	No reward - puff neurons	PPE	5	0.886205174
6	No reward - puff neurons	PPE	6	0.74498654
6	Reward - no puff neurons	RPE	1	0.190166338
6	Reward - no puff neurons	RPE	2	0.070302962
6	Reward - no puff neurons	RPE	3	-0.050991885
6	Reward - no puff neurons	RPE	4	0.830873019
6	Reward - no puff neurons	RPE	5	0.881356864
6	Reward - no puff neurons	RPE	6	0.800741213
6	Reward - no puff neurons	PPE	2	0.367861924
6	Reward - no puff neurons	PPE	3	0.186102478
6	Reward - no puff neurons	PPE	4	0.543586168
6	Reward - no puff neurons	PPE	5	0.585397065
6	Reward - no puff neurons	PPE	6	0.755794629
6	No reward - no puff neurons	RPE	1	0.423159848
6	No reward - no puff neurons	RPE	2	-0.041311111
6	No reward - no puff neurons	RPE	3	0.346360343
6	No reward - no puff neurons	RPE	4	0.048394078
6	No reward - no puff neurons	RPE	5	0.070188508
6	No reward - no puff neurons	RPE	6	-0.010170919
6	No reward - no puff neurons	PPE	1	0.161023722
6	No reward - no puff neurons	PPE	2	0.161511482
6	No reward - no puff neurons	PPE	3	0.162756992
6	No reward - no puff neurons	PPE	4	0.096721496
6	No reward - no puff neurons	PPE	5	0.080965765
6	No reward - no puff neurons	PPE	6	0.063978153
7	Reward neurons	RPE	1	-0.3185966
7	Reward neurons	RPE	2	-0.11745426
7	Reward neurons	RPE	3	-0.106818541
7	Reward neurons	RPE	4	0.005580327
7	Reward neurons	RPE	5	-0.011811175
7	Reward neurons	RPE	6	-0.115805593
7	Reward neurons	RPE	7	-0.173278606
7	Reward neurons	RPE	8	-0.116557974
7	Reward neurons	RPE	9	-0.09344779
7	Reward neurons	RPE	10	-0.082234383
7	Reward neurons	RPE	11	0.352146806
7	Reward neurons	RPE	12	0.329892038
7	Reward neurons	RPE	13	0.340752155
7	Reward neurons	RPE	14	0.300325033
7	Reward neurons	RPE	15	0.330554262
7	Reward neurons	RPE	16	0.45148332
7	Reward neurons	RPE	17	0.415223166
7	Reward neurons	RPE	18	0.599273542
7	Reward neurons	RPE	19	0.776540152
7	Reward neurons	RPE	20	0.997503884
7	No reward neurons	RPE	1	0.177278081
7	No reward neurons	RPE	2	0.311620028
7	No reward neurons	RPE	3	0.259454162
7	No reward neurons	RPE	4	0.169395377
7	No reward neurons	RPE	5	0.272977722
7	No reward neurons	RPE	6	0.089629955
7	No reward neurons	RPE	7	0.397092272
7	No reward neurons	RPE	8	0.242951795
7	No reward neurons	RPE	9	0.189453369
7	No reward neurons	RPE	10	-0.197068733
7	No reward neurons	RPE	11	0.057309956
7	No reward neurons	RPE	12	0.074206194
7	No reward neurons	RPE	13	-0.014789964
7	No reward neurons	RPE	14	-0.047350323
7	No reward neurons	RPE	15	0.067795732
7	No reward neurons	RPE	16	0.025354435
7	No reward neurons	RPE	17	0.118191457
7	No reward neurons	RPE	18	-0.043757998
7	No reward neurons	RPE	19	-0.047367845
7	No reward neurons	RPE	20	-0.147533112
7	Puff neurons	PPE	1	-0.039724611
7	Puff neurons	PPE	2	-0.182918314
7	Puff neurons	PPE	3	0.073268963
7	Puff neurons	PPE	4	0.027834861
7	Puff neurons	PPE	5	0.069812183
7	Puff neurons	PPE	6	0.073109512
7	Puff neurons	PPE	7	0.055637484
7	Puff neurons	PPE	8	0.059248924
7	Puff neurons	PPE	9	-0.020693297
7	Puff neurons	PPE	10	-0.0596908
7	Puff neurons	PPE	11	0.208703542
7	Puff neurons	PPE	12	0.292550971
7	Puff neurons	PPE	13	0.434635504
7	Puff neurons	PPE	14	0.396324133
7	Puff neurons	PPE	15	0.420319223
7	Puff neurons	PPE	16	0.493973184
7	Puff neurons	PPE	17	0.856409935
7	Puff neurons	PPE	18	0.356531606
7	Puff neurons	PPE	19	0.691931705
7	Puff neurons	PPE	20	0.827570088
7	No puff neurons	PPE	1	0.521302131
7	No puff neurons	PPE	2	0.345225632
7	No puff neurons	PPE	3	0.533436371
7	No puff neurons	PPE	4	0.454034952
7	No puff neurons	PPE	5	0.549571759
7	No puff neurons	PPE	6	0.503316476
7	No puff neurons	PPE	7	0.21592942
7	No puff neurons	PPE	8	0.33970336
7	No puff neurons	PPE	9	0.439372665
7	No puff neurons	PPE	10	0.513740921
7	No puff neurons	PPE	11	-0.042952007
7	No puff neurons	PPE	12	-0.208397847
7	No puff neurons	PPE	13	0.281824553
7	No puff neurons	PPE	14	0.025777531
7	No puff neurons	PPE	15	-0.350674162
7	No puff neurons	PPE	16	0.253304922
7	No puff neurons	PPE	17	0.141404431
7	No puff neurons	PPE	18	0.141566125
7	No puff neurons	PPE	19	0.133715449
7	No puff neurons	PPE	20	-0.184999323
7	Reward - puff neurons	RPE	1	-0.112257011
7	Reward - puff neurons	RPE	2	0.033333007
7	Reward - puff neurons	RPE	3	-0.161756578
7	Reward - puff neurons	RPE	4	0.184540552
7	Reward - puff neurons	RPE	5	0.223985301
7	Reward - puff neurons	RPE	6	0.411940236
7	Reward - puff neurons	PPE	1	-0.023871555
7	Reward - puff neurons	PPE	2	0.063767331
7	Reward - puff neurons	PPE	3	0.05313086
7	Reward - puff neurons	PPE	4	0.097536125
7	Reward - puff neurons	PPE	5	0.351240824
7	Reward - puff neurons	PPE	6	0.36725526
7	No reward - puff neurons	RPE	1	0.085545496
7	No reward - puff neurons	RPE	2	0.085545496
7	No reward - puff neurons	RPE	3	0.085545496
7	No reward - puff neurons	RPE	4	0.085545496
7	No reward - puff neurons	RPE	5	0.085545496
7	No reward - puff neurons	RPE	6	0.085545496
7	No reward - puff neurons	PPE	1	0.001685676
7	No reward - puff neurons	PPE	2	0.001685676
7	No reward - puff neurons	PPE	3	0.001685676
7	No reward - puff neurons	PPE	4	0.001685676
7	No reward - puff neurons	PPE	5	0.001685676
7	No reward - puff neurons	PPE	6	0.001685676
7	Reward - no puff neurons	RPE	1	-0.314940477
7	Reward - no puff neurons	RPE	2	-0.137392784
7	Reward - no puff neurons	RPE	3	-0.044220443
7	Reward - no puff neurons	RPE	4	0.260324933
7	Reward - no puff neurons	RPE	5	0.469397734
7	Reward - no puff neurons	RPE	6	1.105328245
7	Reward - no puff neurons	PPE	1	0.376754997
7	Reward - no puff neurons	PPE	2	0.547226094
7	Reward - no puff neurons	PPE	3	0.416398236
7	Reward - no puff neurons	PPE	4	-0.048568525
7	Reward - no puff neurons	PPE	5	0.12324713
7	Reward - no puff neurons	PPE	6	0.046370954
7	No reward - no puff neurons	RPE	1	0.134196818
7	No reward - no puff neurons	RPE	2	-0.036074687
7	No reward - no puff neurons	RPE	3	-0.13705956
7	No reward - no puff neurons	RPE	4	0.033924134
7	No reward - no puff neurons	RPE	5	-0.020015618
7	No reward - no puff neurons	RPE	6	0.071138249
7	No reward - no puff neurons	PPE	1	-0.052669527
7	No reward - no puff neurons	PPE	2	-0.103518224
7	No reward - no puff neurons	PPE	3	0.071985661
7	No reward - no puff neurons	PPE	4	0.017347238
7	No reward - no puff neurons	PPE	5	0.189081893
7	No reward - no puff neurons	PPE	6	0.122101237
8	Reward neurons	RPE	1	0.018235428
8	Reward neurons	RPE	2	-0.129577206
8	Reward neurons	RPE	3	-0.075980821
8	Reward neurons	RPE	4	0.131312294
8	Reward neurons	RPE	5	-0.014282921
8	Reward neurons	RPE	6	0.02588159
8	Reward neurons	RPE	7	-0.015706014
8	Reward neurons	RPE	8	-0.043545825
8	Reward neurons	RPE	9	-0.016839483
8	Reward neurons	RPE	10	-0.043846471
8	Reward neurons	RPE	11	0.129396513
8	Reward neurons	RPE	12	0.391149673
8	Reward neurons	RPE	13	0.460272888
8	Reward neurons	RPE	14	0.257000595
8	Reward neurons	RPE	15	0.263827289
8	Reward neurons	RPE	16	0.146487747
8	Reward neurons	RPE	17	0.378389161
8	Reward neurons	RPE	18	0.461753334
8	Reward neurons	RPE	19	0.761111614
8	Reward neurons	RPE	20	1.04062953
8	No reward neurons	RPE	1	0.321495051
8	No reward neurons	RPE	2	0.374534246
8	No reward neurons	RPE	3	0.419352337
8	No reward neurons	RPE	4	0.145011523
8	No reward neurons	RPE	5	0.15073168
8	No reward neurons	RPE	6	0.187132539
8	No reward neurons	RPE	7	0.212739412
8	No reward neurons	RPE	8	0.337396501
8	No reward neurons	RPE	9	0.026269562
8	No reward neurons	RPE	10	0.156585012
8	No reward neurons	RPE	11	-0.002432039
8	No reward neurons	RPE	12	-0.056698443
8	No reward neurons	RPE	13	0.02045462
8	No reward neurons	RPE	14	0.02496037
8	No reward neurons	RPE	15	0.087252168
8	No reward neurons	RPE	16	-0.053632778
8	No reward neurons	RPE	17	-0.045381404
8	No reward neurons	RPE	18	-0.086651956
8	No reward neurons	RPE	19	-0.129008021
8	No reward neurons	RPE	20	-0.214476601
8	Puff neurons	PPE	1	-0.068147761
8	Puff neurons	PPE	2	-0.039804304
8	Puff neurons	PPE	3	-0.048023442
8	Puff neurons	PPE	4	-0.04525153
8	Puff neurons	PPE	5	-0.084994554
8	Puff neurons	PPE	6	-0.05752
8	Puff neurons	PPE	7	-0.052294868
8	Puff neurons	PPE	8	0.045453384
8	Puff neurons	PPE	9	-0.006476832
8	Puff neurons	PPE	10	0.01569699
8	Puff neurons	PPE	20	0.194463202
8	No puff neurons	PPE	1	0.434019269
8	No puff neurons	PPE	2	0.430414389
8	No puff neurons	PPE	3	0.481692149
8	No puff neurons	PPE	4	0.589103958
8	No puff neurons	PPE	5	0.333663551
8	No puff neurons	PPE	6	0.177340926
8	No puff neurons	PPE	7	0.583195688
8	No puff neurons	PPE	8	0.273339343
8	No puff neurons	PPE	9	0.376077495
8	No puff neurons	PPE	10	0.311487373
8	No puff neurons	PPE	20	0.052497224
8	Reward - puff neurons	RPE	1	-0.00339631
8	Reward - puff neurons	RPE	2	0.088102749
8	Reward - puff neurons	RPE	3	0.008320724
8	Reward - puff neurons	RPE	4	0.117306867
8	Reward - puff neurons	RPE	5	0.066895325
8	Reward - puff neurons	RPE	6	0.066049144
8	Reward - puff neurons	PPE	1	0.022294519
8	Reward - puff neurons	PPE	2	-0.010102152
8	Reward - puff neurons	PPE	3	0.041168349
8	Reward - puff neurons	PPE	4	0.201038527
8	Reward - puff neurons	PPE	5	-0.000453333
8	Reward - puff neurons	PPE	6	-0.080506315
8	No reward - puff neurons	RPE	1	0.082024369
8	No reward - puff neurons	RPE	2	0.142983507
8	No reward - puff neurons	RPE	3	0.020225697
8	No reward - puff neurons	RPE	4	-0.016775311
8	No reward - puff neurons	RPE	5	0.001008743
8	No reward - puff neurons	RPE	6	-0.088250287
8	No reward - puff neurons	PPE	1	-0.031468051
8	No reward - puff neurons	PPE	2	-0.024151073
8	No reward - puff neurons	PPE	3	-0.031368336
8	No reward - puff neurons	PPE	4	0.09275176
8	No reward - puff neurons	PPE	5	0.068076785
8	No reward - puff neurons	PPE	6	0.044922855
8	Reward - no puff neurons	RPE	1	-0.017447445
8	Reward - no puff neurons	RPE	2	-0.023147984
8	Reward - no puff neurons	RPE	3	-0.004381202
8	Reward - no puff neurons	RPE	4	0.333839707
8	Reward - no puff neurons	RPE	5	0.370955828
8	Reward - no puff neurons	RPE	6	0.690108283
8	Reward - no puff neurons	PPE	1	0.326894493
8	Reward - no puff neurons	PPE	2	0.429964537
8	Reward - no puff neurons	PPE	3	0.384626608
8	Reward - no puff neurons	PPE	4	0.11344562
8	Reward - no puff neurons	PPE	5	0.130701961
8	Reward - no puff neurons	PPE	6	-0.082826602
8	No reward - no puff neurons	RPE	1	0.040114266
8	No reward - no puff neurons	RPE	2	0.027654065
8	No reward - no puff neurons	RPE	3	0.098947667
8	No reward - no puff neurons	RPE	4	0.007225531
8	No reward - no puff neurons	RPE	5	-0.035532929
8	No reward - no puff neurons	RPE	6	-0.007275866
8	No reward - no puff neurons	PPE	1	0.067038632
8	No reward - no puff neurons	PPE	2	-0.033548822
8	No reward - no puff neurons	PPE	3	0.033511734
8	No reward - no puff neurons	PPE	4	-0.01876842
8	No reward - no puff neurons	PPE	5	-0.007493796
8	No reward - no puff neurons	PPE	6	0.091763327
9	Reward neurons	RPE	1	-0.163268335
9	Reward neurons	RPE	2	-0.088768981
9	Reward neurons	RPE	3	-0.037059078
9	Reward neurons	RPE	4	-0.009501938
9	Reward neurons	RPE	5	0.077235631
9	Reward neurons	RPE	6	0.094079398
9	Reward neurons	RPE	7	0.006967526
9	Reward neurons	RPE	8	-0.034230142
9	Reward neurons	RPE	9	-0.050853959
9	Reward neurons	RPE	10	-0.018040131
9	Reward neurons	RPE	11	0.267902536
9	Reward neurons	RPE	12	0.324778282
9	Reward neurons	RPE	13	0.147398013
9	Reward neurons	RPE	14	0.265069066
9	Reward neurons	RPE	15	0.292528217
9	Reward neurons	RPE	16	0.251859487
9	Reward neurons	RPE	17	0.48145024
9	Reward neurons	RPE	18	0.585090134
9	Reward neurons	RPE	19	0.682645846
9	Reward neurons	RPE	20	0.764398883
9	No reward neurons	RPE	1	0.533654321
9	No reward neurons	RPE	2	0.506089854
9	No reward neurons	RPE	3	0.281516017
9	No reward neurons	RPE	4	0.193552568
9	No reward neurons	RPE	5	0.317876888
9	No reward neurons	RPE	6	0.369072869
9	No reward neurons	RPE	7	0.148680577
9	No reward neurons	RPE	8	0.082493893
9	No reward neurons	RPE	9	0.114153032
9	No reward neurons	RPE	10	0.143758003
9	No reward neurons	RPE	11	0.050638879
9	No reward neurons	RPE	12	-0.023995148
9	No reward neurons	RPE	13	0.020540012
9	No reward neurons	RPE	14	0.01076003
9	No reward neurons	RPE	15	0.005592678
9	No reward neurons	RPE	16	-0.042444904
9	No reward neurons	RPE	17	-0.056206194
9	No reward neurons	RPE	18	-0.108930914
9	No reward neurons	RPE	19	-0.101375001
9	No reward neurons	RPE	20	0.001703183
9	Puff neurons	PPE	1	0.036196085
9	Puff neurons	PPE	2	-0.036439687
9	Puff neurons	PPE	3	-0.028871006
9	Puff neurons	PPE	4	0.022630093
9	Puff neurons	PPE	5	-0.209955414
9	Puff neurons	PPE	6	-0.060833321
9	Puff neurons	PPE	7	0.105215635
9	Puff neurons	PPE	8	0.00357338
9	Puff neurons	PPE	9	0.024570236
9	Puff neurons	PPE	20	0.343123743
9	No puff neurons	PPE	1	0.064866015
9	No puff neurons	PPE	2	0.365681538
9	No puff neurons	PPE	3	0.676790566
9	No puff neurons	PPE	4	0.412180146
9	No puff neurons	PPE	5	0.159222227
9	No puff neurons	PPE	6	0.634762579
9	No puff neurons	PPE	7	0.08387793
9	No puff neurons	PPE	8	0.320173098
9	No puff neurons	PPE	9	0.274838307
9	No puff neurons	PPE	20	-0.016458057
9	Reward - puff neurons	RPE	1	0.072947615
9	Reward - puff neurons	RPE	2	0.084772786
9	Reward - puff neurons	RPE	3	0.018901324
9	Reward - puff neurons	RPE	4	0.186901779
9	Reward - puff neurons	RPE	5	0.183267073
9	Reward - puff neurons	RPE	6	0.275963185
9	Reward - puff neurons	PPE	1	0.010758168
9	Reward - puff neurons	PPE	2	0.052019608
9	Reward - puff neurons	PPE	3	0.106219918
9	Reward - puff neurons	PPE	4	0.209412587
9	Reward - puff neurons	PPE	5	0.159854331
9	Reward - puff neurons	PPE	6	0.471195999
9	No reward - puff neurons	RPE	1	0.470367051
9	No reward - puff neurons	RPE	2	0.329212714
9	No reward - puff neurons	RPE	3	0.076719603
9	No reward - puff neurons	RPE	4	0.042010706
9	No reward - puff neurons	RPE	5	0.008864615
9	No reward - puff neurons	RPE	6	-0.046155114
9	No reward - puff neurons	PPE	1	-0.008736951
9	No reward - puff neurons	PPE	2	-0.024502599
9	No reward - puff neurons	PPE	3	-0.006000526
9	No reward - puff neurons	PPE	4	0.282470749
9	No reward - puff neurons	PPE	5	0.244081332
9	No reward - puff neurons	PPE	6	0.443732146
9	Reward - no puff neurons	RPE	1	-0.061938185
9	Reward - no puff neurons	RPE	2	0.008388071
9	Reward - no puff neurons	RPE	3	0.009322509
9	Reward - no puff neurons	RPE	4	0.120009163
9	Reward - no puff neurons	RPE	5	0.119705552
9	Reward - no puff neurons	RPE	6	0.467677771
9	Reward - no puff neurons	PPE	1	0.227161565
9	Reward - no puff neurons	PPE	2	0.172303609
9	Reward - no puff neurons	PPE	3	0.02299213
9	Reward - no puff neurons	PPE	4	-0.006280577
9	Reward - no puff neurons	PPE	5	0.033307531
9	Reward - no puff neurons	PPE	6	0.138242906
9	No reward - no puff neurons	RPE	1	0.265923984
9	No reward - no puff neurons	RPE	2	0.068478424
9	No reward - no puff neurons	RPE	3	0.211950434
9	No reward - no puff neurons	RPE	4	-0.004821378
9	No reward - no puff neurons	RPE	5	-0.04700187
9	No reward - no puff neurons	RPE	6	-0.077461234
9	No reward - no puff neurons	PPE	1	0.138535673
9	No reward - no puff neurons	PPE	2	0.091404653
9	No reward - no puff neurons	PPE	3	0.110573547
9	No reward - no puff neurons	PPE	4	0.037970646
9	No reward - no puff neurons	PPE	5	0.020001133
9	No reward - no puff neurons	PPE	6	0.010015711
10	Reward neurons	RPE	1	0.177616207
10	Reward neurons	RPE	2	-0.02216879
10	Reward neurons	RPE	3	0.193801206
10	Reward neurons	RPE	4	0.377876381
10	Reward neurons	RPE	5	0.134272422
10	Reward neurons	RPE	6	0.093976679
10	Reward neurons	RPE	7	0.08612277
10	Reward neurons	RPE	8	-0.029240349
10	Reward neurons	RPE	9	0.048913522
10	Reward neurons	RPE	10	0.153450129
10	Reward neurons	RPE	11	0.824276668
10	Reward neurons	RPE	12	0.547874805
10	Reward neurons	RPE	13	0.611905645
10	Reward neurons	RPE	14	0.549386782
10	Reward neurons	RPE	15	0.778111254
10	Reward neurons	RPE	16	0.61382579
10	Reward neurons	RPE	17	0.339211979
10	Reward neurons	RPE	18	0.483829712
10	Reward neurons	RPE	19	0.522633201
10	Reward neurons	RPE	20	0.557170279
10	No reward neurons	RPE	1	0.329500153
10	No reward neurons	RPE	2	0.102543359
10	No reward neurons	RPE	3	0.204617571
10	No reward neurons	RPE	4	0.116034203
10	No reward neurons	RPE	5	0.093686267
10	No reward neurons	RPE	6	0.226073187
10	No reward neurons	RPE	7	0.200638746
10	No reward neurons	RPE	8	0.148292388
10	No reward neurons	RPE	9	0.152036631
10	No reward neurons	RPE	10	0.152567366
10	No reward neurons	RPE	11	-0.03219743
10	No reward neurons	RPE	12	-0.014525291
10	No reward neurons	RPE	13	-0.046126719
10	No reward neurons	RPE	14	0.01611362
10	No reward neurons	RPE	15	-0.030533406
10	No reward neurons	RPE	16	-0.078132952
10	No reward neurons	RPE	17	-0.099383361
10	No reward neurons	RPE	18	-0.206154292
10	No reward neurons	RPE	19	-0.130801895
10	No reward neurons	RPE	20	-0.120610657
10	Puff neurons	PPE	1	0.046433484
10	Puff neurons	PPE	2	-0.100719805
10	Puff neurons	PPE	3	-0.064225168
10	Puff neurons	PPE	4	-0.013209285
10	Puff neurons	PPE	5	0.040596889
10	Puff neurons	PPE	6	0.048766776
10	Puff neurons	PPE	7	-0.076704987
10	Puff neurons	PPE	8	0.008527409
10	Puff neurons	PPE	9	-0.027732475
10	Puff neurons	PPE	10	-0.136819236
10	Puff neurons	PPE	11	0.270714863
10	Puff neurons	PPE	12	0.07520644
10	Puff neurons	PPE	13	0.277132784
10	Puff neurons	PPE	14	0.288637162
10	Puff neurons	PPE	15	0.164759299
10	Puff neurons	PPE	16	0.192247376
10	Puff neurons	PPE	17	0.117837006
10	Puff neurons	PPE	18	0.293158465
10	Puff neurons	PPE	19	0.470226186
10	Puff neurons	PPE	20	0.268484899
10	No puff neurons	PPE	1	0.330099772
10	No puff neurons	PPE	2	0.17345667
10	No puff neurons	PPE	3	0.26363093
10	No puff neurons	PPE	4	0.328261959
10	No puff neurons	PPE	5	0.188624726
10	No puff neurons	PPE	6	0.255490887
10	No puff neurons	PPE	7	0.006720199
10	No puff neurons	PPE	8	0.51251481
10	No puff neurons	PPE	9	0.895944697
10	No puff neurons	PPE	10	0.022836094
10	No puff neurons	PPE	11	-0.064708343
10	No puff neurons	PPE	12	-0.024781755
10	No puff neurons	PPE	13	0.177445197
10	No puff neurons	PPE	14	-0.005500572
10	No puff neurons	PPE	15	-0.090523771
10	No puff neurons	PPE	16	0.139297674
10	No puff neurons	PPE	17	0.051330297
10	No puff neurons	PPE	18	-0.037471511
10	No puff neurons	PPE	19	-0.542514345
10	No puff neurons	PPE	20	0.088684514
10	Reward - puff neurons	RPE	1	0.133279354
10	Reward - puff neurons	RPE	2	0.01746421
10	Reward - puff neurons	RPE	3	0.053914481
10	Reward - puff neurons	RPE	4	0.219672378
10	Reward - puff neurons	RPE	5	0.311907702
10	Reward - puff neurons	RPE	6	0.397526624
10	Reward - puff neurons	PPE	1	-0.082269912
10	Reward - puff neurons	PPE	2	0.053376508
10	Reward - puff neurons	PPE	3	0.033777719
10	Reward - puff neurons	PPE	4	0.141697731
10	Reward - puff neurons	PPE	5	0.395656336
10	Reward - puff neurons	PPE	6	0.716887156
10	No reward - puff neurons	RPE	1	0.22362223
10	No reward - puff neurons	RPE	2	0.223359761
10	No reward - puff neurons	RPE	3	0.283299348
10	No reward - puff neurons	RPE	4	0.015388649
10	No reward - puff neurons	RPE	5	-0.003660439
10	No reward - puff neurons	RPE	6	-0.003410805
10	No reward - puff neurons	PPE	1	0.017440675
10	No reward - puff neurons	PPE	2	0.015172694
10	No reward - puff neurons	PPE	3	0.014516412
10	No reward - puff neurons	PPE	4	0.191569092
10	No reward - puff neurons	PPE	5	0.297522669
10	No reward - puff neurons	PPE	6	0.337468463
10	Reward - no puff neurons	RPE	1	0.135759023
10	Reward - no puff neurons	RPE	2	0.025152255
10	Reward - no puff neurons	RPE	3	0.014287683
10	Reward - no puff neurons	RPE	4	0.121479107
10	Reward - no puff neurons	RPE	5	0.194882625
10	Reward - no puff neurons	RPE	6	0.254973619
10	Reward - no puff neurons	PPE	1	0.045476943
10	Reward - no puff neurons	PPE	2	0.333776711
10	Reward - no puff neurons	PPE	4	0.025022499
10	Reward - no puff neurons	PPE	5	0.150786163
10	Reward - no puff neurons	PPE	6	0.101877723
10	No reward - no puff neurons	RPE	1	0.169031637
10	No reward - no puff neurons	RPE	2	0.07656622
10	No reward - no puff neurons	RPE	3	0.05421089
10	No reward - no puff neurons	RPE	4	-0.027206181
10	No reward - no puff neurons	RPE	5	-0.028175273
10	No reward - no puff neurons	RPE	6	-0.171749403
10	No reward - no puff neurons	PPE	1	0.075569212
10	No reward - no puff neurons	PPE	2	0.025490321
10	No reward - no puff neurons	PPE	3	0.084891615
10	No reward - no puff neurons	PPE	4	-0.067587808
10	No reward - no puff neurons	PPE	5	-0.009303554
10	No reward - no puff neurons	PPE	6	-0.06527842
11	Reward neurons	RPE	1	-0.086899844
11	Reward neurons	RPE	2	0.016367554
11	Reward neurons	RPE	3	0.068683222
11	Reward neurons	RPE	4	-0.008138905
11	Reward neurons	RPE	5	0.145255934
11	Reward neurons	RPE	6	0.108466502
11	Reward neurons	RPE	7	-0.056203138
11	Reward neurons	RPE	8	0.123822903
11	Reward neurons	RPE	9	0.073506161
11	Reward neurons	RPE	10	0.178721362
11	Reward neurons	RPE	11	0.137282238
11	Reward neurons	RPE	12	0.337832303
11	Reward neurons	RPE	13	0.148211562
11	Reward neurons	RPE	14	0.457684906
11	Reward neurons	RPE	15	0.343031589
11	Reward neurons	RPE	16	0.105704206
11	Reward neurons	RPE	17	0.335710493
11	Reward neurons	RPE	18	0.555039027
11	Reward neurons	RPE	19	0.533251031
11	Reward neurons	RPE	20	1.092639265
11	No reward neurons	RPE	1	0.117314116
11	No reward neurons	RPE	2	0.056216525
11	No reward neurons	RPE	3	0.281848153
11	No reward neurons	RPE	4	0.119532864
11	No reward neurons	RPE	5	0.042752906
11	No reward neurons	RPE	6	0.182647338
11	No reward neurons	RPE	7	-0.077584413
11	No reward neurons	RPE	8	0.107812792
11	No reward neurons	RPE	9	0.174067139
11	No reward neurons	RPE	10	0.373762383
11	No reward neurons	RPE	11	0.055241707
11	No reward neurons	RPE	12	0.193678801
11	No reward neurons	RPE	13	-0.007388181
11	No reward neurons	RPE	14	0.113158074
11	No reward neurons	RPE	15	-0.134720644
11	No reward neurons	RPE	16	-0.002097988
11	No reward neurons	RPE	17	-0.138833985
11	No reward neurons	RPE	18	0.021562401
11	No reward neurons	RPE	19	-0.109398148
11	No reward neurons	RPE	20	-0.061024133
11	Puff neurons	PPE	6	0.018019803
11	Puff neurons	PPE	7	0.045182851
11	Puff neurons	PPE	8	-0.010487025
11	Puff neurons	PPE	9	0.016974569
11	Puff neurons	PPE	10	0.022658536
11	Puff neurons	PPE	20	0.329992147
11	No puff neurons	PPE	6	0.111650928
11	No puff neurons	PPE	7	0.004457051
11	No puff neurons	PPE	8	0.075010479
11	No puff neurons	PPE	9	0.176212354
11	No puff neurons	PPE	10	0.294881789
11	No puff neurons	PPE	20	0.057774302
11	Reward - puff neurons	RPE	1	0.053964437
11	Reward - puff neurons	RPE	2	0.072022883
11	Reward - puff neurons	RPE	4	0.232767042
11	Reward - puff neurons	RPE	5	0.173646438
11	Reward - puff neurons	RPE	6	0.445255165
11	Reward - puff neurons	PPE	1	0.012511552
11	Reward - puff neurons	PPE	2	0.124446503
11	Reward - puff neurons	PPE	3	0.010687882
11	Reward - puff neurons	PPE	4	0.267271426
11	Reward - puff neurons	PPE	5	0.286736354
11	Reward - puff neurons	PPE	6	0.421683002
11	No reward - puff neurons	RPE	1	0.132216708
11	No reward - puff neurons	RPE	2	0.108252021
11	No reward - puff neurons	RPE	4	0.100425409
11	No reward - puff neurons	RPE	5	-0.010850599
11	No reward - puff neurons	RPE	6	0.011799825
11	No reward - puff neurons	PPE	1	-0.010092268
11	No reward - puff neurons	PPE	2	0.051198914
11	No reward - puff neurons	PPE	3	0.001887458
11	No reward - puff neurons	PPE	4	0.148101416
11	No reward - puff neurons	PPE	5	0.042031263
11	No reward - puff neurons	PPE	6	0.196019477
11	Reward - no puff neurons	RPE	1	0.109813999
11	Reward - no puff neurons	RPE	2	0.008565242
11	Reward - no puff neurons	RPE	4	-0.119044059
11	Reward - no puff neurons	RPE	5	-0.13475071
11	Reward - no puff neurons	RPE	6	0.245750005
11	Reward - no puff neurons	PPE	1	-0.068167154
11	Reward - no puff neurons	PPE	2	0.067167618
11	Reward - no puff neurons	PPE	3	0.131115231
11	Reward - no puff neurons	PPE	4	-0.122627943
11	Reward - no puff neurons	PPE	5	0.046833902
11	Reward - no puff neurons	PPE	6	0.123010114
11	No reward - no puff neurons	RPE	1	0.095614676
11	No reward - no puff neurons	RPE	2	0.017156415
11	No reward - no puff neurons	RPE	4	0.128227614
11	No reward - no puff neurons	RPE	5	-0.081670397
11	No reward - no puff neurons	RPE	6	0.115491052
11	No reward - no puff neurons	PPE	1	0.118145364
11	No reward - no puff neurons	PPE	2	0.092161638
11	No reward - no puff neurons	PPE	3	0.069437514
11	No reward - no puff neurons	PPE	4	0.051256229
11	No reward - no puff neurons	PPE	5	0.106332672
11	No reward - no puff neurons	PPE	6	0.100534957
12	Reward neurons	RPE	1	-0.15358473
12	Reward neurons	RPE	2	-0.116396333
12	Reward neurons	RPE	3	-0.039522759
12	Reward neurons	RPE	4	-0.049102025
12	Reward neurons	RPE	5	0.018745648
12	Reward neurons	RPE	6	-0.128746736
12	Reward neurons	RPE	7	-0.061883069
12	Reward neurons	RPE	8	-0.070804384
12	Reward neurons	RPE	9	-0.012539271
12	Reward neurons	RPE	10	-0.378577701
12	Reward neurons	RPE	11	0.256940527
12	Reward neurons	RPE	12	0.06043925
12	Reward neurons	RPE	13	0.069701782
12	Reward neurons	RPE	14	0.195068486
12	Reward neurons	RPE	15	0.171949297
12	Reward neurons	RPE	16	0.184170475
12	Reward neurons	RPE	17	0.375057106
12	Reward neurons	RPE	18	-0.045702274
12	Reward neurons	RPE	19	0.581690239
12	Reward neurons	RPE	20	0.675244051
12	No reward neurons	RPE	1	0.131356375
12	No reward neurons	RPE	2	0.190271841
12	No reward neurons	RPE	3	-0.02867072
12	No reward neurons	RPE	4	0.028308876
12	No reward neurons	RPE	5	0.131833761
12	No reward neurons	RPE	6	0.056671586
12	No reward neurons	RPE	7	0.224909573
12	No reward neurons	RPE	8	0.131488867
12	No reward neurons	RPE	9	0.094909536
12	No reward neurons	RPE	10	0.033816291
12	No reward neurons	RPE	11	-0.04779703
12	No reward neurons	RPE	12	-0.091326344
12	No reward neurons	RPE	13	-0.032545656
12	No reward neurons	RPE	14	-0.060318645
12	No reward neurons	RPE	15	-0.092358597
12	No reward neurons	RPE	16	-0.093428331
12	No reward neurons	RPE	17	-0.075209277
12	No reward neurons	RPE	18	-0.089661309
12	No reward neurons	RPE	19	-0.008522917
12	No reward neurons	RPE	20	-0.075241473
12	Puff neurons	PPE	1	-0.026412565
12	Puff neurons	PPE	2	-0.093313749
12	Puff neurons	PPE	3	-0.055364872
12	Puff neurons	PPE	4	-0.002053652
12	Puff neurons	PPE	5	-0.027520031
12	Puff neurons	PPE	6	0.084864853
12	Puff neurons	PPE	7	0.02042393
12	Puff neurons	PPE	8	0.027507563
12	Puff neurons	PPE	9	0.07735513
12	Puff neurons	PPE	10	0.052680844
12	Puff neurons	PPE	11	0.034755873
12	Puff neurons	PPE	12	0.003370597
12	Puff neurons	PPE	13	0.187764485
12	Puff neurons	PPE	14	0.230385341
12	Puff neurons	PPE	15	0.047816436
12	Puff neurons	PPE	16	0.091944392
12	Puff neurons	PPE	17	0.12165129
12	Puff neurons	PPE	18	0.392337352
12	Puff neurons	PPE	19	0.435774727
12	Puff neurons	PPE	20	0.471594722
12	No puff neurons	PPE	1	0.070984032
12	No puff neurons	PPE	2	0.227246006
12	No puff neurons	PPE	3	0.360827002
12	No puff neurons	PPE	4	0.324069072
12	No puff neurons	PPE	5	0.291179225
12	No puff neurons	PPE	6	0.304157647
12	No puff neurons	PPE	7	0.31128871
12	No puff neurons	PPE	8	0.279059546
12	No puff neurons	PPE	9	0.239735538
12	No puff neurons	PPE	10	-0.156354767
12	No puff neurons	PPE	11	-0.1092421
12	No puff neurons	PPE	12	0.039462733
12	No puff neurons	PPE	13	0.308325205
12	No puff neurons	PPE	14	0.085086702
12	No puff neurons	PPE	15	-0.067531154
12	No puff neurons	PPE	16	0.001720765
12	No puff neurons	PPE	17	-0.113375087
12	No puff neurons	PPE	18	-0.068025554
12	No puff neurons	PPE	19	-0.317122179
12	No puff neurons	PPE	20	0.097519213
12	Reward - puff neurons	RPE	1	-0.042289072
12	Reward - puff neurons	RPE	2	0.105624803
12	Reward - puff neurons	RPE	3	-0.041223083
12	Reward - puff neurons	RPE	4	0.056722041
12	Reward - puff neurons	RPE	5	0.004134413
12	Reward - puff neurons	RPE	6	0.118890918
12	Reward - puff neurons	PPE	1	-0.067837697
12	Reward - puff neurons	PPE	2	0.005304493
12	Reward - puff neurons	PPE	4	0.060877736
12	Reward - puff neurons	PPE	5	0.015872942
12	Reward - puff neurons	PPE	6	0.20647178
12	No reward - puff neurons	RPE	1	0.158917537
12	No reward - puff neurons	RPE	2	0.059305971
12	No reward - puff neurons	RPE	3	0.044999608
12	No reward - puff neurons	RPE	4	-0.023249874
12	No reward - puff neurons	RPE	5	-0.034386153
12	No reward - puff neurons	RPE	6	-0.095043682
12	No reward - puff neurons	PPE	1	-0.099975072
12	No reward - puff neurons	PPE	2	-0.012657637
12	No reward - puff neurons	PPE	3	-0.04213042
12	No reward - puff neurons	PPE	4	0.082163215
12	No reward - puff neurons	PPE	5	0.048232698
12	No reward - puff neurons	PPE	6	0.266590912
12	Reward - no puff neurons	RPE	1	-0.005299958
12	Reward - no puff neurons	RPE	2	-0.001993739
12	Reward - no puff neurons	RPE	3	0.085141422
12	Reward - no puff neurons	RPE	4	-0.083973631
12	Reward - no puff neurons	RPE	5	-0.066945512
12	Reward - no puff neurons	RPE	6	-0.157537246
12	Reward - no puff neurons	PPE	1	0.013054898
12	Reward - no puff neurons	PPE	2	0.032788144
12	Reward - no puff neurons	PPE	3	-0.016939968
12	Reward - no puff neurons	PPE	4	-0.058604589
12	Reward - no puff neurons	PPE	5	-0.005523853
12	Reward - no puff neurons	PPE	6	-0.125249567
12	No reward - no puff neurons	RPE	1	0.208456938
12	No reward - no puff neurons	RPE	2	0.102750868
12	No reward - no puff neurons	RPE	3	0.27817439
12	No reward - no puff neurons	RPE	4	-0.009215038
12	No reward - no puff neurons	RPE	5	-0.034883602
12	No reward - no puff neurons	RPE	6	-0.055055784
12	No reward - no puff neurons	PPE	1	0.161396633
12	No reward - no puff neurons	PPE	2	0.251842676
12	No reward - no puff neurons	PPE	3	0.208410627
12	No reward - no puff neurons	PPE	4	0.123613244
12	No reward - no puff neurons	PPE	5	-0.037713069
12	No reward - no puff neurons	PPE	6	-0.116296558
13	Reward neurons	RPE	1	-0.268048967
13	Reward neurons	RPE	2	0.057865573
13	Reward neurons	RPE	3	-0.014253014
13	Reward neurons	RPE	4	0.064726143
13	Reward neurons	RPE	5	0.090611356
13	Reward neurons	RPE	6	0.072035461
13	Reward neurons	RPE	7	0.043409743
13	Reward neurons	RPE	8	0.000858522
13	Reward neurons	RPE	9	0.126161639
13	Reward neurons	RPE	10	0.22838041
13	Reward neurons	RPE	11	0.300810536
13	Reward neurons	RPE	12	0.258890609
13	Reward neurons	RPE	13	0.245529328
13	Reward neurons	RPE	14	0.235741874
13	Reward neurons	RPE	15	0.428875785
13	Reward neurons	RPE	16	0.378203592
13	Reward neurons	RPE	17	0.240209493
13	Reward neurons	RPE	18	0.434073578
13	Reward neurons	RPE	19	0.509560561
13	Reward neurons	RPE	20	0.479641303
13	No reward neurons	RPE	1	0.291737674
13	No reward neurons	RPE	2	0.227786916
13	No reward neurons	RPE	3	0.161591071
13	No reward neurons	RPE	4	0.231778337
13	No reward neurons	RPE	5	0.520418528
13	No reward neurons	RPE	6	0.190029863
13	No reward neurons	RPE	7	0.192491967
13	No reward neurons	RPE	8	0.355078523
13	No reward neurons	RPE	9	0.438712572
13	No reward neurons	RPE	10	0.472510582
13	No reward neurons	RPE	11	-0.066396175
13	No reward neurons	RPE	12	0.059101593
13	No reward neurons	RPE	13	-0.060689791
13	No reward neurons	RPE	14	-0.041886456
13	No reward neurons	RPE	15	0.020836829
13	No reward neurons	RPE	16	0.015652053
13	No reward neurons	RPE	17	-0.131741655
13	No reward neurons	RPE	18	-0.263050518
13	No reward neurons	RPE	19	-0.185790835
13	No reward neurons	RPE	20	-0.189495475
13	Puff neurons	PPE	2	0.031110718
13	Puff neurons	PPE	6	0.061912996
13	Puff neurons	PPE	7	-0.0236871
13	Puff neurons	PPE	8	0.070860069
13	Puff neurons	PPE	9	0.23733668
13	Puff neurons	PPE	10	0.039800796
13	Puff neurons	PPE	20	0.264428762
13	No puff neurons	PPE	2	-0.016389936
13	No puff neurons	PPE	6	-0.206427771
13	No puff neurons	PPE	7	-0.031485099
13	No puff neurons	PPE	8	-0.086932666
13	No puff neurons	PPE	9	0.0760666
13	No puff neurons	PPE	10	-0.005860972
13	No puff neurons	PPE	20	0.064763207
13	Reward - puff neurons	RPE	1	0.043638077
13	Reward - puff neurons	RPE	2	0.119001516
13	Reward - puff neurons	RPE	4	0.120977566
13	Reward - puff neurons	RPE	5	0.075843345
13	Reward - puff neurons	RPE	6	0.054234023
13	Reward - puff neurons	PPE	1	-0.014462806
13	Reward - puff neurons	PPE	2	0.022192629
13	Reward - puff neurons	PPE	3	0.152836578
13	Reward - puff neurons	PPE	4	0.274591077
13	Reward - puff neurons	PPE	5	0.11083772
13	Reward - puff neurons	PPE	6	0.258713594
13	No reward - puff neurons	RPE	1	0.333851703
13	No reward - puff neurons	RPE	2	0.252853351
13	No reward - puff neurons	RPE	4	0.019250156
13	No reward - puff neurons	RPE	5	-0.093012295
13	No reward - puff neurons	RPE	6	-0.177596119
13	No reward - puff neurons	PPE	1	0.029753745
13	No reward - puff neurons	PPE	2	-0.018301473
13	No reward - puff neurons	PPE	4	0.068064013
13	No reward - puff neurons	PPE	5	0.30472853
13	No reward - puff neurons	PPE	6	0.418376623
13	Reward - no puff neurons	RPE	1	-0.071121068
13	Reward - no puff neurons	RPE	2	0.014718088
13	Reward - no puff neurons	RPE	4	-0.095824189
13	Reward - no puff neurons	RPE	5	0.0310636
13	Reward - no puff neurons	RPE	6	0.581463088
13	Reward - no puff neurons	PPE	1	0.054298654
13	Reward - no puff neurons	PPE	2	0.201901999
13	Reward - no puff neurons	PPE	3	0.37568145
13	Reward - no puff neurons	PPE	4	-0.051555738
13	Reward - no puff neurons	PPE	5	-0.163943263
13	Reward - no puff neurons	PPE	6	0.104355614
13	No reward - no puff neurons	RPE	1	0.363798561
13	No reward - no puff neurons	RPE	2	0.346378702
13	No reward - no puff neurons	RPE	4	-0.086642625
13	No reward - no puff neurons	RPE	5	-0.103222877
13	No reward - no puff neurons	RPE	6	-0.179630302
13	No reward - no puff neurons	PPE	1	0.058460231
13	No reward - no puff neurons	PPE	2	-0.0342007
13	No reward - no puff neurons	PPE	3	0.011560522
13	No reward - no puff neurons	PPE	4	0.019883521
13	No reward - no puff neurons	PPE	5	0.123697502
13	No reward - no puff neurons	PPE	6	0.427879162
