# Supplementary material for: Multiplexed action-outcome representation by striatal striosome-matrix compartments detected with a mouse cost-benefit foraging task
Source: Nat Commun. 2022 Mar 22;13:1541. doi: 10.1038/s41467-022-28983-5 (PMC8941061; doi:10.1038/s41467-022-28983-5)
Supplement: Supplementary file 3 — Source Data [file 41467_2022_28983_MOESM3_ESM.zip › source_data/Fig 5A.csv]

	Matrix						Striosomes
Mouse	Left	Right	No reward	Reward	No puff	Puff	Left	Right	No reward	Reward	No puff	Puff
1	25	1.51515151515152	31.8181818181818	6.81818181818182	0.757575757575758	47.7272727272727	20.8333333333333	3.125	31.25	13.5416666666667	3.125	40.625
2	18.2352941176471	7.94117647058824	22.9411764705882	13.9705882352941	5.14705882352941	11.9117647058824	13.7614678899083	6.42201834862385	17.6605504587156	22.0183486238532	7.79816513761468	15.8256880733945
3	7.27272727272727	17.4545454545455	24.7272727272727	24.1818181818182	4	30	9.52380952380952	19.047619047619	27.9761904761905	19.047619047619	3.57142857142857	34.5238095238095
4	22.4489795918367	8.16326530612245	24.4897959183673	8.16326530612245	6.12244897959184	26.530612244898	9.75609756097561	14.6341463414634	29.2682926829268	12.1951219512195	2.4390243902439	31.7073170731707
5	10.0352112676056	5.80985915492958	22.0070422535211	12.5	2.99295774647887	11.7957746478873	12.037037037037	8.95061728395062	24.0740740740741	19.1358024691358	8.02469135802469	17.283950617284
6	15.7534246575342	5.47945205479452	20.5479452054795	21.9178082191781	8.21917808219178	29.4520547945206	14.9532710280374	10.2803738317757	27.1028037383178	21.4953271028037	7.47663551401869	28.0373831775701
7	10.126582278481	10.126582278481	8.86075949367089	13.9240506329114	2.53164556962025	13.9240506329114	11.3636363636364	2.27272727272727	11.3636363636364	13.6363636363636	4.54545454545455	13.6363636363636
8	3.35365853658537	4.26829268292683	20.7317073170732	4.87804878048781	4.57317073170732	13.4146341463415	8.38323353293413	3.89221556886228	23.3532934131737	6.2874251497006	7.78443113772455	18.2634730538922
9	12.3745819397993	13.7123745819398	34.1137123745819	13.7123745819398	3.34448160535117	30.7692307692308	7.18232044198895	12.1546961325967	32.0441988950276	12.1546961325967	3.86740331491713	28.1767955801105
10	9.42760942760943	10.1010101010101	28.956228956229	6.06060606060606	7.40740740740741	16.8350168350168	13.3333333333333	11.8518518518519	37.037037037037	5.92592592592593	12.5925925925926	17.7777777777778
11	14.9606299212598	0.78740157480315	16.1417322834646	1.18110236220472	4.33070866141732	12.5984251968504	16.9230769230769	3.07692307692308	13.0769230769231	10.7692307692308	6.92307692307692	19.2307692307692
12	7.69230769230769	9.4017094017094	4.27350427350427	19.6581196581197	1.70940170940171	19.6581196581197	6.12244897959184	8.16326530612245	16.3265306122449	20.4081632653061	6.12244897959184	28.5714285714286
13	8.43373493975904	2.40963855421687	22.8915662650602	4.81927710843374	3.6144578313253	21.6867469879518	8.33333333333333	13.8888888888889	25	13.8888888888889	5.55555555555556	30.5555555555556
