# Supplementary material for: Multiplexed action-outcome representation by striatal striosome-matrix compartments detected with a mouse cost-benefit foraging task
Source: Nat Commun. 2022 Mar 22;13:1541. doi: 10.1038/s41467-022-28983-5 (PMC8941061; doi:10.1038/s41467-022-28983-5)
Supplement: Supplementary file 3 — Source Data [file 41467_2022_28983_MOESM3_ESM.zip › source_data/Fig 5B.csv]

celltype	choice	reward	puff
matrix	0.0307031887501138	-0.0308171811560006	0.177169729944549
matrix	-0.546622772477554	0.123045692913771	2.36540408686657
matrix	-0.0996385745571282	-0.804428487703759	0.67654754880793
matrix	0.0542973064058417	-0.286814674438562	0.194645093004526
matrix	-0.830616195612854	-1.70264042577491	-0.426761657264718
matrix	0	-1.30296635009152	-0.166364450636722
matrix	0.581066330436495	-1.26157344529416	0.382953218278322
matrix	-0.656395311878698	-0.857033162185202	0.0547191898364434
matrix	-0.0325914710794322	-0.152493812415155	-0.0186112464745417
matrix	-0.759009355414411	-0.723626818206907	0.848996017429674
matrix	-0.142371612893535	-0.204089090449897	0.70995796452617
matrix	0.0206261483043236	-2.40585034019783	0.902127364086474
matrix	0.879213992537633	-0.111992413693477	1.43661784756371
matrix	-0.32061621809092	-0.841379781100653	0.817401368369677
matrix	-0.295484609148717	-0.707422431465006	1.01159745652008
matrix	-0.156898080161981	-2.52437246792871	-0.228603461820817
matrix	0.773539455187272	-0.428368244677989	-0.180073933395535
matrix	0.0916450297965559	0.533153056253803	1.98103346142548
matrix	0.967992078332146	-4.41878750551556	1.42890944135704
matrix	0.076054722255746	-0.648319889917263	0.782662230638708
matrix	-0.360990226375571	-4.31062831999125	2.47059293541947
matrix	0.224956190227676	-0.171015582303525	0.426118340575225
matrix	-0.241730418282914	-0.87011264384363	1.51327112438046
matrix	-0.822039647194756	-0.746965605100673	1.51920857223105
matrix	-0.0199184699667147	-0.195147175879925	0.307083651772008
matrix	-0.0916856273133698	-0.426879346704423	0.592451522737836
matrix	-0.0405015739981311	-0.659509878864319	0.201946877508102
matrix	-0.411156942345488	-1.42194043970982	0.00951902536397125
matrix	-0.00945862151281706	-0.901789375225042	0.66880989679225
matrix	0.0786023797974631	-0.103062675993466	1.59024252466772
matrix	-0.147967668517253	-0.369669678476345	0.723580498852396
matrix	0.235502915289819	-0.533523528621629	0.683733171880433
matrix	0.746274495884464	-0.836741228323013	0.050691116919263
matrix	-0.00353337728826539	-0.125388005275833	0.820241743398906
matrix	0.0652754737983543	-1.99358643596622	1.06708220644753
matrix	-0.229051515695859	0.154074121811036	0.747949991452023
matrix	-0.438385011673655	-0.373680224315704	0.358690645705997
matrix	0.40426832664478	0.345017666332525	0.734536118171304
matrix	-0.0379466879544692	-0.540527341484388	0.427393334446695
matrix	-0.293674631892262	-0.274971209763095	1.34833880682809
matrix	0.00216602622659774	-1.60754955210087	0.38380882591521
matrix	0.0191025660363563	-0.599359346075985	0.110009801275237
matrix	-0.588518261913944	-3.49506447845107	0.718169055365267
matrix	-0.129445451420581	1.0616580887071	0.473411472981107
matrix	-0.012392917178119	-0.108447144736307	0.047174354404754
matrix	0.397614397484072	1.44171996902206	0.154703409236731
matrix	-0.444402923353644	-1.34984310101564	0.0513836038250876
matrix	0.0447063675940408	-1.33349749179294	0.933210805011652
matrix	-4.74413787907019	4.55291615676236	-4.18499642403386
matrix	-0.509731886144274	-0.696459676771122	0.469874784987361
matrix	-0.104797614880287	-0.185170184595179	-0.191392837721947
matrix	-0.120002722116556	-0.975625193796267	0.308589108308554
matrix	-0.38762578560587	-0.323658838882469	0.599250454569184
matrix	-0.906973482741433	-1.53434555739903	-0.566097317278089
matrix	-0.00513528307942353	-0.379865492741027	-0.0520782567704768
matrix	-0.502077326858062	-0.346589943351578	-0.105148360499619
matrix	-0.49263247911178	-0.594983249412315	0.153413216471186
matrix	-0.777144372321127	-1.23367726274619	0.295745688001607
matrix	-0.0347585340029962	0	0.00385481176389747
matrix	4.39201145675897	4.66145364839015	5.05164289268286
matrix	0.492403433729263	0.141924845240268	-0.0900618816540397
matrix	-1.83810580930787	-0.434768938021263	-0.153969613422237
matrix	-0.939193867745609	0.306973780338043	-0.0651891590130361
matrix	-1.83086302621412	-0.431354254818753	-0.152713521718832
matrix	-0.166639007887955	-0.88596137026036	0.722425901591985
matrix	-0.152825296180344	0.775549275118155	-0.241869189584368
matrix	-1.34833396782011	-1.14818782769463	0.720004852331397
matrix	-0.330024563801699	0.109215677504336	0.0906328518187042
matrix	1.11240252241449	0.329619858349331	0.575741970615335
matrix	-0.627631945908255	-0.699749223972019	0.246776629549868
matrix	0.10820968582096	-4.45350965143552	1.92494960819941
matrix	-0.578271042922683	-0.359865393570517	0.362677246331333
matrix	0.176112114300452	-0.551719609150065	0.298804103754991
matrix	-4.71899147370546	-4.381009903981	-4.11198266030053
matrix	0	-0.11196795835469	0.0302803038613284
matrix	-0.488094528749039	0.57000174969203	-0.336698953835631
matrix	-0.250673921784735	-0.782190237697586	-0.335464328958087
matrix	0.141327316810836	-1.66115509808018	-0.732743957963464
matrix	-0.123751942725062	-0.465928353876221	-0.0574527535470788
matrix	0.514008094783813	-2.14745203229979	-0.630114180059543
matrix	-0.32066728525764	-0.722714068317558	0.932633656350486
matrix	-0.786670704168203	-0.949845347859128	1.34749688238498
matrix	-0.0594319692076969	-4.51542554857982	0.172726765567857
matrix	0.439362436121468	0.539198863140221	0.261515506122451
matrix	-0.591906452664128	-0.193383941090256	-0.041395309393732
matrix	-1.58831876043656	-0.144896197232686	0.319737578240409
matrix	-0.579307348112486	-1.75515083461234	0.275385459411781
matrix	0.388941183849464	-0.318456922422027	0.472496456489836
matrix	-1.06574779709126	1.35642203625168	0.248116314385727
matrix	0.0858889822217121	-0.45333911512042	0.0461532862483354
matrix	1.18074030280018	-0.182061547405809	1.66446625374319
matrix	-0.128787350129773	-1.75228616505466	0.666261496256926
matrix	0	-0.598559900174192	0.522817035154171
matrix	-0.264615531708695	-1.57756419628304	-0.67014074033448
matrix	0.34932624794572	-1.58329822333896	1.28252412386629
matrix	-1.1433473831457	-2.40775582233282	-0.0328357574699902
matrix	0.12789789733499	-1.02701150172172	0.118355505721086
matrix	3.9160597544123	-3.82805149465958	4.43077507402256
matrix	-0.312638116017351	-1.85226427793582	0.372370687572607
matrix	-0.858294323235376	-2.09685990992075	0.751373998121389
matrix	0.00669400123429461	-0.348173213383574	0.299957017409418
matrix	-1.32303067662046	-0.832863247153101	0.116479540510357
matrix	0.981319849698276	-0.161379830232426	-0.185142081954463
matrix	-1.20313527038796	-0.741228451643434	0.261998591381901
matrix	0.13436853564815	-1.05619656202301	0.723362904684769
matrix	-0.727190257160863	-0.711750522094928	-0.250296144991706
matrix	1.14485156764713	0.0210382541862338	-0.140059600821382
matrix	0.11715105976627	-1.24595713921771	0.196240499203979
matrix	-0.23443247238181	-3.90465541060754	4.53725876848567
matrix	-0.344385013790852	-0.79738660021091	0.73043419839952
matrix	-0.599682664267996	-0.96747043336315	0.445885146711224
matrix	-1.53744646440822	-1.35368520619708	0.252858921806945
matrix	-0.0194564545381789	-0.162134103197845	-0.00470714331693777
matrix	-0.958680725430084	-0.593971657401845	1.06832851870554
matrix	-0.44968528033136	0.0306001806617873	-0.292112157024474
matrix	0.466224109411662	-0.284393575818104	0.520767176907322
matrix	0.531646755359873	0.737993004131488	1.51138238883603
matrix	-1.94988339438446	-0.0235986726295598	-0.651540906451777
matrix	-0.923313693300826	-0.940472865867436	-0.129621786678444
matrix	-0.313978698158594	-0.665882629506811	0.128053296084178
matrix	0.0377579514942331	-0.302581843216607	0.298469463571349
matrix	0.0304343802443049	0.913839703581313	0.492962946187345
matrix	-0.203280130107256	2.07070512608669	0.066578956540942
matrix	-0.736436639268947	-0.757255810681587	0.923646584216359
matrix	0.4808539408283	0.596292054557871	0.378007528146981
matrix	-0.668971272226888	0.575744390411807	-0.710212964083319
matrix	0.481283681035385	-1.78079305019567	1.1738349982882
matrix	-0.662277540884785	-0.636148672141106	0.337286119287092
matrix	0.395018451084691	-0.170020944338359	0.539530858772958
matrix	1.23751436420333	-0.535572589966253	-0.585726309083734
matrix	-0.336820682379577	-2.12797398575957	0.921563832497412
matrix	0.836181206646487	-0.123124405807062	1.18699889726554
matrix	-0.112917675219258	0.427921916161191	0.502221829834755
matrix	-0.219668254488972	0.151369348872547	0.513023813584419
matrix	-0.0885720140779978	-2.69137387348245	1.36599254849512
matrix	0.0403367611497892	-0.611999080122969	0.286126540061737
matrix	0.583604593302631	1.97850305474733	0.0919672901544034
matrix	0.0679462406563384	0.759902672586364	0.0405683179582143
matrix	-0.515343033005399	0.930966680795193	0.370996333934108
matrix	-0.12963720675181	-0.284547929803226	-0.14865903181315
matrix	-0.305711576140111	0.0574091578899481	-0.0211015997615086
matrix	-0.229948630318491	-0.37999026115323	-0.135528143318198
matrix	-0.660519887325116	-2.1169278479179	1.75720522944343
matrix	0.71748322595735	-3.55080807195001	1.91436481124275
matrix	-0.181669733495196	-0.712761353015422	0.0442358276975305
matrix	0.997419956846026	-0.493838340184448	0.0366436867990083
matrix	-0.273320233855516	-0.219234786119491	-0.235167478310858
matrix	0.443423407297326	-1.12668071838434	-0.19291397602717
matrix	0.387411918039361	-3.70988512110873	2.9180903218067
matrix	0.361066613054067	0.679471387341204	-0.68748547173651
matrix	-0.264281453536259	-0.350262024940426	0.0576976141391821
matrix	0.442082959911851	-0.0266199027396717	-0.117627562692541
matrix	0.234719404526641	0.14573349298869	0.157369410259978
matrix	-0.0867130165105166	-0.847052992972203	0.445214370343373
matrix	1.36038883297756	-1.55654501789743	0.466687740639575
matrix	1.61709321035845	5.45438532334513	0.36463195126842
matrix	-1.56779207126425	-0.68201962993504	0.0464852436115101
matrix	0.340389917706698	-0.659455488861947	0.0482112844630658
matrix	-0.0633138095328694	-0.00572237091303843	1.02378923019355
matrix	0.141362049335507	-0.265407420429802	0.451160400020825
matrix	0.345325332747889	-0.209372248744903	0.160934486116788
matrix	0.201334334699353	-0.468424626549094	-0.018849181246097
matrix	0.117934104474067	0.00692621319250847	0.14695973781121
matrix	0.601017869309158	2.1757673476542	0.218137236353933
matrix	-0.0600187467358952	-0.12629977784322	0.491470180875209
matrix	1.53541837556115	-0.752801495873455	0.630890270564195
matrix	0.0168679842095408	0.0888219905923808	-0.35812794599883
matrix	-0.110691915203533	-0.148358290271829	0.134205178264681
matrix	0.389880251265321	0.240322727589001	-0.214507009509485
matrix	0.238004598226508	-1.1296555651361	0.98839214363096
matrix	1.90249902104516	0.380080570856145	1.51320425794072
matrix	0.447965466824799	0.431147715242264	-0.0236947357224868
matrix	-1.2408006458249	-2.64340218513217	-2.07037775977445
matrix	-0.819862617057171	-0.490776055955148	-0.438319363238931
matrix	-0.13399369579443	-0.927771295013667	1.28785792800096
matrix	0.815996389776155	-0.904572388066286	-0.664479351608576
matrix	0.489169905423797	-0.206394130575921	1.50672959698043
matrix	0.0714569528175703	0.133551237077517	1.36026500168013
matrix	0.751867695344605	1.27026632491146	-0.403822617724014
matrix	0.991083819092307	4.53409804152112	0.607950368166942
matrix	0.69101194623044	0.503435468848412	0.311228615126941
matrix	-0.237936632784306	1.08803809538318	0.567475753653309
matrix	0.649003052217198	0.0237222682557501	-0.0756964001113208
matrix	-0.104413337019114	2.05428512730393	1.06759020444665
matrix	0.80078341736274	-1.97882613088426	1.07589465371871
matrix	0.142918499477377	0.0176172386998802	-0.145504000830055
matrix	-0.241781695121707	0.192120171172228	0.357735301944026
matrix	0.188844349795451	-0.165325842656664	-0.0159786489291238
matrix	-0.0471588274226685	-0.0813331760665804	0.224458656113614
matrix	1.52199732407327	0.256692774557455	-0.706518608042125
matrix	0.226677242512585	1.87149983476399	-0.167416521504184
matrix	-0.0300237385128057	4.4890173917088	0.729565648165788
matrix	-0.45204942893279	1.16072618544223	0.534247140636485
matrix	-0.439254488442975	4.62500361822568	1.06860668276087
matrix	0.537554387482787	-0.217333535677861	0.711326660106571
matrix	0	-0.312757190225975	-1.03600529550835
matrix	0.177268014557869	-0.388148764930386	0.610836955839564
matrix	0.657570895389481	1.44744525779119	0.153149827108912
matrix	-0.75058625237966	-0.740310672164372	1.05620320456598
matrix	0.646013557892761	0.570668061537163	-0.495465891911287
matrix	0.843344806685566	-1.03628509764807	-0.060421313090851
matrix	0.423597585146053	-1.5504811024457	-0.288683461327607
matrix	0.950403234451927	0.434651592792041	-0.202802477076359
matrix	0.440973850746544	0.725657439539075	1.34015170627216
matrix	1.485194734664	2.39206769101398	0.651001936734781
matrix	1.25522583903807	0.59616906077404	0.340914190036894
matrix	0.510131614492065	0.299731035563919	0.127018118368792
matrix	0.456750118738398	2.67802336914698	0.0385882044887658
matrix	1.81214451610344	-2.11380249301894	-0.236812202898882
matrix	0.320723541090238	-0.542375837346655	0.776954168028847
matrix	0.936102290913932	1.10111363529686	-0.191171262432646
matrix	-0.105672021882112	1.32597059144638	1.25312979698976
matrix	0.920614552142315	0.976478865907192	0.0979382261934373
matrix	-0.171007921194705	1.41284202396933	2.08849052187548
matrix	-0.350734994076867	1.52770128126844	0.10147635427743
matrix	-0.127581620534367	-1.12659303792268	-0.54713379783185
matrix	-0.0155193731946457	0.294580463295624	0.0657860405125899
matrix	0.123144536395701	0.480786378002152	-1.81440832739376
matrix	1.55083476128623	1.33151550498357	-0.51237832971651
matrix	1.0077040703913	-0.706492131762031	-1.47090442893315
matrix	-1.19966516789497	0.567126775161754	-0.370008372203668
matrix	1.78778955650357	-0.534202319191396	-0.112081816354018
matrix	4.00529004821352	4.31962744383081	4.88513584338115
matrix	-0.158689077281698	0.395241335075977	-0.073969062877861
matrix	0.120731979014571	1.54349661171876	0.579186218370108
matrix	-0.548000137794219	-1.15645337043917	1.59236699716041
matrix	0.457728927883639	-0.52312238310522	0.0879849330066982
matrix	0.0531160706394216	-0.469156615399774	0.152684987950672
matrix	1.00883336169802	0.37917891890697	0.886603991526463
matrix	-0.25115506372834	1.20686565006363	0.937926932382615
matrix	0.530013427503436	0.282953323215196	-0.711507343962402
matrix	-0.216578729773641	-0.25340354578308	0.0827233218172186
matrix	0.776029501262154	1.12579731633603	-0.754172318674978
matrix	1.57752767723926	0.886549203137165	-0.701358803199392
matrix	0.30810884825621	-0.715456838414346	-0.386621336558522
matrix	1.19353429626622	0	-0.102433791540556
matrix	1.43305262981986	0.42156141100751	-0.0843327118531301
matrix	0.961378592287678	0.0203938098245424	-0.512631018194701
matrix	0.854906230526221	-0.412570079565213	-0.0420956999247258
matrix	0.52008296374205	-1.19286505384332	-0.538307222029939
matrix	0.243031327706772	0.321151417347408	0.28396397149626
matrix	0.0930223313923316	-0.0323509316401174	-0.196176242963341
matrix	0.845561601328972	2.19228928893458	-0.132307456058412
matrix	0.223929121960479	-0.0511222703266696	0.155105521064763
matrix	0.437835068816382	0.740757396757841	-0.681165309204246
matrix	0.189430220267424	-2.49131071510331	1.71840648252795
matrix	0.563739738257014	-0.828100683149754	0.563833916294926
matrix	0.30587482373819	-0.315055720629488	0.212031758254453
matrix	-0.0209248695817212	0.503378719583105	-0.0845974574858572
matrix	-0.00103268952712902	0.306322893289285	-0.294404863234395
matrix	0.917880032676776	-0.446075111275984	-0.162506239975041
matrix	0.238539346853153	-0.310514690474443	0.120521134962959
matrix	-0.0270553602183318	0.408373871005266	-0.243953592495154
matrix	-0.33990689642417	1.14894686425102	-0.430294264828531
matrix	1.10526316710212	-0.253128310213386	0.920480324911288
matrix	1.08570923956721	-0.167302591302216	0.882792237220818
matrix	-0.193244561390349	-1.28869128180972	0.984797591974458
matrix	0.0800383569755708	-0.122899483752189	0.00317454306430235
matrix	0.956765623230138	-2.29593051829233	0.256667776378412
matrix	-0.0892272236135675	0.0883348991350041	0.765150967786713
matrix	0.21379401873129	-0.306887758605853	0.5732205125217
matrix	-0.394604374740421	-1.6293980511983	2.80751657500568
matrix	0.927134030026882	-0.12701893067874	-0.230274181591363
matrix	0.69819999986359	0.907209183884568	0.124747150164398
matrix	-0.10298449965591	-1.17839820105085	0.226601945976374
matrix	-0.35036963351817	0.817983003528883	0.732598265165549
matrix	0.96694762122607	-0.824306840259631	-0.639205601162048
matrix	-0.145547046591535	0.862278718979817	-0.216038421324526
matrix	0.216518579659385	-0.264171008853377	1.31400904945274
matrix	0.53480029573047	0.444398899001779	0.40557014425451
matrix	0.526787920212015	-2.73377773644471	-2.48962080188644
matrix	0.00979348876552883	-0.263316680467433	0.048301303136047
matrix	-0.875522948782545	-0.563051670955123	-0.282783899461403
matrix	0.701454382546692	-0.535351074590306	0.46073287385619
matrix	0.332838852878188	0.0907459429766466	-0.0215291498975727
matrix	-2.7450740959122	-0.420256938374382	-0.702738659020581
matrix	-0.0490170488350403	-0.481346513449719	0.0473465651666175
matrix	0.681163226860358	-0.822128089900426	0.178868511487361
matrix	0.0724500557979582	-0.663233413583167	0.258087863059451
matrix	-0.3391030067667	0.0849857977402389	0.14771007139468
matrix	-0.855584475024538	-0.456657766884491	-0.00703515703175341
matrix	-0.366923421420271	-0.702783074193803	0.0196783517361156
matrix	-0.297280767376088	-0.3604726037929	0.232535213264106
matrix	0.168675761604594	-0.503217648832175	0.323526536830741
matrix	0.119630679567143	-0.98537312882668	-0.272629130222983
matrix	0.224304663835225	0.264619796063338	0.305106661649062
matrix	-0.598181452169838	-0.859862022254887	-0.051038382174653
matrix	0.281145949973941	-0.275273412385506	0.394341654795376
matrix	0.169950714568026	-0.425525553771114	0.00885238072456526
matrix	-0.28873349911074	0.00192871029183985	-0.194498827244682
matrix	0.596141010406619	-2.17810740577053	1.81693274900021
matrix	0.283045358146231	1.29239670973591	-0.931821889279877
matrix	0.56205840953128	0.667793215324722	-0.953367042491219
matrix	-0.27335542617752	0.884072440815968	0.10697713154643
matrix	0.533791608883001	0.888078983237928	0.884596420778261
matrix	-0.47393452736758	1.08663895766268	-1.34380261558845
matrix	0.943120687423518	-0.280546487915385	1.31465626707169
matrix	0.258182852030401	-1.1755099959782	1.57080556457883
matrix	0.960001052553471	-0.908284424540558	-0.337482452906382
matrix	-0.217449001961374	0.404789428888077	-0.043769747838276
matrix	0.393384415077282	0.188320602848008	0.716256435496827
matrix	0.698739892361415	1.11556851491579	1.61547039935587
matrix	-0.0348922038904839	-1.09162652782822	3.05727733797867
matrix	-0.311608883671415	-0.276008018919733	0.923565407589113
matrix	1.4830486389777	-0.33191041994459	-0.00156222864639028
matrix	0.406021701666412	1.025460876405	1.07007169696509
matrix	0.16831869012998	-0.557971593690181	1.09289209889536
matrix	-0.137337729924472	-1.37672540947913	-0.389004192538503
matrix	0.356623532038061	-1.26298757468267	1.48532358976872
matrix	0.0334318110941129	-0.611402046772419	-0.233071689035592
matrix	-4.49767864398339	-4.31335499188006	4.60071855824745
matrix	0.580092912491708	-0.720408146937754	-0.290575828646861
matrix	0.338665775528242	-0.427811485351622	0.443222487741826
matrix	-0.206008810029619	-0.209289010357281	-0.145673731110442
matrix	0.951656050988582	0.304639740619757	0.944223514185657
matrix	-0.781240679800065	-0.453127498917337	0.415497625144774
matrix	0.108297894515658	1.12187119383674	0.189481275290186
matrix	-0.10515922241935	0.680459320000872	1.36242393083439
matrix	0.00430278304706287	-1.25011929435846	0.0750679162630047
matrix	0.426228858125587	0.920533916117331	0.81184779963454
matrix	0.407652071434753	0.432642410237389	-0.364375342849651
matrix	0.476300970773738	0.186953561046577	-0.42021508031217
matrix	0	0	-0.00914657707103683
matrix	4.60681070379235	-4.6129810622406	4.90379114442097
matrix	0.134587793920694	0.99697645499101	0.277825169743674
matrix	-0.733383952019073	-0.104523124782237	-0.539384602804729
matrix	0.668723391924988	0.588182897838658	-0.483673894199815
matrix	0.374551577600767	1.6116999355275	-1.50677960852589
matrix	0.313021133721061	0.0733174498250259	-0.34190910380504
matrix	-0.186916596090665	1.13693608715761	0.293222936561152
matrix	0.819954706092155	0.953579837892248	-0.51346147383348
matrix	0.13184874244574	-0.0393074140215942	0.033330900314165
matrix	0	-0.437123495405954	-0.211697134392488
matrix	0.324380580985	0.62417389146126	-0.0940585427216246
matrix	0.0979832134577322	-0.418183438171751	0.156954867920857
matrix	-0.0202409298653633	-0.920412636989833	-0.581187036184925
matrix	-0.0166947255871451	0.566506232322732	-0.524535757554149
matrix	0.303666855917405	-0.872601443169827	-0.62268486434294
matrix	-0.0363011809321883	-2.53251379832766	-1.00382056491725
matrix	0.366255629545978	-1.80879755474458	-2.21990244896432
matrix	0.484849584523009	0.264225732626648	-0.48792615307048
matrix	-0.251847731629667	-0.522507038367283	-0.129305899692555
matrix	0.703449341306858	-1.61776572044628	1.59237372462832
matrix	-0.204122518134707	-0.569488565622718	-0.491598369353898
matrix	0.268092432852246	1.25896061419401	-0.283178742026224
matrix	0.0829650028437634	-0.668048062346967	-0.50221816152119
matrix	0.393545733572258	-0.283338073931825	-0.471080831097196
matrix	-0.23981604328353	2.01535809897138	0.16692806906881
matrix	0.507699938427629	-1.02998435273741	-0.490496059177019
matrix	0.407085886609369	0.819535180446879	-1.71592847223791
matrix	1.30781957219191	-1.95365683670431	1.51174860607584
matrix	0.605037252832379	-0.975602418908502	0.107216282097478
matrix	1.13476592233774	-0.565928612885279	-0.00649915544180204
matrix	-0.327351393528076	0.0366983975660579	-1.01597031105612
matrix	0.224545546941381	-0.665946862972818	0.650555214328226
matrix	-0.936478593006193	-0.734040114823201	0.193852041308455
matrix	0.0808875837669476	1.81407230470037	2.25605140519597
matrix	0.324663174005142	1.34169895962449	-1.2023406396593
matrix	0.348587424100733	-0.623518626449455	-0.125573881923316
matrix	-0.0201034313361934	-0.565813807708618	0.291470390566565
matrix	0.47433476802285	-0.0352767735128203	0.817764031617002
matrix	0.725940985803817	-1.36735761492016	0.581033253085965
matrix	1.7181010597532	0.304830714202024	0.913884836032357
matrix	-0.543017010004897	-4.66895431837607	-4.22573411578637
matrix	0.720010399839962	-1.96753295187133	1.36159473429777
matrix	0.708724498916843	-1.62242169653089	0.303882579834403
matrix	-0.0328040517588863	-0.775161250103505	-0.506283128054524
matrix	0.173191070765136	0.870230127418337	0.357601360322539
matrix	0.738814913323253	0.577209238491991	0.181180063266836
matrix	4.38150312495603	-4.40500086065558	0.66320512469265
matrix	2.11842483268264	-0.356640707973594	2.52331200867964
matrix	-0.888308163648113	-0.830059300511724	0.253362593471273
matrix	4.16575595953406	-4.08599020079433	4.61156225118432
matrix	-0.0301260201346259	-1.14259967286556	0.0584117875318667
matrix	4.2255291417222	-4.15266757162811	4.68386040819435
matrix	-0.0892564126669832	-1.18486876151707	0.288356554333122
matrix	1.0754394204535	-4.38881108181826	1.56538360853054
matrix	0.198011052834034	-1.47442100656166	1.89110259658914
matrix	0.994173515040765	-1.6413000866523	0.529331836106265
matrix	-4.60300398883633	-4.64430569468057	-4.24478099557681
matrix	0.293025386451677	0.388076741611232	1.30196680633374
matrix	-0.363502126145799	-1.19405465950761	-0.240443083089619
matrix	1.20698192841099	-0.680476432098201	1.60882190320383
matrix	1.93774961233642	0.408457348766956	1.6648737619817
matrix	-0.9015671677931	-0.635404435409447	1.12422507993926
matrix	0.439033563591179	-0.182532540136594	1.2084686041549
matrix	4.17104864415793	-4.08920553674366	4.60798872656167
matrix	4.55307675260306	-4.69446182139107	-4.45138632876662
matrix	0.842525758753465	-1.69739614055079	-0.703544191931128
matrix	0.33664827242316	-0.631017320567825	0.593257522413423
matrix	-0.793085107093555	-2.31843656954878	2.69423409473588
matrix	0.406966424411092	-0.276178836423214	4.34821298884329
matrix	0.266286469373677	4.64910932106928	1.15852858506559
matrix	0.150411041498928	-0.260534091906744	0.0910268041193345
matrix	0.861410478628598	-0.886093119750191	0.163406296111668
matrix	-0.139688021926519	-0.63602563091194	0.809633061816569
matrix	0.468350531692321	1.09511767096701	4.85691965219714
matrix	1.00858921072287	-0.126390009155892	2.58952155184646
matrix	1.05600053898988	-1.91703879745495	1.45529494513033
matrix	0.0534992427213834	-1.52534487524836	0.6341885756191
matrix	-4.6175509921144	4.47386740844349	-4.15379289226404
matrix	-0.969896241468963	-2.02426602096121	0.306676745714011
matrix	-1.07183695582008	-2.73773497603811	-2.43414843319671
matrix	0.0276929484339243	-0.398367939636851	0.281515461510052
matrix	-0.67791165945749	1.42592345760575	0.365669718559286
matrix	-0.0696377334088812	-4.43886682275714	2.06702599396858
matrix	-2.30126793795893	-1.39620866377131	0.614769881521115
matrix	0.779037867707707	-2.55309019163127	0.417197209079449
matrix	0.0729918756282607	-1.34888160380591	0.116350084265449
matrix	-0.30363475836809	-4.56374334396945	-0.506500704341233
matrix	-3.09706960494529	1.36312790678803	-2.70133086525568
matrix	-0.337383707595356	-0.475859478781348	-0.323072214915414
matrix	4.16575595953406	-4.08599020079433	4.61156225118432
matrix	0.404625483691661	-1.99588700143909	2.38168485450803
matrix	0.506504467101571	0.54191588100671	0.6799123806901
matrix	0.430799566420919	-1.46616623740322	0.847203911974295
matrix	4.40666662987422	-4.45437589433087	0.242887026256871
matrix	-0.252200311245323	-1.43715864102002	0.447898800134754
matrix	-0.216179181888551	-0.394023892579837	-0.0605126981723692
matrix	-1.17093947434401	-1.03462694302222	1.38286204645269
matrix	0.339173972158015	-0.708777973678624	0.259683846536005
matrix	0.8824058863111	0.318064753714932	-0.453928384343154
matrix	-0.0588308249849304	-0.730391685309068	-0.219864176119287
matrix	-0.0984655505032405	-0.0055719951306505	-0.142662775301618
matrix	-0.139351757211555	-0.666472135218468	-0.347689248721007
matrix	-0.289955523059342	-1.39841281498051	-0.234215390359112
matrix	0.467126084783002	0.159770287882554	0.0964616849041429
matrix	0.657983282898699	-0.395027528192261	-0.196520824894698
matrix	0.236827155387477	0.0958644924552358	-0.116991016930115
matrix	1.02876845514506	2.31372263867578	-0.436128753035078
matrix	0.00717136307350413	-3.62762606620343	0.891519461586745
matrix	0.0583330999489184	-0.00710438173252014	-0.163582793085453
matrix	0.239855345394368	0.408149968474496	-0.46945883739092
matrix	0.31436296685916	-1.51921197972594	0.479693490777166
matrix	-0.161299516112595	1.35707628954235	-0.499968239965323
matrix	0.560139898327025	0.112206277910807	0.0218597996381352
matrix	-0.16095819746892	0.027284063988205	0.394615952542045
matrix	0.686807855883583	3.33171514438643	-0.259901078304255
matrix	-0.0346508692549688	0.224308675693661	-0.158655974429083
matrix	0.364554538238449	0.516625359688008	0.58213148521636
matrix	0.10500073737984	-1.11702311492854	-1.51124793245676
matrix	0.535590208555643	0.693292411421887	-0.177309673663692
matrix	-0.574605567458379	-2.0917138557582	0.580253522474825
matrix	0.338346810095442	-1.42516099543442	0.213226797082022
matrix	1.16163240644803	1.45798733238468	-0.373977087912082
matrix	0.951627656733804	1.21190903755661	-0.146096182799861
matrix	-1.36966713423592	0.674741717122305	-0.350456152875473
matrix	-0.0557701871077858	-0.421580385089734	0.113787486141075
matrix	0.883271417668412	-0.363937014059079	0.445250417378425
matrix	0.289063611204663	0.315875770814157	0.125027462084993
matrix	0.559748209909646	-0.030245868483338	-0.47832050655491
matrix	-1.61537081553754	1.07061168711815	-0.267239289072571
matrix	-0.0322371750232917	0.119351935472624	-0.323420946789779
matrix	0.22404065101285	0.165816133130847	-0.844859093331504
matrix	2.10503925554694	1.99943804471971	-0.889197189598442
matrix	0.174156246593118	0.51426720349749	0.0298842245399022
matrix	-0.0677285731857246	-1.03694594174752	0.898070351795785
matrix	0.131801864639096	-0.0482404483317168	-0.147242638715223
matrix	0.656925072011	-0.633110728687981	0.0716761674792841
matrix	-0.743726430442887	1.70813273255939	-2.56447020911146
matrix	1.03038821059546	0.974277639884867	-0.255376383725236
matrix	0.78544289876411	1.23954282916833	-0.70631237754686
matrix	-0.157875380997522	2.56058632508835	0.0539065527303224
matrix	1.16081230558173	1.3489598981905	0.280147065005316
matrix	0.0335519868373266	0.370273220003231	-0.390502621447286
matrix	-0.573641277041217	-0.809657222417107	0.466333457511755
matrix	0.821431785049699	1.50235797317137	0.706286296058195
matrix	0.115245512659061	0.369850762574957	0.241743636293721
matrix	-0.468555663231086	0.404565159195689	0.316335531405111
matrix	0.376344575581488	0.134213359609052	0.514122733985378
matrix	0.66751363277724	0.887495936329601	0.478757611012525
matrix	0.814084182596852	1.99402448775228	0.764082311128519
matrix	-1.23634801724706	-0.457763202717915	0.0867301069853461
matrix	0.817885988578343	3.83486225403037	0.74313670493578
matrix	0.159205250048743	0.292533962659337	-0.102860924148275
matrix	-0.179288593239274	0.858641077568611	0.335683893701122
matrix	0.463733312962967	1.46844954599376	0.419161958281802
matrix	1.38823764185111	-0.0429631502188672	-1.12098402199587
matrix	-2.03879449914869	0.343358635589966	0.0254390113188296
matrix	-1.17035381749179	-0.463661845064646	-0.186100904747792
matrix	0	0	-0.0147465736899386
matrix	0.401139708693667	-0.668900609940299	-0.0122159252564438
matrix	0.179899961162836	-0.0860217431194758	-0.184891447413785
matrix	0.93612378750007	-0.213933073709565	-0.00363419292628959
matrix	0.459594793254977	-0.508559855151655	-0.168917386262944
matrix	-0.443172215948692	0.450964365014347	0.784266296589101
matrix	1.60563219603763	1.31836965576668	0.50609701289922
matrix	0.252901754115539	-0.780595654711088	0.0480366185377576
matrix	0.466305852934116	-1.26212993658026	-0.496382602728897
matrix	1.03630915729097	0.878265652165546	0.0258843251061169
matrix	0.0668400682757761	2.00566803982762	0.41445675410534
matrix	0.810477864488518	-0.164280828392094	0.4166654689374
matrix	1.60026540782327	2.81193623187117	0.0103723833255107
matrix	0.905743562030092	-0.0523542249154782	-0.105084106259676
matrix	0.356565891470568	0.160406155266105	0.613847897640636
matrix	-0.535584458518008	1.56619852416987	-0.391653866797416
matrix	0.42865372943513	1.07355806043092	0.612991227293047
matrix	0.0857087101776043	-0.354276629256407	-0.0186072597561208
matrix	0.284673056645247	1.55136981605814	-0.383050807099596
matrix	0.532461513219547	1.536784286744	0.212667832417389
matrix	1.11487835002719	1.53407801711182	0.918515084738343
matrix	0.146233941439957	0.408483761403853	-0.153034179050128
matrix	1.92349415716484	-1.27375375408377	0.260554976010733
matrix	0.25858070970604	1.23986388396929	1.20826714439673
matrix	0.733500692556834	0.522770966680872	-0.0127383175959358
matrix	0.173706296514701	0.00371460535952864	0.0926034521854087
matrix	0.377427209503363	-0.917701276626816	-0.497281807695921
matrix	1.87135612753024	0.685935352905249	-0.210431563729965
matrix	0.647794237420989	0.173180697707309	-0.316263251783069
matrix	0.366925206195872	1.26015181408887	1.15597333046384
matrix	2.18068571427681	-1.35915900241182	-0.335599398520972
matrix	0.387971342352599	0.561223030131876	0.871660131038047
matrix	0.364765110151563	-0.127787228674891	-0.362763673922722
matrix	1.48309499641076	0.938059504467763	0.142986108279381
matrix	-0.13728339135727	0.259109685137135	-0.167073855999292
matrix	-0.357704163612769	-0.122193235617558	-0.260163248760002
matrix	0.894970610775066	-0.13962965511515	-0.437520341721187
matrix	0.367301287789097	-1.07369601085303	0.537601875978461
matrix	-0.652237715728255	1.79701332759236	1.06527049141456
matrix	0	0	0.0308492286968992
matrix	0.192401446138979	0.170475456684054	0.832346965111164
matrix	1.38682617535156	3.44892867269897	0.638400307902894
matrix	0.29256572793822	-0.0507985323530774	-0.27420798095551
matrix	0.736193887646766	-0.197505161229881	0.385307208291657
matrix	-1.85891527418322	-0.347622227417996	0.0222379513882313
matrix	-0.603535941793589	-0.452555691974994	1.5393927512859
matrix	-0.505301870868943	-1.9574929192093	2.17434746254202
matrix	0.224932228251625	1.01876229708697	-0.898681313487333
matrix	-0.207027316959168	0.595791484541516	-0.196830101643098
matrix	-0.00736594105187206	-0.861890675806229	0.922162194165404
matrix	-0.164131595068432	-1.05199893404138	0.414817750430628
matrix	0.260099705385578	0.413963081918055	2.2956874353186
matrix	-0.0242476939782071	0.205355398343669	0.931611360668431
matrix	-0.225128046821874	-0.0598098015920639	0.315984245194249
matrix	-0.0228843228013249	0.363999348348901	0.898366796424042
matrix	-1.42638952883884	-1.25079119241336	1.75255816370128
matrix	0.22188819661217	-0.342403812523794	1.3720118480721
matrix	-0.643978520861142	-2.00073496365049	2.50200382900758
matrix	0.721649545823666	-0.825571463735876	0.631778963433346
matrix	-0.406508797213658	-1.12600497382522	2.01767519413591
matrix	-1.98367393862901	0.325621224080697	-0.303642729155098
matrix	-0.652717922617154	-0.0654705816063553	0.104664339269881
matrix	-1.16322774121777	-0.0550735194516729	-0.0418630427526441
matrix	0.263582724936198	-4.35122760869598	1.41205350784141
matrix	-1.00495717640828	-1.06038086975081	0.161969063000832
matrix	-1.04202953696651	-0.194878778165807	0.896430657510203
matrix	-0.170589926432057	1.43176778507335	0.774106650449993
matrix	0.112306956190033	-0.428487778790585	-0.170400579463831
matrix	0.478114136904942	-0.574035919888276	0.946028559817049
matrix	-1.75813364585344	-1.13970359891551	4.75792822637446
matrix	-0.958728527504503	-0.791475356192991	1.68102452082746
matrix	0.645607395507731	-1.54441373011003	1.58702874060389
matrix	-0.858240867992147	-0.830724617824788	1.08633872768937
matrix	-2.61388441648198	-0.219281484754784	-0.0479827826147258
matrix	-0.190300621152642	-0.972276400660596	1.76719576601789
matrix	-0.406403974234771	-1.5171701393199	1.47875382058471
matrix	0.0868818034509586	-0.709733673163695	0.158133396679367
matrix	-0.347035655875754	-0.500971789609743	0.33684405680609
matrix	-0.827793605236884	0.249408692231034	-0.205435828997604
matrix	-0.201075172709487	-0.277066057295315	-0.066918194179604
matrix	-0.567747750477821	-0.550504171057781	1.04286551743075
matrix	-0.654589067166006	-0.223816506335761	0.221623285006885
matrix	-0.0996870800165057	-0.974780169785673	0.645819652401778
matrix	-0.16498049815878	-0.572831406205763	1.39953892416441
matrix	-0.464186183016095	-0.612770318950307	1.20391085404447
matrix	-0.07815354727779	-2.4323943869677	3.50633742784594
matrix	0.50396780475697	-0.954279617435213	-0.434460115174545
matrix	-1.57074000095838	-2.71198012990562	3.26909018757642
matrix	-1.27709890226214	-1.34563790690415	1.62549174212994
matrix	-0.771854000156903	-0.529541227322614	0.908115103770529
matrix	-0.382405760419119	-0.714789076761187	0.254756457720818
matrix	-1.03463831819915	-1.25880307614041	1.56571764785074
matrix	-0.885628066302719	-0.216821011289295	0.394853467651427
matrix	-0.191027109938004	-0.0791038845424816	0.729931541907737
matrix	-0.664183658982682	-1.725915371452	1.0981317410312
matrix	-0.241518250296276	-1.60129389735065	3.16343637048074
matrix	-0.741538236899277	-0.402738323227674	-0.66652907372794
matrix	-0.162540343270212	2.07423491456882	-0.854324172275735
matrix	-0.217062431580497	1.33683445559128	1.84092435818398
matrix	0.430524996372216	2.38412038065065	1.56217583770674
matrix	0.343515046687027	2.02697146229931	0.194932332760449
matrix	-0.398381267805647	-0.159767621021594	0.130044771838633
matrix	-0.0669631955684813	1.29045662388421	0.165054924295244
matrix	-0.32192946257629	0.805935117331195	0.207870644330133
matrix	-0.711812992224897	-0.0522904729053964	0.713436944484445
matrix	0.710958725338962	0.974769923182411	4.89973351444289
matrix	-0.0595287256808915	4.16411640182183	-4.11010640151314
matrix	1.96735085658207	0.548783872310691	2.19519836035123
matrix	0.995664728992965	-0.229398336588427	4.77742815583405
matrix	-0.11352271746966	-0.228172645631766	0.651304051823796
matrix	4.67844482958656	4.02329882773485	-4.13667704673089
matrix	1.45679299384657	0.0457650248203284	2.76131768156934
matrix	4.69580817562303	4.04713538233298	-4.15643328075893
matrix	-0.351791143762932	2.92443152014283	0.977491572962091
matrix	0.375092528344126	1.03718119803553	0.59705297699493
matrix	1.63159032650039	-1.75702986728808	-0.48486471238906
matrix	-4.61261709186759	4.75744815719876	5.19979749787093
matrix	-0.565949612295949	-1.70034015545459	0.315906433789229
matrix	-1.05123054175328	-1.48501481709953	0.603854017296907
matrix	0.415773610599424	0.520742007354117	0.390842419412521
matrix	-0.677378140277538	-0.269900156875456	0.0959151488761593
matrix	-0.576106656479938	-0.974663392989948	0.175954445272695
matrix	-0.536760630622076	-1.09609553012793	0.504543288823815
matrix	-0.343037693609186	0.43187493532325	0.219788100067717
matrix	-0.468443946194991	-0.770169716024694	-0.0110085328135818
matrix	-0.935246681265153	0.177019038482662	-1.04855175197945
matrix	-0.0172260404801629	-0.0754737638267759	0.160756156576357
matrix	-0.505640173358027	0.300113693675013	0.200846927271469
matrix	-0.186803445963292	-0.769755128707171	0.621021145221962
matrix	-0.139501229246968	-1.49289037693629	-0.749234793079303
matrix	-0.160871105103297	-1.90529119023717	0.437958640273392
matrix	-0.501623767773392	-0.69687339309581	0.162563755872243
matrix	-1.29960892130892	-0.993121076167256	0.599319154247202
matrix	-0.895872732429111	-0.435166186526704	0.392122351539785
matrix	-0.56842144817359	0.131895069247535	0.450229221611317
matrix	-0.769887387257726	-0.408790732435458	-0.197538948598027
matrix	-0.945465697473753	-0.757535197636731	-0.348530879412804
matrix	4.18789474317962	-4.37142826930701	-4.21754639767636
matrix	-1.13829070210163	-0.155248458754684	0.867923233616363
matrix	-1.09209845356136	-0.531658756808368	0.538980432555311
matrix	0.790800406845316	-0.130230656706474	1.47545854205059
matrix	-0.598992974414629	-1.28746046905307	0.675869742670063
matrix	-0.270533308777753	-0.169613454542063	-0.0939743848691913
matrix	-0.411532868928584	-0.225038673115249	0.182687583327932
matrix	0.141596936834846	-2.29112134917037	0.693199010185979
matrix	-0.547267886722314	-0.782466148300009	0.47384751003538
matrix	-0.390888710663433	-1.74449685902284	-2.47497434714409
matrix	0.129148220195107	1.16158801980921	0.27938750787246
matrix	-1.48002204876274	-0.501932404633155	0.0581176996838109
matrix	-0.999390597039208	-1.624236535749	0.183996881914052
matrix	-0.687185851854542	-2.84482311491148	0.716219010065044
matrix	0.012443587646477	-1.34355826526894	-0.467581022257678
matrix	-0.147847412518588	-2.15919730921164	-0.528640983259902
matrix	-0.105617864141427	-0.432782392819303	1.62027808126464
matrix	0.560256048391228	-1.52365463437212	-0.525385989263419
matrix	-0.804807613327046	-1.08460434772765	0.900929258202824
matrix	-0.562433330106509	-1.26010146296573	0.321336382913478
matrix	-1.4329933535994	-0.644076702153688	0.110092633553607
matrix	-0.402973109387655	-0.542434080147891	-0.190798947574205
matrix	-0.0780410446361254	-0.415167322507458	0.0574930179180862
matrix	-0.626710633418593	-0.396320449004942	-0.324991549116454
matrix	-0.839046955839857	-0.793310696201253	-0.500520243344453
matrix	-0.0730724149892985	-0.305189474609741	-0.175179505187523
matrix	-0.820472726234499	-1.34524548244036	0.276829623469899
matrix	-0.0992237282944291	-0.556790039605128	-0.0727223206443261
matrix	-0.1673374992085	-0.188681964493824	0.703458044250841
matrix	-1.00174064955848	-1.29876864668895	0.131940392191299
matrix	-0.321781616279704	-1.37847235651387	0.131841220022964
matrix	-0.162366087557653	-0.386699705361155	0.138397842481317
matrix	-1.06074526669454	-0.508012497557322	-1.42533764511876
matrix	-0.895621645604305	0.246524701357695	-0.355710297568071
matrix	-0.30402784911787	1.9585363132726	-1.05823061674806
matrix	-1.66926190662407	0.490388448619715	0.362962861555548
matrix	-0.562519139874004	0.209050208420719	-0.500861071108207
matrix	-1.20133366389839	0.251518562951255	-0.26016435035957
matrix	0.148809195549658	2.98483085877273	-0.0177762474522032
matrix	0.599473569907916	2.13277601655091	1.08275947823335
matrix	-2.9630822575721	-2.81632560406096	1.54073946014585
matrix	-0.383515520908785	0.657456519716327	0.0443329699412288
matrix	-0.976205962396005	0.474872930766161	-0.365677704334842
matrix	0.557965491943986	2.96803714610496	0.0618992660244328
matrix	-1.26364239437897	0.711571983868246	-0.828431834372631
matrix	-1.85575838611241	-0.841686914038947	-0.23316529117148
matrix	-0.113838429736205	0.0215582268395568	-0.0466039531687316
matrix	-0.893433299007634	0.760311260296672	-0.694326881053859
matrix	-0.533865997799597	-1.08468240744064	-0.151471980904971
matrix	-0.194157138805622	0.11153323978151	-0.0300833935175167
matrix	-0.508213099886441	0.284654360488125	-0.745063235386201
matrix	-0.366261824861898	0	-0.297531619553945
matrix	-0.34808276639922	0.20376881985301	-0.525655286793379
matrix	-0.862446124258691	0.0149361410036275	-0.0948694259068415
matrix	-1.14508614145866	0.442331363959111	-0.214000067091212
matrix	0.358532113725677	1.34871204815178	0.0892750959175653
matrix	0.121828228308357	0.185628671891368	0.0191037240927997
matrix	0.161190785603656	1.7366554720917	0.552652692916714
matrix	-0.196036934351892	1.62065056648925	-0.0991011231824276
matrix	-0.678382968154205	0.0283991508438699	-0.379122211673199
matrix	-0.183594884069867	-0.735914178045098	-0.136280888376435
matrix	-0.100488881863946	0.333146006203196	0.268606436459116
matrix	-1.34633605041806	0.621805907940311	-0.405172146788437
matrix	0.280649355915062	-0.389006852669763	-4.42849366690417
matrix	-0.526739083486635	-0.23367866152055	-1.15020551741961
matrix	-3.44181138648866	1.83009929096713	-3.06251944962541
matrix	-2.11924512585136	1.24914595155404	-0.236466520476225
matrix	0.542787667407583	3.70018872573889	0.59278015958389
matrix	-0.579250904227561	-0.307383485971724	-0.0679566771668794
matrix	-0.961339396676402	0.743292923108089	-0.974636908556464
matrix	-1.54739895336182	-0.257923743659388	-0.336891048550728
matrix	0.837584813254784	4.81960828803021	0.956395751167635
matrix	-4.5047326973254	0.251642710237237	0.219867150975956
matrix	-0.465638076862948	-0.509756926349828	-0.522597238710863
matrix	0.894415212004625	3.9690478463936	1.01883450924004
matrix	-0.00608355142284615	1.01621540493367	-1.08975893422502
matrix	-0.501459723596684	1.27524160773586	0.318267774496652
matrix	0.0735274388485312	1.73798057748483	0.31338595297288
matrix	-1.15672526639283	0.117845218928394	-0.545743018349036
matrix	-0.753119132312208	0.45161503963005	0.0385977311023545
matrix	-0.764499614567087	-0.0156386005714315	-0.744146135251956
matrix	-2.05722765385737	0.544101991324309	-0.240739075294662
matrix	-0.712359919699662	0.0746164536255938	0.019365047203323
matrix	-0.550065401938774	0.489889067332276	-0.946943062037852
matrix	-0.0513745102677643	0.262307320749275	-0.428881239768266
matrix	-4.557687658985	0.38573708204731	1.17848594655366
matrix	-0.503625846103014	1.34106040980966	-0.16934586949151
matrix	-1.30844471339385	0.0510998561807082	-0.666383326567293
matrix	0.964890364577524	-0.20138195155522	-4.44716318646955
matrix	0.140110632646223	-0.200376378183327	0.12213644654555
matrix	-0.848664619890377	-0.212314368668971	-0.205567292669675
matrix	-0.162738583388486	-0.161238238292711	0.174475845881457
matrix	-0.278651202092544	0	0.17552018156194
matrix	-0.415179442366737	0.404151808436542	0.352765891210234
matrix	-1.76900743762169	0.218040580570036	-0.270424416374003
matrix	-0.87156353325453	0.394860286859382	-0.344379356478739
matrix	-2.08171092538289	-0.32626217841023	-0.329207083937845
matrix	-0.474576648393038	-0.0315229150296602	-0.358385763821264
matrix	0.389225059058189	1.43111161489114	-0.116872840429923
matrix	-0.351694155480355	0.902937595048831	-0.220885809855368
matrix	-0.144842043251357	0.258200669478974	-0.111309121713227
matrix	-0.713153867744041	0.59108180657989	-0.112886419853259
matrix	-1.62832960461387	0.413280476392394	-0.207198830537925
matrix	-0.67717911725983	-0.349665784802607	-0.636887248413063
matrix	-0.452985027039985	2.39609965307432	-0.826253342840135
matrix	0	0.0200301550677297	-0.060533675413094
matrix	-0.0822573834696614	0.134116907182348	-0.105690044809094
matrix	-0.537484356152347	1.05680418613566	0.363044254380372
matrix	0.100800320454709	0.367998250843937	0.137765997839793
matrix	-1.29772065329719	-0.0773490411000595	-0.456754333271945
matrix	0.312117415164084	-1.35931039402428	-0.12497517529184
matrix	-0.225032858391744	0.410370925729185	-0.206787497164736
matrix	0.865795422756876	3.53615717661094	1.1583712080001
matrix	-1.20212381558438	0.620781671102323	-0.521244715719459
matrix	-0.0858246135901045	0.73956100877735	0.687241529993662
matrix	-0.987544060183683	-0.0608819973493745	0.175013390114752
matrix	-0.957295578071536	0.201128528008712	-0.669007540792153
matrix	0.754089717061149	0.379479405703824	-1.23349490507299
matrix	-0.729804644179458	1.05357447692277	0.286158946622434
matrix	-0.472743166491949	0.00809888592824795	-0.544853628028517
matrix	-0.520456007169573	2.76647767640961	-0.169824563960678
matrix	-0.831145486372566	0.357359995185221	-0.752684962301531
matrix	-0.101457780380791	0	-0.0515403417028964
matrix	-0.385032723405685	0.102055990057094	-0.0124508439054989
matrix	0.250208879280261	0.678677546312973	-0.263003299242529
matrix	0.299206295808935	2.21622561743511	-0.319486184195437
matrix	-1.69126231932116	-1.02770550090743	-0.499962189766019
matrix	-1.09206786668493	0.676860075145111	-0.765773544010806
matrix	0.692052097871767	2.00488682473642	-0.149826761187679
matrix	-0.107074303761551	0.650858393759539	-0.388466875358886
matrix	-0.252294897513206	0.0118302644450312	0.0626353239239876
matrix	0.0350273095511689	1.00028579761422	0.108190628988695
matrix	0.345921347920675	0.142772536402562	-0.187890507032578
matrix	0.973179423292123	-0.437352160516367	-0.228157429627342
matrix	-1.36238329661947	-0.506073408769226	-0.676940911256569
matrix	0	1.6500409652865	-0.0591704558175552
matrix	0.631531150221982	-0.334322620719034	0.259222091108886
matrix	0.291031007993141	-4.55067198855291	0.590539956389898
matrix	0.600826715635508	-0.222296872620993	-0.0720422520136102
matrix	0.141072320457769	-0.0106098002916935	-0.0455292863804345
matrix	0.268832622237669	-0.0930916933062506	2.13194129510698
matrix	-0.380340488450819	-0.0134121879059262	-0.00510826823554102
matrix	-0.495555370244578	0.150000137509019	-0.0835711707191959
matrix	-0.20517125267106	-0.257386662469357	0.168052358580948
matrix	0	0.0600468140448357	-0.210856196362849
matrix	0.694518884660997	3.17804540306725	-0.0163332432981511
matrix	-0.169198203427019	-0.552920348751437	-0.00739205732882766
matrix	-2.35286978347998	0.257663828147477	0.0114020418841024
matrix	-0.328568617246695	1.0583640018357	-0.86276691796217
matrix	-0.0588382342169256	-0.29495374608648	0.128304356657003
matrix	0.292428119143199	-0.171616573889939	-0.894356467754502
matrix	-0.119806323120519	-0.734728444940061	0.0736524285185247
matrix	0.0068862837510391	-0.0654941648615375	0.02237562820139
matrix	-0.197229671258507	-0.019323031383794	1.04354000505078
matrix	0.308228917575008	2.22569319611404	0.191699294048861
matrix	-0.290939794187892	-0.184986700941756	-0.0937364351745248
matrix	-0.111933418715516	0.131638979755002	0.0912467208750094
matrix	-0.549670824231038	0.0271595697304109	-0.136139690826625
matrix	0.0994809763573663	0.867310430036249	0.054434418518487
matrix	-0.0797456057324728	1.51041099701889	0.889078502015448
matrix	0.0817666763914588	0.978771880557663	-0.282966092717975
matrix	-0.120059424778643	0.320796353354097	-0.0900435842274503
matrix	-0.461938312175199	-0.605685565011072	-0.0458597890464201
matrix	-0.181773505089585	1.39086139985487	0.376265306270655
matrix	-0.142391989408427	-0.54148453378268	0.355003627608371
matrix	-0.358723408130883	-0.451934605407913	0.00907630389123837
matrix	-0.76493295545522	-0.608637035437264	0.205839038805963
matrix	-0.920438689252926	-1.18794105750855	0.117709536574026
matrix	-0.525058362260076	-0.584981685293322	-0.336452436252695
matrix	-0.391185605001965	-0.760827142560967	-0.611930705475018
matrix	-0.3853804307318	-0.232901353642148	0.0670095818371677
matrix	-0.171867446075609	-0.139225635846956	-0.027736891554966
matrix	-1.10742654272805	-0.322295232733513	0.377318530844724
matrix	0.63740091500819	-1.01480001964943	0.235703095247897
matrix	0.563622567514654	-0.968367158111543	-0.946361430672629
matrix	-0.066666887181241	0.0173730065975988	0.00744270368539186
matrix	0.188201479727191	-0.289332586349293	0.157069885210352
matrix	0.632014207119072	4.27957277932098	-0.427183350409782
matrix	0.327850089455943	0.954703228326479	-0.30223532153739
matrix	-0.171779618690271	0.54031173127149	-0.297221390419078
matrix	-0.156074457989647	2.12785074415094	-0.169089369383279
matrix	-0.822413467961079	-1.77745331916061	0.934604136820555
matrix	-0.787390463206313	-0.0702842393489177	0.246150246102884
matrix	-0.730059790219158	-1.09021902358413	-0.741745975673356
matrix	-0.504791150905967	-0.893206116125315	0.0185872845556552
matrix	-0.473619134399164	-0.205634417583885	0.313593507020782
matrix	-0.282003919765466	-0.267757120776613	-0.150139299895813
matrix	0.0672331264118298	-1.51357172932052	-0.363232188588209
matrix	-1.39210649205555	-0.72102612568681	-0.103951699110155
matrix	-0.377931706447068	-1.06431290624431	-0.187204088534854
matrix	0.571081624915961	-0.988499957234897	-0.106277068885953
matrix	-0.565168544268715	-0.264440956483192	0.34563369576374
matrix	-0.027736158537695	-0.55309754167322	0.121838955646337
matrix	-0.0901740689844064	-0.960466748776762	0.645189127406597
matrix	-0.352233352004928	-0.103664992039726	-0.120905278031268
matrix	-0.0637363286593021	0.418260371930095	0.366247375658601
matrix	-0.154084015952405	-0.0870824168223334	-0.0988578612712989
matrix	-0.251692881678214	-0.444392709171101	-0.243056502051312
matrix	-0.0902078459627755	0.535703412215534	0.129161520161709
matrix	-0.431781299064118	-0.635486713672192	0.672948866647472
matrix	0	-0.105035261690974	0.0186800809017869
matrix	-0.608720468180352	-0.805626761555924	-0.0126611305181291
matrix	-0.389367470837695	-0.454523930429346	0.183550176844772
matrix	-0.333012222008582	-1.57731877812513	-0.594697788066483
matrix	-0.475471056858968	-1.07890656794101	-0.261841077326764
matrix	0.132659691897202	2.48327800321155	-0.746264725535223
matrix	-0.000931344868022746	0.18898496594717	1.49036275695593
matrix	-0.0150736345059152	-4.52097491994154	0.0962007327444928
matrix	-0.210527949204684	-0.0206515902827362	-0.017986298405508
matrix	-1.07504302624336	-0.709542545051352	0.883131125219548
matrix	-0.152521279820059	-0.280699872969754	0.239342526450921
matrix	-0.2412137382438	1.89267012857966	-2.35811239540349
matrix	-0.0606811142717098	-0.22248406843394	0.665105551688535
matrix	-0.624734355993772	-0.688382745483655	0.993534550949652
matrix	-0.118502518390439	-0.380643328120956	0.242878397275199
matrix	-0.148850998074754	-0.0352520875878971	0.102613804996887
matrix	0.168030183174649	-1.99490911055162	1.04780627161398
matrix	-0.490901202638156	0.300605230045285	0.961386048807613
matrix	-0.11191005441633	-1.29534735266239	1.67333381236927
matrix	-0.274484891161399	-2.07301342873966	1.68548768309992
matrix	-0.213065821893203	0.104573792139939	0.620215796150906
matrix	-0.32304330483248	-0.33090951381071	0.269119106910899
matrix	-0.771829062665608	0.825522262700322	-0.681184315612401
matrix	-0.0704150341450318	-0.294666380606028	0.896714594119927
matrix	-0.489648390908294	0.484848958802146	-0.710904910242018
matrix	-0.24392786291142	-0.335816342655859	0.2293230740559
matrix	-0.688807623101946	-0.784690874897791	0.568282695914103
matrix	0.12242842471459	0.406776252205724	1.43779423929939
matrix	0.0635801080229318	-0.972517699841513	0.269265978949538
matrix	-1.59659502389196	0.301322039553224	0.563417514760238
matrix	0.0678170418410867	0.453890715040895	-1.05852155784475
matrix	-0.179588516516254	-0.246468234422402	-0.185556339664034
matrix	-0.506814040778826	-0.505241237432986	0.888419193474671
matrix	0.9403791791158	-4.64459448844993	1.08664405890165
matrix	-2.30227023374552	-2.75043127450232	0.996147005554894
matrix	0.0424568349535561	-0.196518583259692	0.458382089607707
matrix	-0.215280970722044	0.00553879510968826	0.948438715705541
matrix	-0.702629956179929	0.659258333392978	-0.446511485643354
matrix	-0.931042824518386	-0.225976909454864	-0.0427310749207667
matrix	-0.111079703443858	0.177891623049911	0.957580652845504
matrix	-0.504835677158659	-0.242219967287833	0.230233636143248
matrix	-0.327096927196754	-0.214446695539772	0.272169232970793
matrix	0.402686842099059	0.112689391223193	0.620717596154353
matrix	-0.160453401094787	-0.0176487323863137	0.271522074474171
matrix	-0.0853261020841915	0.102865733887887	0.316332260925513
matrix	-1.0983075432617	-0.926728938448404	0.150123135324718
matrix	-3.84162079354183	0.8627657998811	4.73442206523881
matrix	-0.379648682484221	-0.427053214937261	0.238618131788563
matrix	-0.276366874333125	-0.405820851108423	1.00657140450482
matrix	-0.168044611305666	-0.738699002248075	1.57132541713358
matrix	-0.686317740069657	-0.0966629313614705	0.0676359765659606
matrix	0.302340250549295	-0.952360002109312	-0.096702143440859
matrix	-0.447535320569005	-1.20387417036099	0.77069058827612
matrix	0.292625953346183	2.07108675936647	0.191527591166033
matrix	-4.15440775712074	-4.71187623512206	-4.28052020247208
matrix	-0.635973975469723	1.52512832435655	1.06768246268811
matrix	1.47763473287102	2.31908689607265	-2.14890318497128
matrix	0.374472040900372	1.05319154828575	-0.41276982986838
matrix	-1.29235990915734	-1.70606850319613	-1.68545420535673
matrix	0.0293564207087347	0.480664017130167	-0.407623636300582
matrix	0.642609610654758	-0.7402548162119	0.898294708968216
matrix	-4.12230896366511	-4.68459928470093	-4.26182241038833
matrix	-1.02408705758163	-0.836622480400795	-1.86504373753242
matrix	-0.553329568359852	-0.988383851976597	-1.32119046447809
matrix	-0.120382868253922	-1.10100297400029	2.96473975354476
matrix	-0.352863441914325	-0.506934829771856	0.0329099902625782
matrix	-0.157128789336467	-0.0927991347113238	0.367736771410718
matrix	0.550368623825256	0.308066058758874	-0.755841519891492
matrix	-0.686741746808832	-1.24119321681503	-2.15582928682547
matrix	0	0	0.0424300782090671
matrix	-1.14394076058473	-3.29071624368869	-2.86483261264986
matrix	-0.7945592544605	-0.896619326421575	1.14167608738924
matrix	1.0968277187497	0.223926394682473	0.665483003606759
matrix	-0.891271669812535	-1.06370273494912	0.220279777423145
matrix	-0.447105376962967	0.0599750995867068	0.12497458944183
matrix	0.536122665777524	-1.24556898994532	1.72106462814265
matrix	-1.98283517089196	0.728954927640623	-0.267943405706637
matrix	-0.715284689845219	0.0230882629636643	-0.0809271668229365
matrix	0.527315252184049	-1.34697268628565	0.725414694539149
matrix	-0.341451305566289	-2.16886010226982	2.19215691581517
matrix	0.141895322618379	-1.45837283182104	2.40947225770294
matrix	-0.162293499608012	-1.4572157100667	0.385282871724837
matrix	0.444321245266982	-0.120286956325739	0.376838986117223
matrix	0.312529578735824	0.463880950404906	0.550808376809534
matrix	0.618241929892138	-0.986035309427065	0.442710314460819
matrix	0.0656818721276329	0.378910918758867	-0.0239152683278961
matrix	-0.517208103776049	1.55232736392068	-0.231794846953969
matrix	-0.126132022870202	-0.0544420560273428	0.081971187043262
matrix	1.49448958719819	-0.550279818402758	0.729774902769676
matrix	0.478437436814044	-1.72008503849903	2.21287297986762
matrix	0.810394228926544	-1.26613682299145	2.01472932789954
matrix	-0.143961977974638	-0.173064868249298	0.686546270662285
matrix	-0.65543688302758	-0.242051078882011	0.303942261681849
matrix	1.33192511297332	0.11044643130115	1.68496648891119
matrix	1.45425034284399	-1.94626453912899	2.15833096816838
matrix	1.45430333753392	-2.82125331311534	2.8969974747951
matrix	0.700800678779265	-1.43798250493456	0.124914254313118
matrix	-0.127236528130724	-0.900130895591221	0.560407571869485
matrix	-0.240136555138645	-0.0832826841851893	0.989032068949614
matrix	0.361402362240414	-0.0452429619348736	0.630473313673888
matrix	-1.10532211149736	0.0853497239847671	1.25131065637148
matrix	-0.0261484927935962	2.39272713426074	0.413612085797656
matrix	0.1569630423922	-0.590838129631894	1.45521346825709
matrix	-0.204000045056445	-0.369664823426065	0.494835965770444
matrix	1.43945161072249	-1.19578004547414	2.98719214765806
matrix	-0.121450302724236	0.148957287803235	0.247645625581743
matrix	0	0.0884190829027386	-0.208491890983477
matrix	-0.57450299509098	-1.14726356939006	1.05362665641372
matrix	0.131028905670305	-1.40891521827812	0.559464164461899
matrix	0.237458565264615	-0.111060837694695	0.103345321943305
matrix	-0.400900914294899	0.159737974920096	0.311930607525258
matrix	-0.033826022738418	1.67150206121247	0.0730357474055614
matrix	-0.324210754584415	-2.35653558505693	2.75175296364681
matrix	0.510990626420459	-4.67697495249236	1.52665887781032
matrix	0.383474004959324	-2.5500209344839	2.61509567731954
matrix	0.538054550895941	0.143786849750375	0.419897481517013
matrix	0.739780290921616	-1.89147447103752	1.21590232665739
matrix	-0.655441621137925	-0.588583701104771	0.788412814242833
matrix	-0.0842732164665153	-0.694862926486247	0.215626349114251
matrix	1.69044611782483	-3.25132511192079	1.51066823298974
matrix	-0.330350947750007	-1.00556614516679	0.763723331678689
matrix	0.841111302284627	-1.9615815936568	4.77610913224578
matrix	-0.447140255521679	-0.923441103974369	0.665907701948653
matrix	0.740477628034502	-1.35253618544625	0.75635934227677
matrix	-0.654467059561624	-0.378072224760005	1.53779474576776
matrix	0.0920978252742138	-0.452931646413977	1.13538193880516
matrix	1.43047054241197	-0.796690494280511	1.60059736766523
matrix	-0.321448094987384	0	0.347364351866298
matrix	1.24244160257228	-2.58046084361931	0.092998992399549
matrix	0.442548410234126	-1.20290351504397	0.914136139957216
matrix	0.85743358790208	-1.08295851261015	0.95119159214608
matrix	0.48232631711654	-0.0837841335343851	2.80304523088618
matrix	0.359935871256257	-0.699921652001592	0.759160318883331
matrix	-0.44992160299232	-2.435373971952	0.803699220825379
matrix	0.670275725252121	3.48063820084236	1.38751630433337
matrix	0.996758944176154	-0.592045015291952	0.414157443720724
matrix	-0.264458236639363	-0.239183974378977	0.221929556984977
matrix	0.294785231329655	0.103005199239496	0.156397451351473
matrix	0.8227733907711	0.597319146778538	-0.00530447733871896
matrix	0.373041540859847	0	0.0771679304077644
matrix	-0.384498515371994	-0.629882490234571	-0.0938555234379662
matrix	0.34328935507319	-0.872540790335104	0.311171169412338
matrix	-0.0479051160268965	-2.79604526855884	0.187806793316127
matrix	1.24565507136835	-0.524331552862238	0.283524035655342
matrix	0.215286626282229	-1.94021590900621	1.25984711726482
matrix	0.0201832232671387	0.771080662038117	0.354408745067152
matrix	-1.23806334927514	-4.53390586569717	0.776378800571102
matrix	-0.313106236673895	-4.51998318806156	0.715868734968399
matrix	0.488544753230779	0.864282071335276	0.323510574730748
matrix	0.819813389150665	1.94943577886948	-0.140732658541524
matrix	-0.237211686071821	-0.293130901155462	-0.410689571013193
matrix	-0.00531248190479919	-0.589362173856241	1.3249060580249
matrix	-0.343870765679943	-2.00516299544766	-0.562404990195521
matrix	-0.710060845153376	0.641371842081685	0.584143555873481
matrix	0.281838578074118	-0.419854107647545	-0.233838548994553
matrix	0.232056666344139	0.77942733601216	0.0446434066627767
matrix	-1.24497305221	-0.564007611863083	0.286398457586247
matrix	-1.65195214526168	-0.161448925414677	0.273697292941316
matrix	0.24049528202857	-0.102563389020245	0.523365781561004
matrix	0.400007177012918	-1.26205048578735	1.40346251813463
matrix	-0.0353342475209535	-0.698330032316125	-0.0444740498057186
matrix	0.0126879420159709	-1.12302628341155	0.223125031095963
matrix	0.456565456366085	0.0165191939932433	-0.408098182814602
matrix	-0.0475238977499971	-0.556892746400137	0.192337540914135
matrix	1.52319139994612	1.67536308989936	0.949635641769227
matrix	0.435967681251971	-1.72954919738557	-0.396863836746775
matrix	0	-0.302589949748282	0.308556872617888
matrix	0.861816956128879	-0.562605490445188	0.454876172494122
matrix	-0.218834328552875	-2.74701125592075	0.0329594837218258
matrix	-1.18507886480712	-1.57619304036916	0.611149539859681
matrix	0.572354453616407	-1.29995522056409	1.23800114015538
matrix	1.116163920707	0.992801309103711	-0.454969554726381
matrix	-1.66086355762015	-0.22765162130109	0.0810147661752884
matrix	-0.208026323512293	1.66866759566345	-0.135638337259593
matrix	1.0613527866762	1.46059712833518	0.794754725335951
matrix	0.228480008566201	0.246632282988791	0.419081286328183
matrix	0.840693248087808	-0.778174636950784	2.31642926431003
matrix	0.00626459666644961	3.27305156467971	0.494792228885471
matrix	-0.242158220151014	2.33281736649146	-0.583475424339922
matrix	0.323473182673989	-0.217518402120568	0.0177804883637021
matrix	-0.384528767417954	-0.269448092025141	0.309436491920524
matrix	-0.195073885437512	0.789815865959954	-0.0798239906192643
matrix	0.202077065282919	1.0004789105478	0.114355894691573
matrix	0.0583071132168264	2.00296619672518	-0.694192309516637
matrix	1.19349544168273	0.274105397604843	2.17070753651216
matrix	-0.0190244532875464	-0.158481838846586	0.464784506034475
matrix	-0.417996881776756	2.04281707135758	-0.576206355241893
matrix	0.959841944585241	2.30440212471093	-0.08985551219446
matrix	-0.175910858497588	0.724645216698787	-0.32652118180079
matrix	0.262777239049809	-1.29127944771047	1.28025173590764
matrix	-0.0148091152564392	0.00343862314536993	0.353803962121066
matrix	0.00728667946464905	-0.0383553350832078	-0.369289562386127
matrix	-0.275130215105858	0.246797742064992	0.430933777929949
matrix	-0.531664517429021	0.483868048822937	-0.242032704099542
matrix	0.0326390066815098	0.905598447900123	-0.0327648655510496
matrix	0.0297562874959251	0.483617329428838	0.416823988220684
matrix	0.220069476090051	0.836512871006068	0.613763205092309
matrix	-0.147541270016212	0.424292838669071	0.646010208072285
matrix	-0.295836526899908	0.981384220127874	-0.256673314277069
matrix	0.0218431228536863	-0.837770947846087	2.04246359037943
matrix	-0.0304132235608919	1.47298369421627	-0.177476226196192
matrix	0.347710174324686	2.3688844032031	-0.28165351509166
matrix	0.698250281496488	0.395960293327784	0.866507961147902
matrix	0.1476497384998	0.602142708582204	-0.256609093250642
matrix	-0.962162975365628	-0.265960493091295	0.0336061670468716
matrix	-0.207987097485809	0.236860270994374	0.754913388056843
matrix	-0.313242368112428	1.38182773419161	0.215112204294975
matrix	2.21629800053592	0.614145779675215	-0.547405807929116
matrix	-0.545780886165821	0.118113639839595	0.181959732440574
matrix	-1.47564623120005	-1.10319293605195	2.15839482765317
matrix	-1.49094832900212	1.63225777564145	1.47868022070714
matrix	0.343153473314816	1.74892817195559	0.520410423906099
matrix	0.00887346766314296	0.1724499141648	-0.152076760329755
matrix	0.0134433721333978	1.46079162577959	1.63698291687035
matrix	-0.594260037264794	0.647631686682943	0.312900072622674
matrix	-0.144800189829323	0.995551651295687	0.351685359804609
matrix	-0.490126412970747	0.912024048740423	0.723563243866608
matrix	-0.479044022830457	-0.581302782883642	-0.50816957185509
matrix	-0.670970998675321	-0.363255270456665	0.611612480039304
matrix	-1.07195379240857	0.29458941921199	1.34822109579435
matrix	0.49201189731726	-0.464337211905899	-1.07417258645294
matrix	-1.47657411334708	0.613513598479413	0.00647379637771902
matrix	-0.0609579776625666	0.0787247446345979	-0.690873422581116
matrix	-4.50206275063137	0.570420274643253	-0.0368465879918817
matrix	-0.600466744334544	1.15341577574021	1.34172482887772
matrix	-0.252464135320315	0.681707626212362	-0.149249874894947
matrix	1.4271506378036	-0.17535229461143	-0.00806407416979398
matrix	0.414742855024948	1.44773107684918	0.3531850524762
matrix	0.803288587436731	-0.956828486634206	1.03843702940141
matrix	0.221105490530977	-4.50243137834968	0.479831525772022
matrix	0.0287436615827132	-0.171519007355196	0.000619493969259385
matrix	0.160282912238141	-0.540285158757902	1.09151189878051
matrix	0.537230860707111	-1.04692831005883	0.626437750261756
matrix	0.61765052128802	0.764688318174693	0.463079281141172
matrix	0.524154787111365	0.380336886606348	0.093884959860326
matrix	0.725245306775252	-0.318235128308924	0.63835944082093
matrix	-0.473166479498524	-4.74536662381289	-4.19719862863182
matrix	0.997066794470032	-1.22181752903117	0.446699193414911
matrix	0.406962114517476	-0.530556338156974	0.219051207675749
matrix	1.31273210852282	-0.879509685732963	0.577698642455737
matrix	1.00988153588711	-0.870933214995678	-0.223984642969355
matrix	0.377099543446329	-1.05399715951209	0.380788259838838
matrix	0.846627795027998	-0.98359015730322	0.247695248646415
matrix	0.668464330881507	-3.6775845791663	0.973038572736357
matrix	0.229113143913319	-1.12107369426171	0.513788102669481
matrix	-0.310691038693057	-1.24349725557232	0.907757426120881
matrix	0.380347806383776	-2.55750478569842	0.774699431800643
matrix	0.516906842467174	-2.97513970885938	0.947961533980331
matrix	0.0908137010671528	-4.5395513833438	0.302768793646686
matrix	-0.501562455461593	-1.63025359781717	0.637432192173581
matrix	0.359729686635383	-2.95610842790919	1.56472161668784
matrix	0.738172488580061	-2.59291747715702	0.207406196188399
matrix	0.108022368323021	-0.362338000570099	0.239112123420064
matrix	0.381918885826738	-1.32254622754527	-0.60561839264335
matrix	0.301236271237669	-4.63905480921512	1.0800796781797
matrix	-0.0503440195984907	-1.60443822505738	2.09076449133681
matrix	1.05924148794863	-1.3279976978637	1.28041691660017
matrix	0.879557517694572	-0.784142331379701	2.16848884813387
matrix	0.890879005380971	0	0.0216386380400832
matrix	0.252941212860308	-0.630250014775112	0.413371270996223
matrix	-0.0805031578912418	-1.00162003539074	1.84847505972319
matrix	-0.0131322245116392	-4.52183671425427	0.9888003209186
matrix	-0.0157883574269081	0.391225901123535	0.178798474989492
matrix	0.798633177817548	-0.128440450516412	0.859240560473532
matrix	0.878747751632114	-1.17342068010824	1.41521770074213
matrix	0.867945525841207	-0.608229471072391	1.54152976732889
matrix	0.57837099603092	-0.583684242746147	0.0497912323947504
matrix	-0.284201718982756	-1.39768290549292	1.77701402538708
matrix	0.317273233472801	-4.53726017537287	0.619775612722859
matrix	0.812487969785558	-1.76347357829702	0.773111554137458
matrix	0.128607660678848	-1.34115785067126	0.259058088484968
matrix	1.37921702577072	-1.63812814889281	-0.829130186044848
matrix	-0.382524537295149	-0.969365045357383	0.299266788923897
matrix	-0.0919740735085253	0.596398331875441	-0.329622489361654
matrix	-0.649831416069552	0.243593844708088	-0.329901817066101
matrix	0.219982385153534	1.14597143731313	0.292753115012909
matrix	0.802124889232774	1.57896100544452	-0.75225461442054
matrix	0.294225111881164	-1.7239715517186	1.55960553383683
matrix	1.01310921974777	0.875489833241267	-0.876367370383163
matrix	2.26982275737694	-1.07109477110053	-0.411969814708525
matrix	0.638716892592385	0.14401184631583	0.208028261279644
matrix	0.696589143054815	0.74139402638291	1.34001105069894
matrix	0.490857385088705	-0.577241250814071	-0.729231101766463
matrix	0.140584561037979	-0.654388266049937	0.313171241786103
matrix	-0.0329417520403569	-0.934454403009243	-0.135003038833394
matrix	-0.661699066069008	-0.667885328109438	0.629091860641994
matrix	-0.508481700659254	0.00584898105672124	0.53975517843145
matrix	-3.06692945320948	0.544436456872395	3.76071756576852
matrix	-0.702379520167718	-1.17001273054256	1.73330618129761
matrix	-0.755245699844684	0.242768565871184	-0.337919523661906
matrix	0.223342099279548	-0.25567427612269	0.384274114880126
matrix	-0.0238797502083405	-0.99951208997666	-0.706370520492229
matrix	-0.471150363477679	0.0633269970391187	1.48922222050195
matrix	-0.153797918124515	-0.299274514908863	-0.380904092452233
matrix	-4.55192004720895	-4.36867918467325	5.07656372211374
matrix	-1.79748372031189	1.24103705567285	0.0901732738522469
matrix	-0.113455699562495	-0.188919022174437	-0.0350284131083452
matrix	0.176667096723486	-1.03877348854071	0.894073028985075
matrix	-0.0220425357740438	0	-0.10187873579541
matrix	-0.242315921236709	0	-0.0926807895786233
matrix	-0.238282867086386	0.444591205042074	0.172918672333811
matrix	1.15853796936561	1.12454151161137	0.504663229088621
matrix	-0.184316933745037	0.254490326978614	-0.0356362146167874
matrix	0.437636516513704	-0.817541652454956	-0.29063747494593
matrix	0.0688100897842384	0.743945412709558	0.0725566684418172
matrix	0.308829433750418	0.120276027952315	-0.131430892763055
matrix	-0.502957320999215	-0.148730871862696	0.718100691369219
matrix	-0.392316061043904	-0.804756867766912	1.39588902470314
matrix	-0.224717464206481	-1.21242533094318	0.0196908297233658
matrix	-4.51356182733725	-4.70509770335115	-3.93155374702406
matrix	0.060101069189426	0.28656944732206	-0.097595094533787
matrix	-0.337297787943077	0.544764842011747	0.473261855286816
matrix	0.104086780273818	-0.970013328738131	0.540516541359477
matrix	-0.0253251324883049	0.539621969102781	-0.24616034148111
matrix	-0.172386117093731	1.10137505698436	-0.256794218666311
matrix	0.347403759075412	-0.116951942540648	0.0658580362342013
matrix	-0.388488319710461	-0.805724778299511	-0.414501592328525
matrix	-0.0596700272712876	-0.210577397492564	-0.071471129045331
matrix	-0.658518034083161	0.189778863509768	0.0321319811005698
matrix	0.0289452581783717	-0.126568435406293	0.626330939280346
matrix	-0.40421569741342	-0.411865330071657	0.675298560687476
matrix	-1.54459014734482	-0.870399558171805	2.08131112194345
matrix	-0.858892880492626	0.0482767289766769	-0.154578408059732
matrix	-0.492082809919062	-1.19349023390341	0.214042908242339
matrix	-0.142967670886638	-0.778785117551047	-0.108354300153362
matrix	-0.293503156044987	0.389138490367374	-0.67015388605028
matrix	0.199738122601312	-0.169188861862075	0.162651966060401
matrix	-0.828981666840615	-0.79540041296521	1.12480320690367
matrix	-0.348180325908965	-0.172551089643882	0.161418616355788
matrix	2.45518753042192	-2.65176633127534	-0.514167350553114
matrix	-0.40639894998668	-0.815704965842038	0.556117206419866
matrix	0.395963391760745	-4.68494629947913	-4.09876469531069
matrix	-0.570155269610513	-1.97059685314856	0.548164520864751
matrix	0.0652047776272688	-0.997741308374396	0.124873476479132
matrix	-0.0440129797705519	0	-0.026949113310481
matrix	0.720441744505598	-1.58636049914112	0.216563245444867
matrix	0.0830942384187858	-1.81931286689318	-0.438859923390268
matrix	0.0443983749558255	0.854148283621954	0.125681499808834
matrix	-1.36659385733829	0.404047425696077	-0.0960386432032648
matrix	0	-0.35448385986708	0.501180383748858
matrix	0.483894557701921	0.413533341753079	1.05749877252982
matrix	0.318732476741672	-2.61386334062019	-0.755147897873024
matrix	-0.128132536405433	1.62571096244523	-1.49148132715822
matrix	0.118324901126689	-0.941105878786809	-0.264458980593747
matrix	0.586130315707074	-0.204415934767929	0.756039107526974
matrix	0.351809544817976	-1.07571783845152	0.262183324515521
matrix	-0.0417118216990699	0.203216407125882	0.758295876594265
matrix	0.902488118966177	0.0124441083599768	-0.646660481924547
matrix	-0.0367170246587745	0.982033389167618	-0.0740167142249357
matrix	0	-0.547742797411987	0.287088195205906
matrix	-0.635322381779106	-0.519461431519172	0.00273999199552687
matrix	-0.216592667884591	1.64163746150649	-0.0491358655326059
matrix	0.0800991716762766	0.0874669018134937	0.0733233906117706
matrix	0.168958381113886	0.133759082949919	0.0588293152676699
matrix	-0.277870948288633	1.27108711833438	-0.0189925730331303
matrix	-0.145228992623782	1.23356045821504	-0.745657157033566
matrix	-0.127078220493661	0	0.124914946947209
matrix	-0.316859260752163	1.08661160861014	-0.225561772111901
matrix	0.0473481914015858	-0.113229662192416	-0.298161863501152
matrix	-0.0888611303023852	-1.44482599621896	-0.808426958618987
matrix	-1.08719101314632	-0.462370272967362	0.089554149245694
matrix	0.475137710653685	2.64325371033721	0.763343813060871
matrix	0.575043704644131	0.260339026462044	-0.236399203616729
matrix	0.229689144133859	0.579936986721504	0.810056637516212
matrix	-0.40351322123238	0.0918273266121384	0.443863405573018
matrix	-1.95628126279528	1.31904588261652	0.439944512640356
matrix	0.347809358968562	-0.755389190313326	-0.210227401539684
matrix	-0.147380971541532	-0.0772672871557047	-0.00120175228891532
matrix	-0.184176364848243	1.1245593761535	0.141518230268213
matrix	-0.427091950343949	0.0611728661728534	-0.297576373987552
matrix	-0.307956705841396	0.391048902838458	0.256560111458965
matrix	0.193531649373292	-0.762753503308231	0.206348752586366
matrix	-0.190736460146637	-0.138138903782378	-0.0905645097148702
matrix	0.0511913132299127	-0.150618597339	0.409175036792171
matrix	-0.543030166356124	0.99664010900357	0.574419036771217
matrix	-0.375258457006825	-0.914255116372005	0.195495982396408
matrix	0.0784185689785063	0.0263830747493874	0.236243673022298
matrix	0.207917165985636	1.05029184358589	0.569971571016055
matrix	-0.356061327662711	-0.466020357454626	0.402803704369806
matrix	0.414787112993404	-0.184418049054784	0.508207110502292
matrix	0.294160788214353	-2.62590328226854	0.28630015677013
matrix	0.929286562062303	-1.05339738193123	0.298949272287635
matrix	0.57215972553113	-1.54879060539064	-0.159290429630397
matrix	0.485040284241972	-0.63259830680249	0.178091437242374
matrix	0.116149414917756	0.237426097332523	0.0205556531629406
matrix	0	0.131510801708526	-0.514534923955698
matrix	0.438083264931832	-0.210048256520133	-0.490140524877661
matrix	0.929286562062303	-1.05339738193124	0.298949272287637
matrix	-0.249619193930366	-0.993128156464376	1.55020287743716
matrix	0.857854076491157	-1.73416022942148	0.21437510029018
matrix	0.429700695273422	-0.568744161400871	-0.765943094697012
matrix	-0.594270260296744	-4.55993701762901	0.339998339570572
matrix	1.00768660140698	-4.65155753566778	0.0624204656141105
matrix	0.0545140531544233	-0.552349193294162	0.810788284775652
matrix	-0.168373917119656	0.257611889138374	0.561017597359101
matrix	0.0146236150686785	0.334804811445184	-0.692339943685935
matrix	0.446638520212162	0.69790100203984	0.188127163615544
matrix	-0.03464725122251	0.150863197828155	0.233630961277342
matrix	-0.186016732962744	0.547225990969428	-0.282721146003151
matrix	0.111005490380309	0.880346723559569	0.316997378448134
matrix	-0.336472972990298	1.29549378323439	2.07007449855372
matrix	-0.619572394423687	0.397369628961785	1.30923485550499
matrix	1.05117282992924	1.05962531687258	-0.0131027891464864
matrix	0.470699828895918	0.0470422880042516	0.390874084132669
matrix	-0.697072643772851	0.365332712648902	1.32956018691441
matrix	-0.43455954248979	0.301556238999958	-0.429452087200098
matrix	-0.379517425888718	-0.821630357029086	0.126609071410309
matrix	0.0982600768692207	-0.0676525150392168	1.23552533600254
matrix	-0.0468923303993525	0.301922018722289	-0.306028279428672
matrix	-0.374041551623155	-0.29966392300462	0.609722733029738
matrix	0	-1.58652451225296	-0.518395467949442
matrix	0.365167890138817	-0.948129183486302	0.25342228652972
matrix	0.431997588997527	-4.61125178339054	-0.167032503485249
matrix	0	-0.191793966768058	0.071753681147786
matrix	-0.169329967873248	-0.404710091539929	-0.0460519911284881
matrix	0.18261063416871	-1.00230124755793	0.0985766364481786
matrix	-0.0621917641384302	-0.354452013901991	0.00178396245253319
matrix	0.226207878472429	0.564200735789041	-0.116558557494235
matrix	0.0607468437859792	-0.874255891296257	-0.020501809410272
matrix	-0.365633661404751	-4.67286914082533	0.46339578216971
matrix	0.203347486467595	-0.802593282092706	-0.36089884940917
matrix	0.480634393543939	-2.19780447907634	0.38543949209782
matrix	0.23625998340807	0.444753750848197	1.93681085013066
matrix	0.0138524313369788	-0.590660467287243	-1.40476479683859
matrix	0.119367000317833	-1.37327807546908	-0.378554980489656
matrix	-0.0421968597056076	-0.694277004367375	0.031160151492594
matrix	-0.337488434625668	-0.934184253796907	1.27281333084552
matrix	-0.234507999371418	1.27922651642962	-0.327984365707497
matrix	-0.0401343661158904	-0.216557505707831	-0.49096358161483
matrix	0.0291924012598183	0.00427292946413606	0.477970792647868
matrix	4.41710165070766	-4.6739836971693	0.484259461173912
matrix	0.0882388876017304	0.136845412928287	0.638814332518353
matrix	-0.146877508505804	-0.368141972547503	-0.164589638627965
matrix	-0.0269185780573325	0.12204544374521	0.826833821678395
matrix	-0.0509515155044567	-1.02947778343225	0.0259225039473118
matrix	-4.56943510987277	4.51478923245802	-3.79602175155086
matrix	0.0575249488492693	-1.28616121450527	0.181985311063432
matrix	-0.59170344922298	-0.59881659311206	-0.427413537677879
matrix	-2.19501241768641	0.449382718805714	-1.02079567473803
matrix	0.160545401080155	0.214999706876253	-0.109058201497339
matrix	-0.500999949433445	-0.409063439981403	-0.11546709725291
matrix	0.0206450231602716	0.164085868813911	0.0403902918728129
matrix	0.0861605511837181	-0.148644569261825	-0.176379173104594
matrix	-1.04266167090326	-0.79718710265214	-0.943048213008888
matrix	-0.312670314420884	-0.592412060886126	-0.587158482267898
matrix	-0.190201510401956	-0.964530866182862	-0.595091229114423
matrix	-0.656018876270241	-1.43834415130923	0.734004427747774
matrix	0.471964630878091	1.01712086728237	0.141996899543537
matrix	-0.514489925532871	0.0156329812335734	0.420647180274048
matrix	-3.74318213410844	3.8671117744297	4.66196623413549
matrix	0.269811917583383	-0.236719326450771	-0.23623455600945
matrix	-0.924859815715836	1.98537283500993	-0.841852079047878
matrix	-0.147105347835649	-0.415977250397296	-0.0529813349548781
matrix	-0.174301892742464	-0.167580506004214	0.214097811719548
matrix	0.050833813973353	0.159943482738785	-0.116318293864887
matrix	0	0	-0.0658585307809805
matrix	-0.0027540878416908	0.212005921678425	0.885176585318542
matrix	0	0.100381237860979	-0.00473861195461014
matrix	0.314873782158263	0.627431350746604	-0.324946064594629
matrix	-0.671804142834142	-1.52442727777694	-0.208967357567151
matrix	0.479819711670509	0.344429867787518	-0.873176896301943
matrix	-0.858199739946022	0.973548145068191	0.392872497496816
matrix	0.367039202707028	0.0803223764160423	0.333718607014793
matrix	-0.309189947477076	-0.921684005539567	-0.891065851166714
matrix	0.603645478833241	-0.97457165471783	-0.106641733771407
matrix	-0.158000602902597	0	0.155714363629924
matrix	0.72533556073638	1.32169942788322	-1.8788992242065
matrix	0.230217877786774	0	-0.155073071459083
matrix	0.410025113477626	-1.42736043356484	1.27720264954933
matrix	-0.0988558739241023	4.59306672328438	-0.0703636503750734
matrix	0.230381540424965	0.339550443820781	0.919426351463104
matrix	0.862217003389373	-0.369745929316577	-0.245599672475093
matrix	-0.12979071668894	0.0382265689658253	0.199250743996689
matrix	-0.466133981576023	0.750293809777084	0.840347354684065
matrix	-0.017018367683441	0.279816218674738	0.169881103203916
matrix	-0.522407528227459	0.720074404248656	0.157909901723739
matrix	0.864838903350435	0.317088833613417	-0.00470742934848369
matrix	-0.328548384358519	-0.56341812544766	1.58953959382291
matrix	0.322368005684184	1.08379725007498	-0.407575810426284
matrix	0.213653849982392	0.890153253058265	-0.247246360159446
matrix	0.309439449989092	-1.49260393260777	-0.3054504690185
matrix	0	-0.27570322236395	-0.40099150997541
matrix	-0.532113362499394	-0.893280125143447	-0.515556016696279
matrix	0.296005041013933	-0.926758624890064	-0.00266857150211074
matrix	0.260195512024904	1.14207392777349	-0.428673245740969
matrix	0.0111873166650219	0.237875906366894	-0.124261122011925
matrix	-0.271797433277891	-1.04827952082602	0.222866088250382
matrix	-0.361783899860021	0	0.19939541165364
matrix	0.609225640163968	1.03650748359659	0.0198458046124733
matrix	0	0	-0.0606199027745178
matrix	-0.00227465004084265	-0.222809778946791	0.0706987488156364
matrix	0.225261724599667	0.0803578753782833	0.0429873638541609
matrix	-0.107034592935752	-0.240674213122599	-0.0418221820118739
matrix	-0.015679229114183	-0.404520251495309	-0.557737929246586
matrix	0.10228991892498	-0.0338569516195185	-0.25431873323259
matrix	-0.578854820385071	-0.722159914722557	0.492440531193166
matrix	0.265295937237699	-0.851804837593307	0.1162585645541
matrix	0.456968790362159	-0.545732472857236	-0.523678953407298
matrix	-1.85833721198697	-1.19429249915638	0.0195740130559849
matrix	-0.191407014332678	-0.364683661093662	-0.25462532199321
matrix	-1.77921230658265	-0.359191348674603	0.686730215764249
matrix	0.671695918026865	0.132158974810313	0.159560513809044
matrix	-0.307722656367315	0.347923686651295	-0.184176286762963
matrix	-0.569859732912952	-1.52125986859024	0.477427644533539
matrix	-0.0819138163793947	-0.0359549305245337	0.0390206937553025
matrix	-0.712285130489622	0.274879804801568	0.521531080726259
matrix	-0.536073660127305	-0.016193000946527	0.157251514984101
matrix	-0.261190851434211	-0.225899309912956	-0.0117832683572402
matrix	1.04005056389907	0.953539046720747	-1.55349740108951
matrix	-0.44172377466336	0	-0.093675387145187
matrix	-0.253544298140678	-0.654765843414516	0.291165710470299
matrix	-0.168423684098607	-0.196283002808999	-0.144813373394829
matrix	0.636777322769509	-1.85132276899594	0.0881280792547095
matrix	-0.144009970297334	0.802717572856287	-0.314481713720544
matrix	-0.278717577440127	-0.287715846253784	-0.299448919290003
matrix	-0.504620834611182	0.387692128950251	-0.539172775999784
matrix	-0.765509332372653	0.143954679326588	0.63761641854286
matrix	0.597199600837841	1.28155938309203	-0.33445090703184
matrix	0.555185329700734	-0.849344647597077	0.22619090578409
matrix	-0.101660645195466	0.609026007073259	-0.0995673598668579
matrix	0.405281426271751	0.638044595269883	-0.37552389943577
matrix	-0.553413548453421	-0.160546047164635	0.717439104042474
matrix	-0.343113989265513	-0.2551421798682	-0.0328654487174292
matrix	-1.1605805382043	0.976455844969668	-0.25076863423238
matrix	0.142730789678358	0.574179007090679	-0.566733897811641
matrix	0.426317265104936	0.062937861377347	-0.0108097672904533
matrix	0.102876001896115	0.615072661101693	-0.649314675039209
matrix	-0.0164872338113484	-0.452536906918126	-0.225029358754454
matrix	-0.286365975583222	0.0427206534420102	0.202051770249539
matrix	0.0568893473760909	-0.43012050041138	-0.108775904559293
matrix	-0.0205006798488272	-0.214543540046386	0.64281352857454
matrix	-0.438182199043967	1.26699060979242	0.132959007768697
matrix	-0.331396731954051	-0.412382675068839	-0.276218879467546
matrix	-1.57805448197415	-0.265646741027198	0.596442275694897
matrix	-0.168195145494965	0.183968964941463	-1.51193886650737
matrix	-0.78116303894916	-0.755288755497612	0.47676009115966
matrix	-0.277927807297488	-0.283412403994233	0.243661860511363
matrix	0.077151375526842	-1.96256821078862	0.943021324173682
matrix	-0.0911050312228457	0.034363447974262	-0.293148792967453
matrix	-1.58110035238036	0.97404577719229	-0.608762284448631
matrix	-0.452247816907893	0.547303723336157	-0.14614276154436
matrix	-0.492756717626931	0.152850154790814	-0.187817932751798
matrix	-0.643360963655048	0.696871084587186	-0.139157612708429
matrix	0.113837034580453	0.57710229171624	0.00176299991495409
matrix	0.516481590468505	0.0444776198086516	0.28956392339986
matrix	-0.949207413271146	-0.902059463421891	0.10067924199886
matrix	-0.845992419543769	-0.0283023382063332	0.523149922875673
matrix	0.0128838347021611	-1.83600338790309	0.65900976164415
matrix	-0.109466948785858	-0.0140378599516191	0.0416288532942839
matrix	-0.200526790636121	-0.229405391217792	0.306333151921032
matrix	-0.518771988228385	0	0.386025866879153
matrix	-0.719373738223343	-0.6876276851282	0.104811527977137
matrix	0.672112376723776	-1.95776918823125	-0.414215381923266
matrix	-0.0830089054006668	-1.29067889003464	0.801306854189908
matrix	-2.06262876464921	1.92424855230982	1.17108179240043
matrix	-4.33689953725536	-4.6761553717322	-3.88549357464697
matrix	-0.653913506637236	-0.804358485622255	-0.274438867934102
matrix	-0.194557991866844	0.143980097255816	-0.219056516420201
matrix	-0.137060339525061	0	-0.027691727909096
matrix	-0.569679836916568	0.0285721947653282	0.106627545454027
matrix	0.485188299017842	0.678529205757426	-0.695591365620712
matrix	-0.157782023259877	-0.725790503620946	-0.0471199178288592
matrix	0.474725057468758	-0.915928114619793	0.518626153929264
matrix	-0.370648583800182	-0.814378932503209	-0.781543134953945
matrix	4.54608204562417	-4.70442451413073	-4.10814440211714
matrix	-1.58552892541771	-2.90331258711936	1.00429064751098
matrix	-0.089984688528274	-0.23978358796964	-0.0800714495507567
matrix	0.816804439048833	-0.0953139667856121	-0.613082619909684
matrix	-0.614328310973601	-0.0787117321513643	-0.482406386624054
matrix	-2.27084377106617	0.097558029254287	-0.565271932874076
matrix	-0.377752944288077	0.980934345316787	0.440433456347376
matrix	-0.456764391013199	0.0233877937985526	0.886366121141999
matrix	-0.343049673027068	-0.56751000606672	-1.01396040283547
matrix	-0.416144182216747	-0.284092611843497	0.438214954579069
matrix	0.885832586773046	-0.576118781778985	0.855027894976325
matrix	0	0.0155442369913876	-0.0672366646340636
matrix	-0.00483226705292503	0.476933951205193	-0.580725960424743
matrix	1.048629444911	1.85068801418891	-0.453986842308307
matrix	-0.847353865580637	0.165815574393804	-0.807096225512865
matrix	-0.718253380325672	-0.0621196184293278	0.111113587204652
matrix	-0.769793548294491	-0.310217059236511	0.556556807597123
matrix	-0.209918834621285	-0.659077332648493	-0.501897245996404
matrix	-4.52180721825374	-0.339800034597078	0.760672021559902
matrix	-0.680579102924712	0.884409654167225	0.241220484471235
matrix	-0.891440097310012	0.788265534767193	-0.227118647006871
matrix	0.0283361789371368	0.881423469253406	0.331811299539109
matrix	0.703933464104772	-0.647728379812441	-0.0824061122512873
matrix	-0.380748197702512	-0.793985469518893	0.431764333185459
matrix	-0.219735082849138	-0.351174914843103	0.260347252757509
matrix	-0.296364118706238	0.558777631461455	0.357380836356131
matrix	-0.180193370133442	0.132934509000148	-0.202702973592425
matrix	-0.835921545447688	0.609898597100733	0.536012721496186
matrix	0.166440564312804	2.18632192341356	0.974236350289442
matrix	-0.53099971580371	-0.744710008690356	0.458960559939936
matrix	-0.320482418994394	-0.0039855155156314	0.293538388291025
matrix	-0.0968627788392557	1.03045034385718	-0.863243807043027
matrix	0.861611505102307	-0.377739882781273	-0.0088092102594268
matrix	-1.43774684799808	-0.649011581781326	0.48997326129397
matrix	-0.645274414082839	-0.187524084368374	-0.10097759859397
matrix	0.17010078531375	-0.172859043849503	-0.126225950575179
matrix	0	-0.411999661020026	-0.240188434595651
matrix	-0.169222929412035	0.0341169469392457	-0.0149226541794311
matrix	-0.234200233671258	-0.223125301091112	-0.0696337335679971
matrix	0.902556029964186	0.702159814226713	-0.328346095132649
matrix	0.0137225709613311	1.68092219774327	0.28610281533698
matrix	-0.34478982616732	0.901903245560533	0.217372918838776
matrix	0.614501163739319	-0.284078022107908	-0.406455812129103
matrix	-0.798875720300599	-0.945885555602811	0.154281216162144
matrix	-0.503256498866453	0.17981563044	0.385416607597985
matrix	0.204264576760624	-0.0220691493215956	-0.106115703054235
matrix	0.148028440980338	-0.651902561189614	0.75869791401456
matrix	-4.98980644949709	4.90994099927651	-4.73466541381114
matrix	-0.459837285675707	0.0186249538107576	-0.371092431314078
matrix	-0.364882070558062	1.13722651366394	-0.991689146978368
matrix	0.383316009774438	0	-0.0735290141865737
matrix	0.429111964439957	-0.993427868191872	0.368040058344027
matrix	-0.275124039916699	1.85442200910578	0.585507539764865
matrix	-0.338795437378745	-0.746461569275869	-0.393550434855528
matrix	-0.82409417388986	1.26630734399534	-1.11808266891704
matrix	0.213346174891895	0.721887410492818	-1.30988277813028
matrix	0.596685265418649	-0.0575787652533565	0.106149701060433
matrix	4.17256378367012	4.04429436410417	-3.97317520315786
matrix	0.176637104311192	1.06889668000109	0.957773244567675
matrix	0.261505141535582	0.425281626806087	2.21067821220045
matrix	0.00527560563679896	1.2338557154166	-0.264957358979795
matrix	0.205612856535379	0.671847371235911	1.09835737269498
matrix	0.298804292595293	1.0660370048529	0.69336697060176
matrix	0.374948614126748	0.537793992371904	2.49927631616282
matrix	0.0851523056825015	1.7464878203628	0.860959491341842
matrix	0.8641555585389	0.928651807019787	0.597487937581298
matrix	4.28915302532312	-4.6331326114266	4.54573401892182
matrix	-0.269818712783216	1.05881187226318	1.42119116242526
matrix	0.024374533254659	0.651987464284067	1.53274643155555
matrix	0	0.531505802509012	0.0599465460564127
matrix	0.0418955212971682	-1.24207028471162	0.315112441720976
matrix	0.881422678653447	4.13964862662937	1.31212405499677
matrix	0.735772108239227	2.11761267143172	0.781788130979446
matrix	-0.0668452446656011	1.94302928544127	0.0564064524653776
matrix	0.104101150295465	0.100035942282744	0.00461464589247869
matrix	2.65658835713883	-2.8772777078725	1.09310763240098
matrix	0.462187208168857	-0.175193651959895	0.840903448089563
matrix	-0.135210444479341	0.881634796544976	4.65217668654085
matrix	-0.333899367956347	-0.0650825128647661	0.0866063920050817
matrix	-2.35637070343468	0.343626237481652	2.54888866750893
matrix	1.11809589309945	-0.494506320463803	0.111924328293985
matrix	0.164050617763839	1.97861171178371	0.63742490407363
matrix	0.026956778533171	0.277809311622186	0.269024720188399
matrix	1.43575442913985	0.926064323418482	1.63498649956447
matrix	0.349590391136829	1.03056327113606	1.10341281800364
matrix	-0.0951328547720568	0.415735754267777	-0.258234382943798
matrix	-0.0245212141214053	0.268483852276229	0.536596435317974
matrix	-0.0702598299971929	0.150340421153606	0.809607676279805
matrix	-0.0992646877466365	0	0.438538035980667
matrix	1.53666977226225	-0.33030170895005	1.29322399800516
matrix	-1.2494485208863	1.51433648809535	0.777348120762328
matrix	-0.264007868632275	-0.83176776413147	0.248324048696934
matrix	-0.171625935775702	-0.559443438423804	0.159302252746877
matrix	0.63106040994562	-2.21374980330072	1.68053581115369
matrix	0.0777994719225174	-1.31948853062154	0.4559739432511
matrix	2.17351993535896	0.757520475946634	1.53783496438886
matrix	0.626329886080642	0.479437621434978	0.680025487170901
matrix	0.76615603981043	-1.21323346925881	0.947729503865573
matrix	1.49161766145735	-0.735073598874148	0.422128353648272
matrix	-0.0765207992451193	-0.109794089705802	0.0733337622736899
matrix	-0.311305525047708	-0.38985923603073	0.288778368844517
matrix	0.0915859263414939	-2.19342953759093	-0.0441157239543643
matrix	4.87636802274205	-5.24118736647808	-4.29050062654231
matrix	-0.486589422654465	-0.498637075361973	-0.0747423201764715
matrix	0.208825447013973	0.0387885306935192	-0.0983398166229148
matrix	0.0836969629489164	0.278608272526232	-0.0744464457461226
matrix	0.0618961296975313	-0.336605666206026	-0.27239329327252
matrix	1.97892051848459	-2.90677437070665	3.21786395037896
matrix	1.6056173387134	-1.56045155993979	0.285292090036779
matrix	0.870612239864373	-0.499060022022133	-0.738770836101355
matrix	4.9350596987191	-4.36302941858103	4.68267150040881
matrix	0.272869848026195	-1.39482901865491	0.794946210515417
matrix	0.0572774452077759	-0.28570946247684	-0.0470463300949496
matrix	0.984766411330831	-1.9967089985598	2.45124840278864
matrix	-0.135706793823105	-0.433118395313065	0.274232565981476
matrix	-0.114825112095309	-0.238365540189225	0.0224174834466832
matrix	0.431806845105249	-0.77666883097759	0.0829237150195311
matrix	2.59256214922907	-0.675340802266101	1.54221980320399
matrix	-0.656062855741276	0.548344544660654	0.334702978664354
matrix	0.743860094188616	0.15930159401601	-0.119515136809557
matrix	0.389788864255409	1.75800776765886	-2.0953890951224
matrix	0.656776711487978	-0.0992095536722469	1.16285824049067
matrix	-0.439598587676468	-0.795450336599563	-0.0840994879538506
matrix	0.513789573243409	0.0921170616072364	0.428518884931778
matrix	0.359482057020742	0.926895088489468	0.139636532150196
matrix	-0.593830595846388	-3.05875970347892	0.0579591725807606
matrix	-0.204444731890823	-1.12533320896142	0.0895663346279107
matrix	-1.1618809803121	-0.82478848851564	0.337386712025506
matrix	0.711551479672185	2.10726282590371	0.160246542459145
matrix	0.182974280694659	-0.396581678180103	0.577550524022818
matrix	-0.599897258760777	-0.566984837141681	0.674339648107048
matrix	1.49497001249561	-1.0391457111067	0.579910547137958
matrix	0.121589460605228	-1.00366278647495	0.848410617652159
matrix	0.0957899765700933	-0.461895707073682	-0.11352053832408
matrix	0.295320765523628	-0.787266993683664	0.386047726892508
matrix	0.565218573318942	-1.10809576249287	0.201126252009985
matrix	0.363846218373882	-1.1331142975831	-0.211717544922435
matrix	-1.38741174313166	-3.48456791213186	-1.85910727581636
matrix	-1.11152089031204	-1.00207113046288	-0.382325407311475
matrix	0.951808589407477	-0.413857600335407	0.417896339604705
matrix	-0.757808455375557	2.74717670245123	-1.45350353457092
matrix	-0.214794629012237	-0.508661017975702	0.19795946362123
matrix	0.157379354986518	-4.5544808295778	-4.21498532450025
matrix	0.00487169359642398	-0.620151337028583	0.43008963097184
matrix	-0.120484922281899	-0.367699408172386	-0.084205077300184
matrix	-0.266022985450204	-4.5354752957678	-4.26484876295835
matrix	0.0629561162514971	-0.286195555515766	-0.579549901644448
matrix	0.0939268139953389	-0.00835276149848481	0.481223768988987
matrix	0	0	0.109021462147958
matrix	0.0159010824184934	-0.617453365058764	0.0780567823838329
matrix	-0.252329026785975	-0.346286829205283	-1.04166333273913
matrix	-0.0245764300975713	0.66165872695942	0.0270059542349926
matrix	0.581402627235132	-1.16567592021588	0.160878562828977
matrix	0.572747283772869	-4.53714424114824	-4.12590536412551
matrix	-2.45745994167299	-0.57210970531752	-2.37984527277071
matrix	-0.790504672281115	-1.86155675873269	-0.734124995349021
matrix	-0.0988196377406174	-4.21269057252646	4.85960750888686
matrix	-0.524055099965312	-2.7945634285329	-0.902931843715622
matrix	-0.747040748119261	-4.45285273513528	0.722758583240777
matrix	-0.254209456709098	-0.0705958375150546	0.527177104376545
matrix	5.22287251658644	-4.57907711840989	5.31714859600427
matrix	0.443341078035952	-0.344953099748688	0.148918502563261
matrix	0.76400515403287	-1.5602366634075	-0.00870170077089166
matrix	0.119013396261745	-1.86651439087071	1.6867533931489
matrix	-0.447623527421038	-1.04528332865105	0.0279248836095141
matrix	-0.177657579604763	-2.35895008515102	2.92156730624351
matrix	-0.0661573704873178	0.143015342308737	0.380679023281716
matrix	0.341061445033165	-1.84266651086528	-1.46676006665159
matrix	0.0122788176653685	1.38875462990466	0.773108678938143
matrix	0.793250485433503	-2.44716009260746	-2.07252777700853
matrix	0.597890597936286	-0.0481494878955157	0.546048398587727
matrix	0.75900208752043	-0.370403275423912	1.17933786845807
matrix	0.973122326708712	-1.13433385285679	-0.214529818805927
matrix	1.40759309164133	-0.523382169161439	-0.201986043984483
matrix	0.0963713144871852	-0.563765484017977	0.361226249178693
matrix	-0.291143566923514	-0.268378022914769	-0.0817029120957291
matrix	-0.535640609344716	0.443792102668972	-0.311537097587196
matrix	-0.0368604658206537	-1.02545663076431	-0.827952089864159
matrix	0.213001951842992	-0.921107691770699	0.474474838769427
matrix	-4.58230341403354	-4.59973595099074	-4.13970429510188
matrix	0.371724344086774	2.62902995735056	-1.32169913875882
matrix	-0.156062837405179	-0.830707108002592	1.97751591208682
matrix	0	0	-0.0151266380133838
matrix	0.514666617324624	-0.418491946772199	0.99986218878692
matrix	-0.842351903133953	-0.808952312774883	-0.179504821930238
matrix	-0.0350638254694505	-0.970417985674584	-0.781121752429613
matrix	-0.0350638254694491	-0.970417985674585	-0.781121752429616
matrix	-0.466382023516173	1.38910304146561	-0.539097735876103
matrix	0.390444876132128	-1.79975206009566	-0.121350119710921
matrix	-1.60253350322866	-0.036262910968785	1.78911554530711
matrix	-4.59379789544584	-4.45061217200766	4.89469003685239
matrix	-1.26641948866107	-1.23394774286674	0.27391236758301
matrix	4.5708211995012	4.5486469958235	-4.4121052391385
matrix	-2.64424826368455	-0.699738493109146	-2.25780361019689
matrix	-0.149930833435225	-0.193826408845848	0.517339289059745
matrix	-0.523705994695606	-0.26459857417262	0.271200011565669
matrix	0.221446867527037	1.53932684442955	-0.223935561651627
matrix	0.111908908798761	0.115464529800497	0.159371409501179
matrix	-0.978415938525811	-1.70401633087397	-0.593772843780653
matrix	-0.375956195912038	-0.285850196279285	2.07292447946245
matrix	-0.20882689250016	-0.338402902564494	0.480883742306136
matrix	-0.604962710221983	-0.391368820089905	0.691787966852712
matrix	-0.14667730866397	-0.22540265574452	0.18790446820242
matrix	0.447619729223025	-0.420389144336837	1.26805933740823
matrix	-0.15374892477863	-0.433183135443585	0.924674895313265
matrix	-0.339866317635914	0.298128545065603	0.385884706690558
matrix	-2.52455842887188	0.728102602546873	0.733154388813792
matrix	0.356915361949695	-0.799336615387558	1.63310554837792
matrix	0.172347816150468	0.488418923997751	0.965303922970179
matrix	0.0135804520666456	0.0820347449166704	0.194666358810128
matrix	0.0382718662402745	0.253794365132874	1.4669216773219
matrix	-1.74893583812472	-1.57735812868128	0.359608630713756
matrix	-0.722937768254639	0.175273499970868	0.606706309915369
matrix	-0.210470040278968	0.539771302449768	0.688147652721437
matrix	-1.66752055378235	0.399032541008513	0.251178540195115
matrix	-0.230659719234185	-0.338707023054797	2.2552005522381
matrix	-0.421151005339802	1.04676557020954	1.64756577429989
matrix	-1.08276219666399	0.00373704537093601	0.0880855920919395
matrix	0.237877149887524	1.0459241800245	-0.0382296031766868
matrix	-0.813251701525558	-0.248465254060719	0.412220503865211
matrix	-0.620092181036138	-1.271382339058	1.31011328729072
matrix	0.0626771904917622	-0.484880117494724	0.204121492392475
matrix	0.231822213375497	-0.52492752980025	0.930710701683932
matrix	-2.1474747902946	-0.344966978379504	0.707507547888724
matrix	0.154851109257765	0.104739914723888	-0.315036520854318
matrix	-3.24792722730925	0.0694483366233729	0.0175603298562907
matrix	-1.49110023998363	-0.222992614416545	0.859028956134413
matrix	-2.22732123994136	0.0416995428715947	0.72405402803334
matrix	0.339411765827204	-1.05854587172511	1.46902279826279
matrix	-0.146572329396249	1.41240838823388	1.67956090716554
matrix	-0.843851428231819	0.187096524834549	0.260159741814793
matrix	-0.989069091796082	0.995947899055507	0.281975504121317
matrix	-0.593912162637366	0.661332994371161	0.600386917447497
matrix	0.380357693291644	-0.584105072729007	1.30075418646824
matrix	-0.0346839871716105	-0.176976119707504	0.231580945066154
matrix	-0.486480803263777	-4.52653042752621	0.903451541113869
matrix	-0.83467171818992	-1.70651688657084	1.22981177190582
matrix	-0.287362025470622	0.623121516842661	0.846991385044737
matrix	-0.885269733145417	-0.0698264637056534	1.71237429611746
matrix	1.20271463404139	-0.295653953639444	0.591211368343303
matrix	-0.645376897493872	0.350138909772751	1.32530784937825
matrix	-0.834181245569887	-1.22695620959292	1.38166894610752
matrix	-2.05270170535572	-0.368865208296233	-0.019744203024951
matrix	0.188094040898367	0.813883982133974	1.78486268010732
matrix	0.216584239716487	1.81293261583078	1.81526661692339
matrix	-0.255220139298815	0.0360211176963472	1.05307310532205
matrix	-0.166752446368125	0.0464494000321916	0.360785724927158
matrix	-0.402286215231409	-0.584431936216378	0.815025171101954
matrix	0.515044876363309	-0.735565424475447	1.80489026709819
matrix	0.326165242542749	0.645332664637637	0.331866728487563
matrix	0.00568482633060122	-1.0082533639561	1.25281821272715
matrix	0.14634879087035	0.0397171188434313	1.4019637731209
matrix	0.1787006428928	0.338102462133509	2.93806664503512
matrix	-0.123170467172175	-0.944421692509151	1.58506183965492
matrix	0	-0.587918683575367	-0.0450819853375138
matrix	-1.70159550860273	-0.458517024612943	1.25730341602127
matrix	-1.30976409850556	-0.519435630548576	1.36583898122812
matrix	0.0202518590487188	0.627268322488741	0.494343094527176
matrix	-0.2094747154549	-3.23144919805169	4.85074398437343
matrix	0.503991951265057	1.31178286639204	-1.15776508453997
matrix	0.254278496575671	-0.337310954728041	0.380730403706131
matrix	0.064624504885619	-0.446772239915286	-0.022775205253689
matrix	0.664294855952628	-0.966680806491015	-0.118617575064762
matrix	-0.234354860767567	0.0600248726874901	-0.182082961434265
matrix	0.283526251393786	0.0313870101945473	-0.0295804725033283
matrix	0.271468727989324	-0.341379564650189	1.15839146299121
matrix	0.486123432124116	-0.760205608412666	0.0168968146221345
matrix	0.203039203885703	-0.622888653211509	-0.684537044966408
matrix	0.758430517761754	-1.60529821259906	-0.505871104023001
matrix	0.145620197702939	-1.00115399848064	0.0959805778883178
matrix	0.0482315568654484	-1.23398286220233	3.28764355115709
matrix	0.166522542767423	0.974341480580966	0.0582088181626282
matrix	0	0	0.0563151521884454
matrix	0.590771829539429	-1.12502251711955	-0.36641840645439
matrix	-0.0327371030954967	-1.22881035929214	-0.896584217013409
matrix	0.248760706095982	-0.029060748428065	0.614390847998556
matrix	0.101841751222102	-0.566906914868992	0.379268594872996
matrix	0.198238181969771	-0.0185553189750365	0.255846003868904
matrix	0.0522889536539528	-0.521243477925335	-0.104601886769492
matrix	0	-0.225946815090845	-0.00595593419058261
matrix	-0.0419444641251165	-0.830990129466369	-0.716470119104017
matrix	0.228377929258612	-0.238510381782714	0.164000065798804
matrix	0.589105584748711	-0.908355595223051	-1.52995066826187
matrix	0.367032750986177	-0.391529761428239	0.167568580243737
matrix	-4.87091150603795	-4.63474533720563	-3.64247166351831
matrix	0.730489853646068	0.224509205900092	0.597383282722078
matrix	0	0	0.0135057698714304
matrix	0.366692421716627	-0.730372944800329	-0.572486802403241
matrix	1.0064234659046	-0.179574653698321	1.60076303146579
matrix	1.51723083891964	2.58661852229962	-1.66811641091555
matrix	0.531983641814534	-1.86544266561124	-0.829625213582672
matrix	-0.224891906927319	-1.72153195828232	0.19550793276919
matrix	0.593429874635433	-0.0960591985883708	0.232540113092498
matrix	0.399080098109338	-1.58976632779467	-1.01969281409149
matrix	0.573727139386157	0.28240232412712	0.0741788295851284
matrix	-1.29400169553079	-2.24264507922479	-0.928264310399287
matrix	3.95289660363973	-4.40216216480632	-0.858578407591615
matrix	-0.299268772303366	0.128669260288629	0.153153637111885
matrix	-1.35788111646251	-0.674458079992745	-0.506649078277233
matrix	0.270187143123974	0.544475615628882	0.0172922349132658
matrix	-0.641321314421753	-0.778983214299488	0.00768155300417756
matrix	0.49220101068483	-0.701761495898718	0.936601357697921
matrix	-0.224567256742013	-1.14197971100823	-0.411083819761239
matrix	0.524139154566973	-2.08035394484192	-1.16616041143297
matrix	0.00877174421444072	-0.063502169919027	0.479741546983166
matrix	0.98199700153938	-1.58858275061411	0.138493710762482
matrix	-0.145518796726088	0.461043008208649	0.524146779554132
matrix	1.89305323977533	0.840195162107319	2.22707790472891
matrix	2.00841629014663	-0.709442146188547	2.63002050460725
matrix	4.4423686158494	-4.27621516801338	4.89626119346951
matrix	4.01139116867634	-4.70584766974204	-4.01766568532003
matrix	-1.254207975163	1.26615870619182	1.7027326370959
matrix	-0.152420645565902	-1.36269154763221	-1.01964105875783
matrix	0.343669392513429	-1.89223973011457	0.807295975273977
matrix	-0.750049945204252	-0.871870254347461	-0.00385523792718165
matrix	1.29241000801191	-4.59895071573935	0.494947069624517
matrix	-0.303490420411068	-1.31576712864407	-2.05160667506134
matrix	-1.42117234555453	-1.51345802260589	0.138789608288019
matrix	-4.88767550008027	-5.06787431540846	-4.58215803398331
matrix	-0.355972010956351	-0.432059888420497	-0.0730310158766785
matrix	-4.18915295080203	-4.25716246676077	4.32687016539457
matrix	-0.177473433565258	-1.49991619823639	-1.13666128085757
matrix	-0.227397497126391	-4.8181977907987	-1.30924157808124
matrix	-0.0534740234251895	-1.05089307130374	0.206004008367677
matrix	-1.21189865913628	-0.0417605950862093	1.53524194999502
matrix	-0.0423790837917969	4.42883768789725	0.015208167428915
matrix	-1.29329027775805	-1.38068095641609	0.145161716856253
matrix	-4.2110122770345	-4.28398817900791	4.36575495643135
matrix	-2.70101195524685	-2.80914627606226	0.66506374627069
matrix	0.230678679785818	-2.5008122547536	-2.01249176771421
matrix	4.4423686158494	-4.27621516801338	4.89626119346951
matrix	0.933354273320992	-2.29895313485409	0.0546589744907724
matrix	-0.0103976629559461	-2.26355633016574	-1.23652687119793
matrix	1.66247422573097	1.52926891999065	0.331389961450514
matrix	4.40452580461081	-4.51651340752712	4.87083911175936
matrix	0.03093325624147	-1.42848755784614	1.39190482627023
matrix	-0.0679358748383774	-0.0477229000732665	0.922327657667351
matrix	-0.172164227504369	-0.7469627245483	-0.350817039771846
matrix	-0.0923205418946461	0.504642359874948	0.878779894272932
matrix	0	-1.6268229270869	1.87231516857248
matrix	-4.33321902457595	4.28231895749724	5.03470946336504
matrix	0.56614292393239	-0.849598433399718	0.0932015730495247
matrix	0.646652440882409	-1.37697937625735	2.38584214218453
matrix	0.835595684327943	-4.72338408655004	0.169898473108929
matrix	0.357331199019402	-2.28991797923006	-0.0349443480595288
matrix	4.38114033009813	-4.51642096170889	4.8747502018317
matrix	0.202951328642682	-0.975916327069323	-0.0389430396674226
matrix	2.25647922755943	0.381845366428681	1.97495618178839
matrix	4.39693004520484	-0.557239570333202	-4.07762741052724
matrix	0.809525795012382	-0.966477175317885	1.1270618188379
matrix	-0.873138936067727	-1.17138220996397	-0.785523359601562
matrix	-0.162517971982285	0.302583559268703	1.89280490200829
matrix	-1.0398423044403	-1.54510700045654	1.62952038754781
matrix	0.164779918827088	0.189425552975313	-0.229497306494276
matrix	-0.703137193986051	-1.57582426069388	0.0512282797897503
matrix	-0.386549479714538	0.11770546999562	0.520211667702493
matrix	1.74237521389383	-1.11146483598384	0.984477700087469
matrix	0.279152192613818	-0.354913188626084	0.729331592827036
matrix	-3.98490747078054	4.43219501115961	5.33228472749963
matrix	0	-0.059597503441521	-0.00291690938336947
matrix	0.790343214780863	-1.51389891288999	0.843379831971635
matrix	0.966424784331939	-1.13626254735357	0.159653535620454
matrix	-0.350845979115761	0.944492921441247	-0.787495166443164
matrix	0.247101530788423	0.121934103529092	1.19506424614036
matrix	0.249579843985181	1.11948959000329	5.13325037988101
matrix	-0.130939965655873	-1.86930309052467	-1.3966051875065
matrix	-0.104080969185159	-0.496226862660886	0.285417907230003
matrix	1.46747764683348	0.155226999043473	1.8631663192332
matrix	0.0596745662350113	0.0808672743029079	-0.0847229392661919
matrix	0.0940345147125181	0.322708306257682	2.25173979115944
matrix	0.218936002375785	0.0158996260760522	0.538155396838237
matrix	1.45353391672254	-1.23981766451416	0.251247834049886
matrix	-0.0687213058757796	0.13844415168515	0.592009772963672
matrix	-1.81628165918632	-0.175728042652719	2.37552609099986
matrix	0.776404110909777	-0.338809098448208	-0.187732487693228
matrix	0.482693469731094	-1.07879864081087	1.11449583610514
matrix	-0.101873072721782	-1.37646478792689	0.467955142344584
matrix	0.100627051740453	-0.317977250978231	2.67492239813797
matrix	0.456362121629679	-1.16895431868502	0.875628403451191
matrix	0.654180760939619	-0.530489416807108	1.30459257835139
matrix	0	0	0.0260301667044698
matrix	-0.310567510891147	-0.538351533611991	-1.03124351610254
matrix	-3.73359717965914	-4.35357901713782	4.60938612663146
matrix	-1.11773019404344	0.29853019176429	1.10098150731981
matrix	-0.967970727977073	-0.148607554409963	-0.347622961760127
matrix	0.22679694984068	-1.00525890568056	-0.883331514028261
matrix	1.2772418155912	-0.107054623992452	0.0828391260796604
matrix	0.717724404542392	-0.721824823462562	-0.117896286187274
matrix	0.103860741840004	-1.18642273780137	0.280321135971641
matrix	0.0439951534852955	-0.144109251177107	0.150354621175636
matrix	0.533303958445629	-0.141358439448761	0.277427986827682
matrix	0.415923500871907	-2.48819272367257	-0.497514861324066
matrix	0.266700776545812	-0.258869145641978	0.0889476213350821
matrix	0.0566178203291891	-0.0556350179675991	0.0762285986555222
matrix	-0.528102355886463	-0.0367017775704716	-0.181516634844225
matrix	1.28105747801077	-1.90328096428618	0.553860916617308
matrix	0.0871898052026346	-0.214277855887174	0.135320857667641
matrix	-0.219233265726923	0.13984938566925	0.00889048364475058
matrix	-0.841284278943654	-1.22511147744308	0.242249528554943
matrix	-0.851809146810187	-2.66329430405582	-0.490838133240083
matrix	0.612092308188317	-0.969496425232053	-0.214539475682267
matrix	0.547372505667044	-1.44860176933391	-0.832629625621953
matrix	-1.32190292367751	0.0318456357588004	-0.157320829453652
matrix	0.588856748449432	-1.50849352660471	0.210784880759273
matrix	-0.531568249996757	-2.44930458002742	0.455685097322297
matrix	-4.45370371047973	1.17549036373045	-0.514502211102211
matrix	0.146646317379563	-0.160858702487382	2.34617170837198
matrix	0.180839398752738	0.152876933355547	1.25146526883985
matrix	1.40952633309981	-2.44143854666276	0.141600398331057
matrix	0.816249873424027	-0.824632533166567	-0.154790785259592
matrix	0.362164904369721	-1.30384409466556	0.0915110651995852
matrix	-4.39346839385632	4.18154788524144	-3.71124029818754
matrix	-0.699634469634518	1.40567945753977	2.67790715672948
matrix	0.17383978319076	-0.719256057647822	0.87900946802339
matrix	0.147142453995873	-1.38483701258326	-0.103243160211543
matrix	0.203980673109746	-0.386312974319124	0.979917832034344
matrix	-0.860705717139115	-0.679213852779522	-0.236992390710019
matrix	4.68837341258169	-5.1763931334502296	-5.12343511538957
matrix	0.30307316053568	-1.61824041219031	1.6757622044626
matrix	-0.378528676232648	1.55032843112305	0.574544104653896
matrix	0	0	0.0219471899119201
matrix	0.438425084146718	-0.210186833169723	1.89124198949112
matrix	-1.30416994141316	-2.36282608972048	0.201447424082423
matrix	-1.29058887630464	-2.35716982507732	2.35344921182219
matrix	-4.65829202306632	4.18432838262091	-4.23333011816964
matrix	4.95392197230488	5.35248249329389	5.40657547897232
matrix	-4.8621170051197	-4.47349690552291	4.42612402427322
matrix	0.319862575630979	1.29822106848206	-1.05208395633766
matrix	-1.07296279044632	-0.159688287491538	-0.998545976646184
matrix	-0.80619293134834	0.224148670655866	0.330376274900816
matrix	-0.873895904240315	-0.299487549480847	0.304797206629605
matrix	2.09588670835304	2.37038098446826	2.42931572463172
matrix	-0.00727051194137165	0.772866180572431	-0.751383764460042
matrix	-0.185281804084893	-1.21766809515537	-0.71053289183901
matrix	0.22686666708723	-1.40085323675108	1.50946508463829
matrix	0.547232171839882	-2.48152765811999	0.0556618584196274
matrix	0.295389184882041	-1.79143335087109	0.902157773529563
matrix	-0.211780748780699	-0.257330356507424	0.275090806747796
matrix	0.526433325150756	-1.91442526473157	-0.300932206858247
matrix	0.323144186596605	-1.37816719886788	0.343485401724876
matrix	-1.05811003214593	-0.65738130869059	0.939769392176563
matrix	-0.340199307713534	-0.47472292925356	0.130161633618764
matrix	4.52382529161491	-0.186053845080777	0.437705742069951
matrix	0	0	0.0222283698683889
matrix	0.552908421646086	-2.79160553693366	2.92037099175337
matrix	0.470649532523137	-0.906499333758858	0.333001745361159
matrix	1.16661583851712	-0.720970884747902	-2.03813423363058
matrix	0.678025640779181	-0.832463075642846	-0.485602148900806
matrix	0.0145696619012852	-0.635907043544224	0.704274835770199
matrix	0.906555347187343	-0.143470200098554	-0.749522687061253
matrix	0.0695362185712946	-0.672378883589883	-0.105526442992425
matrix	-0.387306749979522	-2.20664917716661	-0.814190053476596
matrix	0	-0.0456865485958424	0.0010799014425536299
matrix	1.09761726334946	-0.521509248538064	-0.368686998894921
matrix	-0.669521169866234	-4.68479931588191	-0.407254867525339
matrix	-1.15332713718454	0.672606535107413	-0.280569218360771
matrix	-0.272121456153196	-1.75890800771395	0.507318970455841
matrix	0.0277971672087911	-1.79015557147164	-0.52454270805035
matrix	0.699390997231359	0.0950276989024432	-0.195638310279476
matrix	-2.74459186799778	-3.34818471310672	-2.63940398052559
matrix	-0.356859435647971	-0.880898116536367	-0.945478929716808
matrix	-0.0617466722079543	0.671058404136273	0.235129472962626
matrix	-1.00856377094182	0.19172487620578	-0.57094223529036
matrix	0.705422640925733	0.161497894311056	-0.846877206195898
matrix	-1.12888559455398	-0.28624514281627	1.0762374754548
matrix	0.489636871106691	-1.14192997623773	0.0464188906153247
matrix	-2.26552092745489	0.138693125755638	-0.0545831421336771
matrix	-0.451146494063368	-4.67641886134878	0.40502285693367
matrix	-0.649154105808133	-2.01548000281306	-0.558228935293964
matrix	-1.94830306003787	-1.17579935686195	-4.63647484988481
matrix	-0.917765780613174	-1.50026239580912	-1.74865277787846
matrix	-0.618273796654848	-1.10010491046234	-1.31734102466959
matrix	-0.175161208723711	-0.160893997823579	0.1064464593564
matrix	-0.456772516597677	0	-0.153479973221532
matrix	-0.650295195378886	-0.359913492949851	-1.21715914620184
matrix	-2.50326675953048	0.321555761753677	0.0163527785443159
matrix	-4.16727741311966	-4.84943991825025	-4.05816455804732
matrix	-0.517785018419745	-1.45167122138031	-0.78596966174703
matrix	-0.820273981281408	-0.0046634523403789	-0.311195542584475
matrix	-1.9330419223229	-2.24516652702603	0.0142418702919962
matrix	1.02126492978399	-0.748079466482292	0.42752023775135
matrix	-0.758117848214379	-2.95391064577874	-2.28364451120823
matrix	-0.271425928326076	-1.60412754159116	0.88910695940497
matrix	-0.466601515608583	-1.86791039956214	-1.40248171685872
matrix	-0.124582639249016	-0.986408574463942	-1.12907147222385
matrix	0.0173974881250531	-0.718637897076246	0.412386524770206
matrix	0	0	0.0133901698455292
matrix	0.661221369552245	0.796237874860021	0.00068473500298267
matrix	0.594641739829477	0.23372120485158	0.0560016670355315
matrix	0.110948443788925	-0.296255803128465	0.0876046379681165
matrix	0.144475386724785	-4.61618419033373	0.52329748961059
matrix	-0.34072107492091	1.12665082605071	-0.418757864283928
matrix	-0.414855207635194	-0.593211620043285	-0.071189689471962
matrix	1.99317808756919	-0.249453321863232	0.0191444010093747
matrix	1.18430790947588	0.118018346549509	-0.178853444165615
matrix	0.702287557546135	-0.044240198507473	0.771868745671615
matrix	0.4339353490902	0.362566527381088	0.418980967810816
matrix	0.312583624752872	-1.82076337455544	1.32375515971064
matrix	-0.58922686646288	0.14021956240585	0.220392215961891
matrix	0.169617013043899	0.626759661765983	-0.473011596878444
matrix	-0.0638487981882942	0.293890954255316	-0.657407860975947
matrix	1.19763625932707	-0.178510190986454	-0.599625313206355
matrix	0.189917816882891	-0.100285751229084	0.1986199810612
matrix	-0.144661579413897	-0.0674094316238387	0.0394255388268863
matrix	-0.754492885198523	-0.182888741182141	0.0878545562276214
matrix	-0.230276970687342	0.262481995665422	0.873764846013711
matrix	0.0984435239051376	-1.43399123734004	1.00163942395007
matrix	-0.15995660138306	0.196867610507549	-0.205773776196671
matrix	0.188255656245806	0.0398796041008674	0.0766495127354146
matrix	0.122382950514371	-1.13588647923677	1.68672180897682
matrix	-0.707981689027856	-1.51102845525684	-1.41891069081516
matrix	-0.179328342367956	-0.237050603807782	1.10427450811688
matrix	0.562920203777171	-1.24684012238896	0.985587482728535
matrix	-0.761757276648503	-4.47514627466905	-0.597045443260178
matrix	1.10977884959931	0.0406618052719411	1.23283435499611
matrix	0.491931163501963	-0.234578708689161	-0.0946918240334803
matrix	-0.161182982504548	-1.35736092531858	0.814831253462688
matrix	1.09296134308384	-0.487621041205645	0.575662946201377
matrix	0.20515535790943	-2.28129823337527	-1.53234853340247
matrix	1.41239709168412	-0.74000225626657	-1.79614861873189
matrix	-0.297407095208255	-1.66125732107592	0.64627466131863
matrix	-0.104320049580582	0.00387588303176055	-0.0659899534428081
matrix	-0.305102039028685	-0.0734202489203348	0.391954186387227
matrix	-0.155688807247594	-1.42236315252167	0.426552244293676
matrix	-0.188428056431118	-1.04851910889122	0.384197935886737
matrix	1.86390294657429	1.04853571634231	0.659389775047479
matrix	0.480980458033745	-0.743425193748881	0.663064519230625
matrix	-0.187879300836749	0.00915399204294818	0.235030214649291
matrix	-0.192182413129173	-0.0149566006735516	1.67808275892347
matrix	0.428310239763003	-0.842261391539177	0.744513274366542
matrix	0.0468423991975543	-0.383824514160858	0.605388937659496
matrix	-0.225091699311456	0.359815360184299	0.518520159886831
matrix	-0.0166188280838188	-0.356792821168167	0.931147714055769
matrix	0.0190737336616899	-0.182966789997983	0.340226359487297
matrix	0.059600404257906	-0.468194349590234	0.885389302466938
matrix	0.393642064286925	-0.241787555296804	0.883301362010149
matrix	0.0363110954212868	-0.294432111663676	0.57900478300172
matrix	0.93519736517097	-1.7918087800361	2.56465192168461
matrix	1.02880119831633	0.144937077500498	-1.03805324701287
matrix	0.897595730407529	0.111760226597282	-0.832311977258471
matrix	-0.0131816315327774	-0.393902216584657	0.401240105915466
matrix	-0.0266917303050837	-1.72908234424221	3.72669214246002
matrix	-0.259699100895602	-1.0137869268172	0.580942821797685
matrix	1.88909710397298	-0.521407242227109	-0.398457333682445
matrix	-0.513489632833559	0.131412599680401	0.329941509737893
matrix	-0.140529646459106	0.0464350409929949	0.537764639162209
matrix	-0.0902607637606039	0.718210164721499	-0.195228888591021
matrix	0.516716542968392	-1.32265777611879	-0.349868831388367
matrix	0.0487480872651732	0	-0.188327610639498
matrix	0.142327688708549	-0.201129239273942	0.500756935222615
matrix	1.22826185195351	1.37234822370182	-0.945380375304082
matrix	-0.551087812388947	-1.2141871565888	1.16909824080756
matrix	0.363381432294848	-0.272290319520758	-0.391020804336179
matrix	-0.0374953586069987	-0.243936149499903	-0.012035196037741
matrix	-0.333501022943314	-0.828196733409665	0.967404500997017
matrix	0.667144883690569	-0.311511052073685	0.53361698357942
matrix	0.360158858332259	-0.745174377340103	-0.368345345383071
matrix	-0.167581069122157	-4.50054610747806	0.417351127524783
matrix	-0.193225640409607	-4.35371678629644	-4.27590134528595
matrix	0.107757558932424	0.219802144870871	-0.280997934242187
matrix	0.674526592970046	0.0203573293829143	0.220106963527668
matrix	-0.210203939409855	-0.264771674293341	0.878614924218598
matrix	-1.03854642737755	-0.208196115402035	0.220963848567006
matrix	0.609010495472092	-1.57150725634279	-0.423980505869736
matrix	-0.868691247673672	-0.146023843651171	-0.0647943214292107
matrix	-1.01305038260717	-0.297949879393597	-0.85939949387829
matrix	0.464466099655079	-0.401214842405591	0.0676971826360855
matrix	-0.804819256111968	-0.554718689749426	-0.474886154344494
matrix	0.239130473214112	-0.528089156773693	0.326420417441641
matrix	0.0436555254057966	-1.30706932794716	2.10618277570874
matrix	-0.368808618542617	-0.361569666836911	-0.27338045328957
matrix	-1.38487705520062	-1.19811780718118	0.415670746130631
matrix	-0.0472123026128953	-0.292238834368264	-0.433198993290674
matrix	0.945480754266014	-1.39813883776106	1.19352061423581
matrix	-1.24404555530678	-0.808990918699251	4.76533346772277
matrix	-0.865897822206289	-0.167374918101467	0.108457505808882
matrix	-1.67436861879361	0.120939500793072	0.45016224603463
matrix	0.04991835750311	0.391532001954633	0.862476033131932
matrix	0.00185490483831908	1.3621410902212	1.62338083664083
matrix	0.0760637762715902	-0.116473550439822	4.69839121264601
matrix	-0.463411983309919	-0.699502408641085	1.72585815295661
matrix	-2.15518187794394	-0.273757978989706	-0.171510411015734
matrix	4.4311121540747	0.182777214974065	1.33938228254358
matrix	4.46042253724137	0.508700834682799	0.098411362691217
matrix	0.0667602498393788	-0.162114343253891	0.341961224190178
matrix	-0.13322979119783	-1.07287943132822	0.151160325608599
matrix	-0.477662284137373	0.490332976388361	0.231091863211177
matrix	-0.20503346878381	-0.90590058735147	0.752973912585034
matrix	-0.452284759872985	-0.0118216703540456	1.8219229894839
matrix	-0.184154794247909	-4.19027524402849	4.56081329477044
matrix	0.20623023872573	-0.0621837975781799	0.747012417109424
matrix	0.0341919654831538	-0.452065245881214	0.153702671892371
matrix	0.106696837483631	-0.730063638257063	0.104276881836102
matrix	-1.65860785901794	-0.722503181023918	0.838748537312616
matrix	-0.872560896133576	0.720039227185512	0.021797135247357
matrix	-1.31787702577717	1.99514116764467	2.93806023303808
matrix	-1.17305882216584	-0.28015450573217	0.60453130235679
matrix	-0.934657935159749	-0.402011972701139	1.04473008382844
matrix	0.396271847341275	-4.67767114285832	-1.17747729492727
matrix	-0.116266251094096	-1.8501731354702	-1.12111817165917
matrix	3.05396414974817	-1.113806781926	-1.58377210995675
matrix	-0.368371753277214	-0.413995234507068	0.089936556794902
matrix	1.14783446101701	2.54083733533891	1.52200279726267
matrix	-1.86216171122354	-1.18104782758096	1.04724583719582
matrix	0.716761388008036	-1.5232395674703	0.352483705051053
matrix	-1.26195095066547	0.739006057202608	0.252249655551368
matrix	-0.62567566385027	-0.606591489295544	-0.612572219087378
matrix	0.487736916945224	-0.03394001604659	-0.410501533248826
matrix	0.395222543087605	-0.228536288401959	0.206656921468115
matrix	-2.24138012227722	1.82301756925291	-1.63571459802396
matrix	0.361375578328216	-1.04999685133008	-0.273812767362749
matrix	0.567874990461711	-1.82641762120616	-0.503050581271159
matrix	0.997530325458003	-0.541957363076265	0.488059442853526
matrix	1.62871927156123	0.182587673627503	-0.421152227882326
matrix	-0.14146431392813	-1.30170909917484	-0.380459608742535
matrix	-0.055412761950784	-1.08812879198538	-1.0460823130032
matrix	0.398939182757912	-0.00272210352749689	0.142589850187814
matrix	0.489263486718428	-0.522041914442784	0.911008594904303
[truncated: 2,426 more rows]
