# Supplementary material for: Multiplexed action-outcome representation by striatal striosome-matrix compartments detected with a mouse cost-benefit foraging task
Source: Nat Commun. 2022 Mar 22;13:1541. doi: 10.1038/s41467-022-28983-5 (PMC8941061; doi:10.1038/s41467-022-28983-5)
Supplement: Supplementary file 3 — Source Data [file 41467_2022_28983_MOESM3_ESM.zip › source_data/Fig 5C.csv]

Mouse	Striosome-Accel	Matrix-Accel	Striosome-Decel	Matrix-Decel
1	6.451612903	5.185185185	11.82795699	7.407407407
2	6.481481481	10.81871345	9.722222222	15.64327485
3	4.281345566	6.082289803	7.645259939	8.228980322
4	9.756097561	14.28571429	14.63414634	20.40816327
5	12.61829653	13.39130435	14.1955836	22.26086957
6	8.411214953	6.849315068	7.476635514	6.164383562
7	6.818181818	0	6.818181818	2.53164557
8	3.003003003	2.73556231	4.504504505	3.039513678
9	6.285714286	9.836065574	9.714285714	11.14754098
10	5.970149254	5.704697987	10.44776119	9.060402685
11	1.538461538	2.362204724	0.769230769	3.149606299
12	16.66666667	6.779661017	14.58333333	14.40677966
13	8.333333333	3.614457831	16.66666667	6.024096386
