# Supplementary material for: Multiplexed action-outcome representation by striatal striosome-matrix compartments detected with a mouse cost-benefit foraging task
Source: Nat Commun. 2022 Mar 22;13:1541. doi: 10.1038/s41467-022-28983-5 (PMC8941061; doi:10.1038/s41467-022-28983-5)
Supplement: Supplementary file 3 — Source Data [file 41467_2022_28983_MOESM3_ESM.zip › source_data/Fig 5D.csv]

Mouse	Striosome	Matrix
1	18.51851852	20
2	17.32283465	10.85271318
3	13.04347826	7.740585774
4	21.21212121	14.63414634
5	19.86531987	16.11111111
6	45.45454545	43.36283186
7	20.83333333	36.11111111
8	12.01716738	7.853403141
9	51.31578947	50.89605735
10	15.78947368	4.980842912
11	13.33333333	7.602339181
12	9.756097561	3.571428571
13	6.25	18.30985915
