# Supplementary material for: Multiplexed action-outcome representation by striatal striosome-matrix compartments detected with a mouse cost-benefit foraging task
Source: Nat Commun. 2022 Mar 22;13:1541. doi: 10.1038/s41467-022-28983-5 (PMC8941061; doi:10.1038/s41467-022-28983-5)
Supplement: Supplementary file 3 — Source Data [file 41467_2022_28983_MOESM3_ESM.zip › source_data/Fig 5E.csv]

mouse	compartment	RPE	PPE
1	matrix	16.0714285714286	11.6071428571429
2	matrix	15.709459459459499	4.22297297297297
3	matrix	40.476190476190496	18.8095238095238
4	matrix	13.8888888888889	2.77777777777778
5	matrix	13.043478260869602	5.65217391304348
6	matrix	27.2727272727273	14.5454545454545
7	matrix	14.705882352941199	23.5294117647059
8	matrix	9.33333333333333	10.6666666666667
9	matrix	15.671641791044799	21.2686567164179
10	matrix	4.71698113207547	5.66037735849057
11	matrix	7.63358778625954	6.87022900763359
12	matrix	5.71428571428571	4.28571428571429
13	matrix	4.41176470588235	5.88235294117647
1	striosome	24.0963855421687	12.0481927710843
2	striosome	25.3602305475504	10.3746397694525
3	striosome	37.0786516853933	29.213483146067396
4	striosome	12.5	15.625
5	striosome	21.602787456446	7.317073170731709
6	striosome	31.8840579710145	10.1449275362319
7	striosome	27.7777777777778	22.2222222222222
8	striosome	7.61421319796954	12.690355329949199
9	striosome	14.285714285714299	14.285714285714299
10	striosome	4	14.000000000000002
11	striosome	16.9014084507042	15.4929577464789
12	striosome	12.1212121212121	9.09090909090909
13	striosome	18.181818181818198	12.1212121212121
