# Supplementary material for: Multiplexed action-outcome representation by striatal striosome-matrix compartments detected with a mouse cost-benefit foraging task
Source: Nat Commun. 2022 Mar 22;13:1541. doi: 10.1038/s41467-022-28983-5 (PMC8941061; doi:10.1038/s41467-022-28983-5)
Supplement: Supplementary file 3 — Source Data [file 41467_2022_28983_MOESM3_ESM.zip › source_data/Fig 5F.csv]

mouse	compartment	neurontype	PE	bin	value
1	matrix	reward neurons	RPE	1	-0.078447122
1	matrix	reward neurons	RPE	2	0.03061406
1	matrix	reward neurons	RPE	3	-0.003102429
1	matrix	reward neurons	RPE	4	0.089837074
1	matrix	reward neurons	RPE	5	0.055972675
1	matrix	reward neurons	RPE	6	0.037482872
1	matrix	reward neurons	RPE	7	-0.034579945
1	matrix	reward neurons	RPE	8	0.030784581
1	matrix	reward neurons	RPE	9	-0.03882315
1	matrix	reward neurons	RPE	10	-0.016796831
1	matrix	reward neurons	RPE	11	0.056267769
1	matrix	reward neurons	RPE	12	0.022231257
1	matrix	reward neurons	RPE	13	0.019841472
1	matrix	reward neurons	RPE	14	0.081927865
1	matrix	reward neurons	RPE	15	0.013599842
1	matrix	reward neurons	RPE	16	0.094439907
1	matrix	reward neurons	RPE	17	0.119038909
1	matrix	reward neurons	RPE	18	0.187622122
1	matrix	reward neurons	RPE	19	0.22843903
1	matrix	reward neurons	RPE	20	0.303095655
1	striosomes	no reward neurons	RPE	1	-0.10065883
1	striosomes	no reward neurons	RPE	2	-0.019708574
1	striosomes	no reward neurons	RPE	3	-0.008654806
1	striosomes	no reward neurons	RPE	4	0.045668488
1	striosomes	no reward neurons	RPE	5	0.059954727
1	striosomes	no reward neurons	RPE	6	0.104577503
1	striosomes	no reward neurons	RPE	7	0.009780616
1	striosomes	no reward neurons	RPE	8	0.046981688
1	striosomes	no reward neurons	RPE	9	-0.051215231
1	striosomes	no reward neurons	RPE	10	0.029672505
1	striosomes	no reward neurons	RPE	11	0.128462866
1	striosomes	no reward neurons	RPE	12	0.030694563
1	striosomes	no reward neurons	RPE	13	0.099420885
1	striosomes	no reward neurons	RPE	14	0.127649978
1	striosomes	no reward neurons	RPE	15	0.078422852
1	striosomes	no reward neurons	RPE	16	0.168594346
1	striosomes	no reward neurons	RPE	17	0.18808438
1	striosomes	no reward neurons	RPE	18	0.231419564
1	striosomes	no reward neurons	RPE	19	0.300217796
1	striosomes	no reward neurons	RPE	20	0.292762019
1	matrix	puff neurons	PPE	1	0.06904986
1	matrix	puff neurons	PPE	2	0.103322983
1	matrix	puff neurons	PPE	3	0.097752907
1	matrix	puff neurons	PPE	4	0.07803211
1	matrix	puff neurons	PPE	5	0.114217035
1	matrix	puff neurons	PPE	6	0.120744305
1	matrix	puff neurons	PPE	7	0.081692194
1	matrix	puff neurons	PPE	8	0.098499987
1	matrix	puff neurons	PPE	9	-0.038928148
1	matrix	puff neurons	PPE	10	0.022411605
1	matrix	puff neurons	PPE	11	-0.023927915
1	matrix	puff neurons	PPE	12	-0.020762516
1	matrix	puff neurons	PPE	13	-0.03126626
1	matrix	puff neurons	PPE	14	-0.003940025
1	matrix	puff neurons	PPE	15	-0.045547912
1	matrix	puff neurons	PPE	16	-0.051463533
1	matrix	puff neurons	PPE	17	-0.014793984
1	matrix	puff neurons	PPE	18	0.000118988
1	matrix	puff neurons	PPE	19	-0.018967256
1	matrix	puff neurons	PPE	20	-0.035261663
1	striosomes	no puff neurons	PPE	1	0.105777011
1	striosomes	no puff neurons	PPE	2	0.079787997
1	striosomes	no puff neurons	PPE	3	0.13520982
1	striosomes	no puff neurons	PPE	4	0.052443184
1	striosomes	no puff neurons	PPE	5	0.140843416
1	striosomes	no puff neurons	PPE	6	0.144038245
1	striosomes	no puff neurons	PPE	7	0.133382317
1	striosomes	no puff neurons	PPE	8	0.154725871
1	striosomes	no puff neurons	PPE	9	-0.035341815
1	striosomes	no puff neurons	PPE	10	0.087940785
1	striosomes	no puff neurons	PPE	11	-0.037617555
1	striosomes	no puff neurons	PPE	12	-0.014656744
1	striosomes	no puff neurons	PPE	13	-0.02783805
1	striosomes	no puff neurons	PPE	14	-0.063774365
1	striosomes	no puff neurons	PPE	15	-0.03323585
1	striosomes	no puff neurons	PPE	16	-0.055584725
1	striosomes	no puff neurons	PPE	17	-0.025629705
1	striosomes	no puff neurons	PPE	18	-0.012321332
1	striosomes	no puff neurons	PPE	19	0.011623384
1	striosomes	no puff neurons	PPE	20	-0.01147631
2	matrix	reward neurons	RPE	1	0.0263733
2	matrix	reward neurons	RPE	2	-0.061736517
2	matrix	reward neurons	RPE	3	-0.009218469
2	matrix	reward neurons	RPE	4	0.021911478
2	matrix	reward neurons	RPE	5	0.097464383
2	matrix	reward neurons	RPE	6	0.070826275
2	matrix	reward neurons	RPE	7	0.050930757
2	matrix	reward neurons	RPE	8	0.015237896
2	matrix	reward neurons	RPE	9	0.018040751
2	matrix	reward neurons	RPE	10	0.06250999
2	matrix	reward neurons	RPE	11	0.042896755
2	matrix	reward neurons	RPE	12	0.075457917
2	matrix	reward neurons	RPE	13	0.068792468
2	matrix	reward neurons	RPE	14	0.0581779
2	matrix	reward neurons	RPE	15	0.050925351
2	matrix	reward neurons	RPE	16	0.099543494
2	matrix	reward neurons	RPE	17	0.19579478
2	matrix	reward neurons	RPE	18	0.153798184
2	matrix	reward neurons	RPE	19	0.223001056
2	matrix	reward neurons	RPE	20	0.22272569
2	striosomes	no reward neurons	RPE	1	-0.005484043
2	striosomes	no reward neurons	RPE	2	-0.057523386
2	striosomes	no reward neurons	RPE	3	-0.027304771
2	striosomes	no reward neurons	RPE	4	0.02101231
2	striosomes	no reward neurons	RPE	5	0.093490695
2	striosomes	no reward neurons	RPE	6	0.13325418
2	striosomes	no reward neurons	RPE	7	0.064001136
2	striosomes	no reward neurons	RPE	8	0.046615414
2	striosomes	no reward neurons	RPE	9	0.03304331
2	striosomes	no reward neurons	RPE	10	0.037657437
2	striosomes	no reward neurons	RPE	11	0.128738159
2	striosomes	no reward neurons	RPE	12	0.127178262
2	striosomes	no reward neurons	RPE	13	0.099110492
2	striosomes	no reward neurons	RPE	14	0.126866135
2	striosomes	no reward neurons	RPE	15	0.098630879
2	striosomes	no reward neurons	RPE	16	0.161058128
2	striosomes	no reward neurons	RPE	17	0.215346269
2	striosomes	no reward neurons	RPE	18	0.288532431
2	striosomes	no reward neurons	RPE	19	0.320091619
2	striosomes	no reward neurons	RPE	20	0.397344966
2	matrix	puff neurons	PPE	1	0.147120749
2	matrix	puff neurons	PPE	2	0.074188117
2	matrix	puff neurons	PPE	3	0.070477538
2	matrix	puff neurons	PPE	4	0.066014735
2	matrix	puff neurons	PPE	5	0.085030104
2	matrix	puff neurons	PPE	6	0.136589432
2	matrix	puff neurons	PPE	7	0.141206219
2	matrix	puff neurons	PPE	8	0.076118787
2	matrix	puff neurons	PPE	9	0.078963577
2	matrix	puff neurons	PPE	10	0.074186633
2	matrix	puff neurons	PPE	11	0.026916431
2	matrix	puff neurons	PPE	12	0.036917713
2	matrix	puff neurons	PPE	13	0.011227629
2	matrix	puff neurons	PPE	14	0.01244755
2	matrix	puff neurons	PPE	15	0.009188722
2	matrix	puff neurons	PPE	16	0.040849111
2	matrix	puff neurons	PPE	17	0.018002492
2	matrix	puff neurons	PPE	18	-0.039496032
2	matrix	puff neurons	PPE	19	-0.032336284
2	matrix	puff neurons	PPE	20	-0.038171189
2	striosomes	no puff neurons	PPE	1	0.166337169
2	striosomes	no puff neurons	PPE	2	0.13653607
2	striosomes	no puff neurons	PPE	3	0.116733994
2	striosomes	no puff neurons	PPE	4	0.157099765
2	striosomes	no puff neurons	PPE	5	0.22965615
2	striosomes	no puff neurons	PPE	6	0.253409456
2	striosomes	no puff neurons	PPE	7	0.221987413
2	striosomes	no puff neurons	PPE	8	0.198255786
2	striosomes	no puff neurons	PPE	9	0.137135316
2	striosomes	no puff neurons	PPE	10	0.1421344
2	striosomes	no puff neurons	PPE	11	0.083891884
2	striosomes	no puff neurons	PPE	12	0.049249625
2	striosomes	no puff neurons	PPE	13	0.049392763
2	striosomes	no puff neurons	PPE	14	0.027938681
2	striosomes	no puff neurons	PPE	15	-0.006009275
2	striosomes	no puff neurons	PPE	16	0.058020154
2	striosomes	no puff neurons	PPE	17	0.050278797
2	striosomes	no puff neurons	PPE	18	0.032224657
2	striosomes	no puff neurons	PPE	19	0.034269739
2	striosomes	no puff neurons	PPE	20	0.01917012
3	matrix	reward neurons	RPE	3	-0.14391336
3	matrix	reward neurons	RPE	4	-0.139948096
3	matrix	reward neurons	RPE	5	-0.10240359
3	matrix	reward neurons	RPE	6	-0.128125053
3	matrix	reward neurons	RPE	7	-0.011988739
3	matrix	reward neurons	RPE	8	0.031025272
3	matrix	reward neurons	RPE	9	-0.02263239
3	matrix	reward neurons	RPE	10	-0.043707072
3	matrix	reward neurons	RPE	11	0.111013443
3	matrix	reward neurons	RPE	12	0.080949478
3	matrix	reward neurons	RPE	13	0.095666069
3	matrix	reward neurons	RPE	14	0.065342011
3	matrix	reward neurons	RPE	15	0.094813511
3	matrix	reward neurons	RPE	16	0.056665955
3	matrix	reward neurons	RPE	17	0.164734233
3	matrix	reward neurons	RPE	18	0.349123934
3	matrix	reward neurons	RPE	19	0.497674986
3	matrix	reward neurons	RPE	20	0.41219259
3	striosomes	no reward neurons	RPE	3	-0.183363826
3	striosomes	no reward neurons	RPE	4	-0.203112701
3	striosomes	no reward neurons	RPE	5	-0.168570645
3	striosomes	no reward neurons	RPE	6	-0.068196149
3	striosomes	no reward neurons	RPE	7	0.021581563
3	striosomes	no reward neurons	RPE	8	0.052132997
3	striosomes	no reward neurons	RPE	9	0.007735311
3	striosomes	no reward neurons	RPE	10	-0.037255338
3	striosomes	no reward neurons	RPE	11	0.117021984
3	striosomes	no reward neurons	RPE	12	0.111608777
3	striosomes	no reward neurons	RPE	13	0.133412775
3	striosomes	no reward neurons	RPE	14	0.125599427
3	striosomes	no reward neurons	RPE	15	0.162373641
3	striosomes	no reward neurons	RPE	16	0.098082657
3	striosomes	no reward neurons	RPE	17	0.209268498
3	striosomes	no reward neurons	RPE	18	0.409426503
3	striosomes	no reward neurons	RPE	19	0.544687636
3	striosomes	no reward neurons	RPE	20	0.484886961
3	matrix	puff neurons	PPE	3	0.066212261
3	matrix	puff neurons	PPE	4	0.043320857
3	matrix	puff neurons	PPE	5	0.075851986
3	matrix	puff neurons	PPE	6	0.09558251
3	matrix	puff neurons	PPE	7	0.068555786
3	matrix	puff neurons	PPE	8	0.085006192
3	matrix	puff neurons	PPE	9	0.064647657
3	matrix	puff neurons	PPE	10	0.059177512
3	matrix	puff neurons	PPE	11	0.015623382
3	matrix	puff neurons	PPE	12	0.022586506
3	matrix	puff neurons	PPE	13	0.026812305
3	matrix	puff neurons	PPE	14	0.016134755
3	matrix	puff neurons	PPE	15	-0.002111002
3	matrix	puff neurons	PPE	16	-0.02884991
3	matrix	puff neurons	PPE	17	0.003058658
3	matrix	puff neurons	PPE	18	0.015578537
3	matrix	puff neurons	PPE	19	0.043950408
3	matrix	puff neurons	PPE	20	0.022275135
3	striosomes	no puff neurons	PPE	3	0.039325079
3	striosomes	no puff neurons	PPE	4	0.104610501
3	striosomes	no puff neurons	PPE	5	0.164794314
3	striosomes	no puff neurons	PPE	6	0.149460994
3	striosomes	no puff neurons	PPE	7	0.131845277
3	striosomes	no puff neurons	PPE	8	0.124012777
3	striosomes	no puff neurons	PPE	9	0.113561831
3	striosomes	no puff neurons	PPE	10	0.101541794
3	striosomes	no puff neurons	PPE	11	0.032266898
3	striosomes	no puff neurons	PPE	12	0.059264669
3	striosomes	no puff neurons	PPE	13	0.035983039
3	striosomes	no puff neurons	PPE	14	0.059916144
3	striosomes	no puff neurons	PPE	15	0.019371233
3	striosomes	no puff neurons	PPE	16	-0.02565947
3	striosomes	no puff neurons	PPE	17	0.018390674
3	striosomes	no puff neurons	PPE	18	0.05429273
3	striosomes	no puff neurons	PPE	19	0.088634812
3	striosomes	no puff neurons	PPE	20	0.054345122
4	matrix	reward neurons	RPE	3	-0.074653123
4	matrix	reward neurons	RPE	4	0.064069861
4	matrix	reward neurons	RPE	5	0.002731199
4	matrix	reward neurons	RPE	6	0.104952015
4	matrix	reward neurons	RPE	7	-0.025631621
4	matrix	reward neurons	RPE	8	-0.074214627
4	matrix	reward neurons	RPE	9	-0.06526453
4	matrix	reward neurons	RPE	10	0.06795464
4	matrix	reward neurons	RPE	11	0.155545267
4	matrix	reward neurons	RPE	12	0.056024842
4	matrix	reward neurons	RPE	13	0.095208675
4	matrix	reward neurons	RPE	14	0.079077623
4	matrix	reward neurons	RPE	15	0.22218867
4	matrix	reward neurons	RPE	16	0.242215332
4	matrix	reward neurons	RPE	17	0.099529142
4	matrix	reward neurons	RPE	18	0.106697302
4	matrix	reward neurons	RPE	19	0.453847457
4	matrix	reward neurons	RPE	20	0.351476858
4	striosomes	no reward neurons	RPE	3	0.018180387
4	striosomes	no reward neurons	RPE	4	0.12042032
4	striosomes	no reward neurons	RPE	5	0.140650079
4	striosomes	no reward neurons	RPE	6	0.106978381
4	striosomes	no reward neurons	RPE	7	0.045102058
4	striosomes	no reward neurons	RPE	8	0.023868802
4	striosomes	no reward neurons	RPE	9	-0.061321948
4	striosomes	no reward neurons	RPE	10	0.059083375
4	striosomes	no reward neurons	RPE	11	0.017079099
4	striosomes	no reward neurons	RPE	12	0.090032482
4	striosomes	no reward neurons	RPE	13	0.115037673
4	striosomes	no reward neurons	RPE	14	0.114594621
4	striosomes	no reward neurons	RPE	15	0.114022928
4	striosomes	no reward neurons	RPE	16	0.277807402
4	striosomes	no reward neurons	RPE	17	0.220640361
4	striosomes	no reward neurons	RPE	18	0.196672023
4	striosomes	no reward neurons	RPE	19	0.355024159
4	striosomes	no reward neurons	RPE	20	0.449285386
4	matrix	puff neurons	PPE	3	0.017073015
4	matrix	puff neurons	PPE	4	0.122866194
4	matrix	puff neurons	PPE	5	0.089114553
4	matrix	puff neurons	PPE	6	0.129450271
4	matrix	puff neurons	PPE	7	-0.020351042
4	matrix	puff neurons	PPE	8	-0.003981692
4	matrix	puff neurons	PPE	9	0.006216433
4	matrix	puff neurons	PPE	10	0.095313113
4	matrix	puff neurons	PPE	11	0.048268222
4	matrix	puff neurons	PPE	12	0.052320196
4	matrix	puff neurons	PPE	13	0.028833086
4	matrix	puff neurons	PPE	14	0.013530673
4	matrix	puff neurons	PPE	15	0.040966948
4	matrix	puff neurons	PPE	16	0.005172073
4	matrix	puff neurons	PPE	17	0.050759927
4	matrix	puff neurons	PPE	18	-0.010507682
4	matrix	puff neurons	PPE	19	0.057310915
4	matrix	puff neurons	PPE	20	0.027742044
4	striosomes	no puff neurons	PPE	3	0.021318937
4	striosomes	no puff neurons	PPE	4	0.178295848
4	striosomes	no puff neurons	PPE	5	0.092910648
4	striosomes	no puff neurons	PPE	6	0.181251739
4	striosomes	no puff neurons	PPE	7	0.086974177
4	striosomes	no puff neurons	PPE	8	0.003315291
4	striosomes	no puff neurons	PPE	9	0.003673762
4	striosomes	no puff neurons	PPE	10	0.094888114
4	striosomes	no puff neurons	PPE	11	0.029168751
4	striosomes	no puff neurons	PPE	12	0.008063791
4	striosomes	no puff neurons	PPE	13	0.00076166
4	striosomes	no puff neurons	PPE	14	0.046285314
4	striosomes	no puff neurons	PPE	15	0.018138902
4	striosomes	no puff neurons	PPE	16	0.097185993
4	striosomes	no puff neurons	PPE	17	-0.002974421
4	striosomes	no puff neurons	PPE	18	-0.002083254
4	striosomes	no puff neurons	PPE	19	0.065816089
4	striosomes	no puff neurons	PPE	20	0.124302134
5	matrix	reward neurons	RPE	1	0.075199388
5	matrix	reward neurons	RPE	2	0.045554928
5	matrix	reward neurons	RPE	3	-0.005000614
5	matrix	reward neurons	RPE	4	-0.006719121
5	matrix	reward neurons	RPE	5	-0.021564532
5	matrix	reward neurons	RPE	6	0.020042746
5	matrix	reward neurons	RPE	7	0.043818928
5	matrix	reward neurons	RPE	8	0.044853188
5	matrix	reward neurons	RPE	9	0.005723701
5	matrix	reward neurons	RPE	10	0.048000162
5	matrix	reward neurons	RPE	11	0.066891781
5	matrix	reward neurons	RPE	12	0.031105442
5	matrix	reward neurons	RPE	13	0.054552107
5	matrix	reward neurons	RPE	14	0.055232877
5	matrix	reward neurons	RPE	15	0.0316553
5	matrix	reward neurons	RPE	16	0.068408403
5	matrix	reward neurons	RPE	17	0.10384905
5	matrix	reward neurons	RPE	18	0.122051708
5	matrix	reward neurons	RPE	19	0.125809872
5	matrix	reward neurons	RPE	20	0.190205929
5	striosomes	no reward neurons	RPE	1	0.001576285
5	striosomes	no reward neurons	RPE	2	-0.035488913
5	striosomes	no reward neurons	RPE	3	-0.016186215
5	striosomes	no reward neurons	RPE	4	0.006978426
5	striosomes	no reward neurons	RPE	5	0.010944806
5	striosomes	no reward neurons	RPE	6	0.095389314
5	striosomes	no reward neurons	RPE	7	0.120099574
5	striosomes	no reward neurons	RPE	8	0.090018285
5	striosomes	no reward neurons	RPE	9	0.056251516
5	striosomes	no reward neurons	RPE	10	0.093648392
5	striosomes	no reward neurons	RPE	11	0.152715644
5	striosomes	no reward neurons	RPE	12	0.123291642
5	striosomes	no reward neurons	RPE	13	0.201034614
5	striosomes	no reward neurons	RPE	14	0.183958884
5	striosomes	no reward neurons	RPE	15	0.192259731
5	striosomes	no reward neurons	RPE	16	0.123216078
5	striosomes	no reward neurons	RPE	17	0.277967629
5	striosomes	no reward neurons	RPE	18	0.306994537
5	striosomes	no reward neurons	RPE	19	0.316218672
5	striosomes	no reward neurons	RPE	20	0.411229932
5	matrix	puff neurons	PPE	1	0.202353533
5	matrix	puff neurons	PPE	2	0.118665035
5	matrix	puff neurons	PPE	3	0.170424264
5	matrix	puff neurons	PPE	4	0.125636003
5	matrix	puff neurons	PPE	5	0.019641203
5	matrix	puff neurons	PPE	6	0.048437896
5	matrix	puff neurons	PPE	7	0.091385208
5	matrix	puff neurons	PPE	8	0.073454546
5	matrix	puff neurons	PPE	9	0.107134731
5	matrix	puff neurons	PPE	10	0.090659456
5	matrix	puff neurons	PPE	11	-0.000320733
5	matrix	puff neurons	PPE	12	-0.040080803
5	matrix	puff neurons	PPE	13	-0.002072717
5	matrix	puff neurons	PPE	14	-0.013466052
5	matrix	puff neurons	PPE	15	-0.046897041
5	matrix	puff neurons	PPE	16	-0.045056134
5	matrix	puff neurons	PPE	17	-0.030323663
5	matrix	puff neurons	PPE	18	-0.077619347
5	matrix	puff neurons	PPE	19	-0.122051385
5	matrix	puff neurons	PPE	20	-0.065607656
5	striosomes	no puff neurons	PPE	1	0.310392656
5	striosomes	no puff neurons	PPE	2	0.27697635
5	striosomes	no puff neurons	PPE	3	0.210822687
5	striosomes	no puff neurons	PPE	4	0.173559769
5	striosomes	no puff neurons	PPE	5	0.041790947
5	striosomes	no puff neurons	PPE	6	0.108509616
5	striosomes	no puff neurons	PPE	7	0.214418086
5	striosomes	no puff neurons	PPE	8	0.154685579
5	striosomes	no puff neurons	PPE	9	0.171888937
5	striosomes	no puff neurons	PPE	10	0.167668131
5	striosomes	no puff neurons	PPE	11	0.005770907
5	striosomes	no puff neurons	PPE	12	0.005317759
5	striosomes	no puff neurons	PPE	13	0.047702913
5	striosomes	no puff neurons	PPE	14	0.024214415
5	striosomes	no puff neurons	PPE	15	0.018342608
5	striosomes	no puff neurons	PPE	16	0.026897835
5	striosomes	no puff neurons	PPE	17	0.029787373
5	striosomes	no puff neurons	PPE	18	-0.017398924
5	striosomes	no puff neurons	PPE	19	-0.035661425
5	striosomes	no puff neurons	PPE	20	-0.007267054
6	matrix	reward neurons	RPE	1	0.349387665
6	matrix	reward neurons	RPE	2	0.227341352
6	matrix	reward neurons	RPE	3	0.06387874
6	matrix	reward neurons	RPE	4	0.082764786
6	matrix	reward neurons	RPE	5	0.100705221
6	matrix	reward neurons	RPE	6	0.212737694
6	matrix	reward neurons	RPE	7	0.233895362
6	matrix	reward neurons	RPE	8	0.158134577
6	matrix	reward neurons	RPE	9	0.076925813
6	matrix	reward neurons	RPE	10	0.058477474
6	matrix	reward neurons	RPE	11	0.287385529
6	matrix	reward neurons	RPE	12	0.267446061
6	matrix	reward neurons	RPE	13	0.283855072
6	matrix	reward neurons	RPE	14	0.370251645
6	matrix	reward neurons	RPE	15	0.35457096
6	matrix	reward neurons	RPE	16	0.319863852
6	matrix	reward neurons	RPE	17	0.375654525
6	matrix	reward neurons	RPE	18	0.377463602
6	matrix	reward neurons	RPE	19	0.616260064
6	matrix	reward neurons	RPE	20	0.537211067
6	striosomes	no reward neurons	RPE	1	0.69056452
6	striosomes	no reward neurons	RPE	2	0.08970528
6	striosomes	no reward neurons	RPE	3	0.079986271
6	striosomes	no reward neurons	RPE	4	0.078845027
6	striosomes	no reward neurons	RPE	5	0.057715166
6	striosomes	no reward neurons	RPE	6	0.232938853
6	striosomes	no reward neurons	RPE	7	0.133770326
6	striosomes	no reward neurons	RPE	8	0.090308841
6	striosomes	no reward neurons	RPE	9	0.040705426
6	striosomes	no reward neurons	RPE	10	-0.008235605
6	striosomes	no reward neurons	RPE	11	0.316450563
6	striosomes	no reward neurons	RPE	12	0.463804838
6	striosomes	no reward neurons	RPE	13	0.391982005
6	striosomes	no reward neurons	RPE	14	0.409632774
6	striosomes	no reward neurons	RPE	15	0.362161835
6	striosomes	no reward neurons	RPE	16	0.422664104
6	striosomes	no reward neurons	RPE	17	0.501721258
6	striosomes	no reward neurons	RPE	18	0.479775342
6	striosomes	no reward neurons	RPE	19	0.711753075
6	striosomes	no reward neurons	RPE	20	0.670900503
6	matrix	puff neurons	PPE	1	0.788385821
6	matrix	puff neurons	PPE	2	0.491488245
6	matrix	puff neurons	PPE	3	0.402001826
6	matrix	puff neurons	PPE	4	0.269326055
6	matrix	puff neurons	PPE	5	0.274319911
6	matrix	puff neurons	PPE	6	0.269028908
6	matrix	puff neurons	PPE	7	0.305838162
6	matrix	puff neurons	PPE	8	0.25714417
6	matrix	puff neurons	PPE	9	0.308889157
6	matrix	puff neurons	PPE	10	0.33243605
6	matrix	puff neurons	PPE	11	0.138204948
6	matrix	puff neurons	PPE	12	0.104344609
6	matrix	puff neurons	PPE	13	0.17758867
6	matrix	puff neurons	PPE	14	0.188191487
6	matrix	puff neurons	PPE	15	0.127542434
6	matrix	puff neurons	PPE	16	0.106088097
6	matrix	puff neurons	PPE	17	0.119417258
6	matrix	puff neurons	PPE	18	0.053567322
6	matrix	puff neurons	PPE	19	0.16966483
6	matrix	puff neurons	PPE	20	0.141985716
6	striosomes	no puff neurons	PPE	1	0.647646896
6	striosomes	no puff neurons	PPE	2	0.529287101
6	striosomes	no puff neurons	PPE	3	0.417522778
6	striosomes	no puff neurons	PPE	4	0.398983998
6	striosomes	no puff neurons	PPE	5	0.337003864
6	striosomes	no puff neurons	PPE	6	0.381288708
6	striosomes	no puff neurons	PPE	7	0.358875328
6	striosomes	no puff neurons	PPE	8	0.327898976
6	striosomes	no puff neurons	PPE	9	0.296104505
6	striosomes	no puff neurons	PPE	10	0.238089862
6	striosomes	no puff neurons	PPE	11	0.172636666
6	striosomes	no puff neurons	PPE	12	0.092040387
6	striosomes	no puff neurons	PPE	13	0.100590494
6	striosomes	no puff neurons	PPE	14	0.105893666
6	striosomes	no puff neurons	PPE	15	0.179646946
6	striosomes	no puff neurons	PPE	16	0.082008162
6	striosomes	no puff neurons	PPE	17	0.025851618
6	striosomes	no puff neurons	PPE	18	0.06990492
6	striosomes	no puff neurons	PPE	19	0.127169847
6	striosomes	no puff neurons	PPE	20	0.040340714
7	matrix	reward neurons	RPE	1	-0.071677508
7	matrix	reward neurons	RPE	2	-0.052028895
7	matrix	reward neurons	RPE	3	0.035844635
7	matrix	reward neurons	RPE	4	0.093312412
7	matrix	reward neurons	RPE	5	0.014715292
7	matrix	reward neurons	RPE	6	0.064960095
7	matrix	reward neurons	RPE	7	0.062969351
7	matrix	reward neurons	RPE	8	-0.072431506
7	matrix	reward neurons	RPE	9	-0.081702265
7	matrix	reward neurons	RPE	10	0.009309462
7	matrix	reward neurons	RPE	11	0.236444706
7	matrix	reward neurons	RPE	12	0.139900643
7	matrix	reward neurons	RPE	13	0.128433628
7	matrix	reward neurons	RPE	14	0.229125511
7	matrix	reward neurons	RPE	15	0.070013221
7	matrix	reward neurons	RPE	16	0.168367202
7	matrix	reward neurons	RPE	17	0.154248366
7	matrix	reward neurons	RPE	18	0.201310957
7	matrix	reward neurons	RPE	19	0.278297122
7	matrix	reward neurons	RPE	20	0.359051228
7	striosomes	no reward neurons	RPE	1	-0.142722189
7	striosomes	no reward neurons	RPE	2	-0.07203545
7	striosomes	no reward neurons	RPE	3	-0.110083522
7	striosomes	no reward neurons	RPE	4	-0.044166457
7	striosomes	no reward neurons	RPE	5	0.01793566
7	striosomes	no reward neurons	RPE	6	-0.031129449
7	striosomes	no reward neurons	RPE	7	0.025720513
7	striosomes	no reward neurons	RPE	8	-0.039586535
7	striosomes	no reward neurons	RPE	9	0.001546912
7	striosomes	no reward neurons	RPE	10	-0.104276782
7	striosomes	no reward neurons	RPE	11	0.123873983
7	striosomes	no reward neurons	RPE	12	0.132619356
7	striosomes	no reward neurons	RPE	13	0.158027612
7	striosomes	no reward neurons	RPE	14	0.084459179
7	striosomes	no reward neurons	RPE	15	0.112527867
7	striosomes	no reward neurons	RPE	16	0.307946343
7	striosomes	no reward neurons	RPE	17	0.199690501
7	striosomes	no reward neurons	RPE	18	0.386974054
7	striosomes	no reward neurons	RPE	19	0.460220216
7	striosomes	no reward neurons	RPE	20	0.547539452
7	matrix	puff neurons	PPE	1	0.222369151
7	matrix	puff neurons	PPE	2	0.205782011
7	matrix	puff neurons	PPE	3	0.014212167
7	matrix	puff neurons	PPE	4	0.029190699
7	matrix	puff neurons	PPE	5	0.100145819
7	matrix	puff neurons	PPE	6	0.032987894
7	matrix	puff neurons	PPE	7	0.154769866
7	matrix	puff neurons	PPE	8	0.067511772
7	matrix	puff neurons	PPE	9	0.004298614
7	matrix	puff neurons	PPE	10	0.099878268
7	matrix	puff neurons	PPE	11	0.15443843
7	matrix	puff neurons	PPE	12	0.020300751
7	matrix	puff neurons	PPE	13	0.008547084
7	matrix	puff neurons	PPE	14	0.083358537
7	matrix	puff neurons	PPE	15	0.119274336
7	matrix	puff neurons	PPE	16	0.095300426
7	matrix	puff neurons	PPE	17	0.033739891
7	matrix	puff neurons	PPE	18	0.050174865
7	matrix	puff neurons	PPE	19	0.051284395
7	matrix	puff neurons	PPE	20	0.058423709
7	striosomes	no puff neurons	PPE	1	0.286727317
7	striosomes	no puff neurons	PPE	2	0.389201614
7	striosomes	no puff neurons	PPE	3	0.103259772
7	striosomes	no puff neurons	PPE	4	0.11229372
7	striosomes	no puff neurons	PPE	5	0.082955395
7	striosomes	no puff neurons	PPE	6	0.171665385
7	striosomes	no puff neurons	PPE	7	0.227809206
7	striosomes	no puff neurons	PPE	8	0.075673877
7	striosomes	no puff neurons	PPE	9	0.134865615
7	striosomes	no puff neurons	PPE	10	0.204962713
7	striosomes	no puff neurons	PPE	11	0.048023527
7	striosomes	no puff neurons	PPE	12	0.091673511
7	striosomes	no puff neurons	PPE	13	0.057643148
7	striosomes	no puff neurons	PPE	14	0.028010359
7	striosomes	no puff neurons	PPE	15	0.058136839
7	striosomes	no puff neurons	PPE	16	0.062097056
7	striosomes	no puff neurons	PPE	17	0.031356782
7	striosomes	no puff neurons	PPE	18	-0.049583635
7	striosomes	no puff neurons	PPE	19	0.078364137
7	striosomes	no puff neurons	PPE	20	-0.043089949
8	matrix	reward neurons	RPE	1	0.129331387
8	matrix	reward neurons	RPE	2	0.044172039
8	matrix	reward neurons	RPE	3	0.056570686
8	matrix	reward neurons	RPE	4	0.049388688
8	matrix	reward neurons	RPE	5	0.074055368
8	matrix	reward neurons	RPE	6	0.090710915
8	matrix	reward neurons	RPE	7	0.097142356
8	matrix	reward neurons	RPE	8	0.045299171
8	matrix	reward neurons	RPE	9	-0.040899598
8	matrix	reward neurons	RPE	10	0.012421107
8	matrix	reward neurons	RPE	11	0.138857739
8	matrix	reward neurons	RPE	12	0.193202725
8	matrix	reward neurons	RPE	13	0.155708919
8	matrix	reward neurons	RPE	14	0.121257375
8	matrix	reward neurons	RPE	15	0.15435528
8	matrix	reward neurons	RPE	16	0.134251762
8	matrix	reward neurons	RPE	17	0.109925266
8	matrix	reward neurons	RPE	18	0.278861176
8	matrix	reward neurons	RPE	19	0.301682413
8	matrix	reward neurons	RPE	20	0.200462995
8	striosomes	no reward neurons	RPE	1	0.163929263
8	striosomes	no reward neurons	RPE	2	0.125028292
8	striosomes	no reward neurons	RPE	3	0.054576872
8	striosomes	no reward neurons	RPE	4	0.090880604
8	striosomes	no reward neurons	RPE	5	0.176542625
8	striosomes	no reward neurons	RPE	6	0.176262656
8	striosomes	no reward neurons	RPE	7	0.068387124
8	striosomes	no reward neurons	RPE	8	0.064448107
8	striosomes	no reward neurons	RPE	9	0.081657927
8	striosomes	no reward neurons	RPE	10	0.042733517
8	striosomes	no reward neurons	RPE	11	0.152550647
8	striosomes	no reward neurons	RPE	12	0.214037565
8	striosomes	no reward neurons	RPE	13	0.137670321
8	striosomes	no reward neurons	RPE	14	0.207362506
8	striosomes	no reward neurons	RPE	15	0.170729512
8	striosomes	no reward neurons	RPE	16	0.142873484
8	striosomes	no reward neurons	RPE	17	0.173537186
8	striosomes	no reward neurons	RPE	18	0.255401684
8	striosomes	no reward neurons	RPE	19	0.322285245
8	striosomes	no reward neurons	RPE	20	0.298231106
8	matrix	puff neurons	PPE	1	0.077697378
8	matrix	puff neurons	PPE	2	0.18992996
8	matrix	puff neurons	PPE	3	0.151297089
8	matrix	puff neurons	PPE	4	0.091288851
8	matrix	puff neurons	PPE	5	0.123074416
8	matrix	puff neurons	PPE	6	0.124217747
8	matrix	puff neurons	PPE	7	0.162561343
8	matrix	puff neurons	PPE	8	0.080040843
8	matrix	puff neurons	PPE	9	0.044473292
8	matrix	puff neurons	PPE	10	0.066836112
8	matrix	puff neurons	PPE	11	0.062468019
8	matrix	puff neurons	PPE	12	0.055513901
8	matrix	puff neurons	PPE	13	0.049343268
8	matrix	puff neurons	PPE	14	0.055032921
8	matrix	puff neurons	PPE	15	0.018431835
8	matrix	puff neurons	PPE	16	0.020666023
8	matrix	puff neurons	PPE	17	-0.022572465
8	matrix	puff neurons	PPE	18	0.019237006
8	matrix	puff neurons	PPE	19	0.007948614
8	matrix	puff neurons	PPE	20	-0.045940543
8	striosomes	no puff neurons	PPE	1	0.359267819
8	striosomes	no puff neurons	PPE	2	0.323314931
8	striosomes	no puff neurons	PPE	3	0.225003441
8	striosomes	no puff neurons	PPE	4	0.178811912
8	striosomes	no puff neurons	PPE	5	0.184101092
8	striosomes	no puff neurons	PPE	6	0.160612257
8	striosomes	no puff neurons	PPE	7	0.175888595
8	striosomes	no puff neurons	PPE	8	0.122550494
8	striosomes	no puff neurons	PPE	9	0.09140287
8	striosomes	no puff neurons	PPE	10	0.156602969
8	striosomes	no puff neurons	PPE	11	0.050257361
8	striosomes	no puff neurons	PPE	12	0.083850043
8	striosomes	no puff neurons	PPE	13	0.071650025
8	striosomes	no puff neurons	PPE	14	0.074090775
8	striosomes	no puff neurons	PPE	15	0.046642892
8	striosomes	no puff neurons	PPE	16	0.007235281
8	striosomes	no puff neurons	PPE	17	0.001553973
8	striosomes	no puff neurons	PPE	18	0.009116259
8	striosomes	no puff neurons	PPE	19	0.018220087
8	striosomes	no puff neurons	PPE	20	0.016118147
9	matrix	reward neurons	RPE	1	0.073593768
9	matrix	reward neurons	RPE	2	0.07836932
9	matrix	reward neurons	RPE	3	0.031927536
9	matrix	reward neurons	RPE	4	0.053718983
9	matrix	reward neurons	RPE	5	0.045334124
9	matrix	reward neurons	RPE	6	0.103433239
9	matrix	reward neurons	RPE	7	0.190664318
9	matrix	reward neurons	RPE	8	0.163475308
9	matrix	reward neurons	RPE	9	0.079256027
9	matrix	reward neurons	RPE	10	0.046466691
9	matrix	reward neurons	RPE	11	0.181023879
9	matrix	reward neurons	RPE	12	0.173134382
9	matrix	reward neurons	RPE	13	0.13080031
9	matrix	reward neurons	RPE	14	0.135417252
9	matrix	reward neurons	RPE	15	0.182704277
9	matrix	reward neurons	RPE	16	0.106437717
9	matrix	reward neurons	RPE	17	0.245117725
9	matrix	reward neurons	RPE	18	0.272901982
9	matrix	reward neurons	RPE	19	0.35472317
9	matrix	reward neurons	RPE	20	0.482603086
9	striosomes	no reward neurons	RPE	1	-0.104292957
9	striosomes	no reward neurons	RPE	2	0.098595262
9	striosomes	no reward neurons	RPE	3	0.044647534
9	striosomes	no reward neurons	RPE	4	0.122225047
9	striosomes	no reward neurons	RPE	5	0.050327886
9	striosomes	no reward neurons	RPE	6	0.049889678
9	striosomes	no reward neurons	RPE	7	0.181576646
9	striosomes	no reward neurons	RPE	8	0.138521243
9	striosomes	no reward neurons	RPE	9	0.093224612
9	striosomes	no reward neurons	RPE	10	0.05577176
9	striosomes	no reward neurons	RPE	11	0.15320461
9	striosomes	no reward neurons	RPE	12	0.137294683
9	striosomes	no reward neurons	RPE	13	0.056477017
9	striosomes	no reward neurons	RPE	14	0.144119429
9	striosomes	no reward neurons	RPE	15	0.130407714
9	striosomes	no reward neurons	RPE	16	0.066536162
9	striosomes	no reward neurons	RPE	17	0.201694921
9	striosomes	no reward neurons	RPE	18	0.238004943
9	striosomes	no reward neurons	RPE	19	0.333191023
9	striosomes	no reward neurons	RPE	20	0.317496041
9	matrix	puff neurons	PPE	1	0.305221774
9	matrix	puff neurons	PPE	2	0.45283499
9	matrix	puff neurons	PPE	3	0.465013466
9	matrix	puff neurons	PPE	4	0.278391687
9	matrix	puff neurons	PPE	5	0.228866522
9	matrix	puff neurons	PPE	6	0.289021007
9	matrix	puff neurons	PPE	7	0.295456844
9	matrix	puff neurons	PPE	8	0.395943291
9	matrix	puff neurons	PPE	9	0.088699005
9	matrix	puff neurons	PPE	10	0.175354267
9	matrix	puff neurons	PPE	11	0.145961337
9	matrix	puff neurons	PPE	12	0.042868337
9	matrix	puff neurons	PPE	13	0.097570991
9	matrix	puff neurons	PPE	14	0.053773518
9	matrix	puff neurons	PPE	15	0.076403315
9	matrix	puff neurons	PPE	16	0.07570089
9	matrix	puff neurons	PPE	17	0.037140384
9	matrix	puff neurons	PPE	18	0.014162172
9	matrix	puff neurons	PPE	19	0.056062313
9	matrix	puff neurons	PPE	20	0.124518603
9	striosomes	no puff neurons	PPE	1	0.37351847
9	striosomes	no puff neurons	PPE	2	0.552917959
9	striosomes	no puff neurons	PPE	3	0.486324829
9	striosomes	no puff neurons	PPE	4	0.236800922
9	striosomes	no puff neurons	PPE	5	0.273742589
9	striosomes	no puff neurons	PPE	6	0.165514496
9	striosomes	no puff neurons	PPE	7	0.302190863
9	striosomes	no puff neurons	PPE	8	0.309770506
9	striosomes	no puff neurons	PPE	9	0.093349085
9	striosomes	no puff neurons	PPE	10	0.129860881
9	striosomes	no puff neurons	PPE	11	0.153780673
9	striosomes	no puff neurons	PPE	12	0.051919882
9	striosomes	no puff neurons	PPE	13	0.034172994
9	striosomes	no puff neurons	PPE	14	0.066976262
9	striosomes	no puff neurons	PPE	15	0.053669824
9	striosomes	no puff neurons	PPE	16	-0.002381475
9	striosomes	no puff neurons	PPE	17	0.044042001
9	striosomes	no puff neurons	PPE	18	-0.019735376
9	striosomes	no puff neurons	PPE	19	-0.010764136
9	striosomes	no puff neurons	PPE	20	0.075334596
10	matrix	reward neurons	RPE	1	0.02572649
10	matrix	reward neurons	RPE	2	0.094131977
10	matrix	reward neurons	RPE	3	0.049107627
10	matrix	reward neurons	RPE	4	0.132199576
10	matrix	reward neurons	RPE	5	0.096820115
10	matrix	reward neurons	RPE	6	0.082406729
10	matrix	reward neurons	RPE	7	0.023102099
10	matrix	reward neurons	RPE	8	0.125442278
10	matrix	reward neurons	RPE	9	0.003466735
10	matrix	reward neurons	RPE	10	0.043460908
10	matrix	reward neurons	RPE	11	0.159683284
10	matrix	reward neurons	RPE	12	0.142706196
10	matrix	reward neurons	RPE	13	0.162568148
10	matrix	reward neurons	RPE	14	0.110606222
10	matrix	reward neurons	RPE	15	0.170264786
10	matrix	reward neurons	RPE	16	0.157441903
10	matrix	reward neurons	RPE	17	0.181646489
10	matrix	reward neurons	RPE	18	0.148364818
10	matrix	reward neurons	RPE	19	0.168783936
10	matrix	reward neurons	RPE	20	0.137698941
10	striosomes	no reward neurons	RPE	1	0.160753936
10	striosomes	no reward neurons	RPE	2	0.286343556
10	striosomes	no reward neurons	RPE	3	0.17533007
10	striosomes	no reward neurons	RPE	4	0.262809702
10	striosomes	no reward neurons	RPE	5	0.119193365
10	striosomes	no reward neurons	RPE	6	0.075405641
10	striosomes	no reward neurons	RPE	7	0.081805782
10	striosomes	no reward neurons	RPE	8	0.114878259
10	striosomes	no reward neurons	RPE	9	0.075527485
10	striosomes	no reward neurons	RPE	10	0.123234829
10	striosomes	no reward neurons	RPE	11	0.292624017
10	striosomes	no reward neurons	RPE	12	0.292257149
10	striosomes	no reward neurons	RPE	13	0.331696361
10	striosomes	no reward neurons	RPE	14	0.237369334
10	striosomes	no reward neurons	RPE	15	0.27045013
10	striosomes	no reward neurons	RPE	16	0.34536917
10	striosomes	no reward neurons	RPE	17	0.181041749
10	striosomes	no reward neurons	RPE	18	0.307899416
10	striosomes	no reward neurons	RPE	19	0.199612305
10	striosomes	no reward neurons	RPE	20	0.136549156
10	matrix	puff neurons	PPE	1	0.113287825
10	matrix	puff neurons	PPE	2	0.1419216
10	matrix	puff neurons	PPE	3	0.05472992
10	matrix	puff neurons	PPE	4	0.070646212
10	matrix	puff neurons	PPE	5	0.032041442
10	matrix	puff neurons	PPE	6	0.100588174
10	matrix	puff neurons	PPE	7	0.064337836
10	matrix	puff neurons	PPE	8	0.110608932
10	matrix	puff neurons	PPE	9	0.044617214
10	matrix	puff neurons	PPE	10	0.051125383
10	matrix	puff neurons	PPE	11	-0.001617843
10	matrix	puff neurons	PPE	12	-0.007920805
10	matrix	puff neurons	PPE	13	0.004896753
10	matrix	puff neurons	PPE	14	-0.005268063
10	matrix	puff neurons	PPE	15	-0.010199968
10	matrix	puff neurons	PPE	16	0.023841173
10	matrix	puff neurons	PPE	17	-0.006127782
10	matrix	puff neurons	PPE	18	-0.026808072
10	matrix	puff neurons	PPE	19	-0.009415123
10	matrix	puff neurons	PPE	20	-0.033912897
10	striosomes	no puff neurons	PPE	1	0.136265958
10	striosomes	no puff neurons	PPE	2	0.203003804
10	striosomes	no puff neurons	PPE	3	0.129390234
10	striosomes	no puff neurons	PPE	4	0.15760841
10	striosomes	no puff neurons	PPE	5	0.06180508
10	striosomes	no puff neurons	PPE	6	0.121245486
10	striosomes	no puff neurons	PPE	7	0.1264118
10	striosomes	no puff neurons	PPE	8	0.223965477
10	striosomes	no puff neurons	PPE	9	0.102639676
10	striosomes	no puff neurons	PPE	10	0.112362153
10	striosomes	no puff neurons	PPE	11	0.024200117
10	striosomes	no puff neurons	PPE	12	-0.046139339
10	striosomes	no puff neurons	PPE	13	0.011994471
10	striosomes	no puff neurons	PPE	14	0.008677947
10	striosomes	no puff neurons	PPE	15	-0.012287396
10	striosomes	no puff neurons	PPE	16	-0.026750788
10	striosomes	no puff neurons	PPE	17	-0.062603555
10	striosomes	no puff neurons	PPE	18	-0.042425933
10	striosomes	no puff neurons	PPE	19	-0.105043898
10	striosomes	no puff neurons	PPE	20	0.041169616
11	matrix	reward neurons	RPE	2	0.101025604
11	matrix	reward neurons	RPE	3	-0.017608496
11	matrix	reward neurons	RPE	4	0.02689934
11	matrix	reward neurons	RPE	5	0.094511364
11	matrix	reward neurons	RPE	6	0.001683723
11	matrix	reward neurons	RPE	7	-0.005640892
11	matrix	reward neurons	RPE	8	0.076887356
11	matrix	reward neurons	RPE	9	0.030246368
11	matrix	reward neurons	RPE	10	0.029762577
11	matrix	reward neurons	RPE	11	0.066506969
11	matrix	reward neurons	RPE	12	0.058459426
11	matrix	reward neurons	RPE	13	0.005758127
11	matrix	reward neurons	RPE	14	0.065098678
11	matrix	reward neurons	RPE	15	0.051003401
11	matrix	reward neurons	RPE	16	0.052953873
11	matrix	reward neurons	RPE	17	0.105940408
11	matrix	reward neurons	RPE	18	0.01095488
11	matrix	reward neurons	RPE	19	0.033537607
11	matrix	reward neurons	RPE	20	0.10904219
11	striosomes	no reward neurons	RPE	2	-0.087170403
11	striosomes	no reward neurons	RPE	3	-0.039621527
11	striosomes	no reward neurons	RPE	4	-0.012795536
11	striosomes	no reward neurons	RPE	5	0.046776691
11	striosomes	no reward neurons	RPE	6	0.011240749
11	striosomes	no reward neurons	RPE	7	0.073336987
11	striosomes	no reward neurons	RPE	8	0.107748175
11	striosomes	no reward neurons	RPE	9	0.107876597
11	striosomes	no reward neurons	RPE	10	0.061376592
11	striosomes	no reward neurons	RPE	11	0.138124753
11	striosomes	no reward neurons	RPE	12	0.078840579
11	striosomes	no reward neurons	RPE	13	0.119967187
11	striosomes	no reward neurons	RPE	14	0.192810664
11	striosomes	no reward neurons	RPE	15	0.04050611
11	striosomes	no reward neurons	RPE	16	0.137898789
11	striosomes	no reward neurons	RPE	17	0.071262436
11	striosomes	no reward neurons	RPE	18	0.187430328
11	striosomes	no reward neurons	RPE	19	0.219339944
11	striosomes	no reward neurons	RPE	20	0.295580399
11	matrix	puff neurons	PPE	2	0.15636861
11	matrix	puff neurons	PPE	3	0.062684912
11	matrix	puff neurons	PPE	4	0.004547931
11	matrix	puff neurons	PPE	5	0.152949131
11	matrix	puff neurons	PPE	6	0.057809792
11	matrix	puff neurons	PPE	7	-0.014981055
11	matrix	puff neurons	PPE	8	0.093022839
11	matrix	puff neurons	PPE	9	0.002429555
11	matrix	puff neurons	PPE	10	0.123282181
11	matrix	puff neurons	PPE	11	0.045203184
11	matrix	puff neurons	PPE	12	0.037345277
11	matrix	puff neurons	PPE	13	0.042901218
11	matrix	puff neurons	PPE	14	0.025426966
11	matrix	puff neurons	PPE	15	-0.005801395
11	matrix	puff neurons	PPE	16	0.009923706
11	matrix	puff neurons	PPE	17	0.022379071
11	matrix	puff neurons	PPE	18	-0.024628063
11	matrix	puff neurons	PPE	19	-0.016800852
11	matrix	puff neurons	PPE	20	-0.005622111
11	striosomes	no puff neurons	PPE	2	0.12994736
11	striosomes	no puff neurons	PPE	3	0.1284679
11	striosomes	no puff neurons	PPE	4	0.05355705
11	striosomes	no puff neurons	PPE	5	0.18531056
11	striosomes	no puff neurons	PPE	6	0.069876139
11	striosomes	no puff neurons	PPE	7	0.021130901
11	striosomes	no puff neurons	PPE	8	0.137212982
11	striosomes	no puff neurons	PPE	9	0.185014582
11	striosomes	no puff neurons	PPE	10	0.172896337
11	striosomes	no puff neurons	PPE	11	0.086898945
11	striosomes	no puff neurons	PPE	12	0.092675219
11	striosomes	no puff neurons	PPE	13	0.063741698
11	striosomes	no puff neurons	PPE	14	0.034219136
11	striosomes	no puff neurons	PPE	15	0.010973348
11	striosomes	no puff neurons	PPE	16	0.05582485
11	striosomes	no puff neurons	PPE	17	0.048342441
11	striosomes	no puff neurons	PPE	18	-0.003308192
11	striosomes	no puff neurons	PPE	19	-0.002456645
11	striosomes	no puff neurons	PPE	20	0.051264159
12	matrix	reward neurons	RPE	1	-0.023918126
12	matrix	reward neurons	RPE	2	0.015630463
12	matrix	reward neurons	RPE	3	-0.05283599
12	matrix	reward neurons	RPE	4	-0.008021988
12	matrix	reward neurons	RPE	5	0.075001831
12	matrix	reward neurons	RPE	6	-0.016850779
12	matrix	reward neurons	RPE	7	0.078944371
12	matrix	reward neurons	RPE	8	-0.058163198
12	matrix	reward neurons	RPE	9	-0.037100394
12	matrix	reward neurons	RPE	10	-0.036746645
12	matrix	reward neurons	RPE	11	-0.080976018
12	matrix	reward neurons	RPE	12	-0.066749598
12	matrix	reward neurons	RPE	13	-0.051508738
12	matrix	reward neurons	RPE	14	-0.104315007
12	matrix	reward neurons	RPE	15	-0.101376489
12	matrix	reward neurons	RPE	16	-0.087045372
12	matrix	reward neurons	RPE	17	-0.063768092
12	matrix	reward neurons	RPE	18	-0.076654653
12	matrix	reward neurons	RPE	19	0.021648442
12	matrix	reward neurons	RPE	20	0.001414762
12	striosomes	no reward neurons	RPE	1	0.015262337
12	striosomes	no reward neurons	RPE	2	0.059531722
12	striosomes	no reward neurons	RPE	3	0.078776684
12	striosomes	no reward neurons	RPE	4	0.101766898
12	striosomes	no reward neurons	RPE	5	0.212285517
12	striosomes	no reward neurons	RPE	6	-0.038676442
12	striosomes	no reward neurons	RPE	7	0.122370582
12	striosomes	no reward neurons	RPE	8	-0.020698627
12	striosomes	no reward neurons	RPE	9	0.051537631
12	striosomes	no reward neurons	RPE	10	0.033275984
12	striosomes	no reward neurons	RPE	11	0.14872199
12	striosomes	no reward neurons	RPE	12	0.082107335
12	striosomes	no reward neurons	RPE	13	0.126970006
12	striosomes	no reward neurons	RPE	14	0.109770477
12	striosomes	no reward neurons	RPE	15	0.07151434
12	striosomes	no reward neurons	RPE	16	0.302932939
12	striosomes	no reward neurons	RPE	17	0.236242308
12	striosomes	no reward neurons	RPE	18	0.325549142
12	striosomes	no reward neurons	RPE	19	0.539036618
12	striosomes	no reward neurons	RPE	20	0.351905368
12	matrix	puff neurons	PPE	1	0.056649172
12	matrix	puff neurons	PPE	2	0.03391117
12	matrix	puff neurons	PPE	3	0.039461605
12	matrix	puff neurons	PPE	4	-0.024327746
12	matrix	puff neurons	PPE	5	0.069977396
12	matrix	puff neurons	PPE	6	-0.031174004
12	matrix	puff neurons	PPE	7	0.059655676
12	matrix	puff neurons	PPE	8	0.019359274
12	matrix	puff neurons	PPE	9	-0.020601887
12	matrix	puff neurons	PPE	10	-0.001245034
12	matrix	puff neurons	PPE	11	-0.087817972
12	matrix	puff neurons	PPE	12	-0.07984698
12	matrix	puff neurons	PPE	13	-0.101898654
12	matrix	puff neurons	PPE	14	-0.102850266
12	matrix	puff neurons	PPE	15	-0.119753468
12	matrix	puff neurons	PPE	16	-0.133845772
12	matrix	puff neurons	PPE	17	-0.135590606
12	matrix	puff neurons	PPE	18	-0.102952287
12	matrix	puff neurons	PPE	19	-0.117915639
12	matrix	puff neurons	PPE	20	-0.091154498
12	striosomes	no puff neurons	PPE	1	0.262925592
12	striosomes	no puff neurons	PPE	2	0.344947355
12	striosomes	no puff neurons	PPE	3	0.125640511
12	striosomes	no puff neurons	PPE	4	0.114961508
12	striosomes	no puff neurons	PPE	5	0.239709169
12	striosomes	no puff neurons	PPE	6	0.133108879
12	striosomes	no puff neurons	PPE	7	0.235720448
12	striosomes	no puff neurons	PPE	8	0.159872074
12	striosomes	no puff neurons	PPE	9	0.1535443
12	striosomes	no puff neurons	PPE	10	0.119811581
12	striosomes	no puff neurons	PPE	11	0.018926281
12	striosomes	no puff neurons	PPE	12	-0.126673818
12	striosomes	no puff neurons	PPE	13	0.076097458
12	striosomes	no puff neurons	PPE	14	-0.014436804
12	striosomes	no puff neurons	PPE	15	-0.044856244
12	striosomes	no puff neurons	PPE	16	-0.017611107
12	striosomes	no puff neurons	PPE	17	-0.018936617
12	striosomes	no puff neurons	PPE	18	-0.031847211
12	striosomes	no puff neurons	PPE	19	0.119771643
12	striosomes	no puff neurons	PPE	20	0.000400395
13	matrix	reward neurons	RPE	1	0.206247945
13	matrix	reward neurons	RPE	2	0.148612192
13	matrix	reward neurons	RPE	3	0.037608852
13	matrix	reward neurons	RPE	4	0.327512848
13	matrix	reward neurons	RPE	5	0.039114092
13	matrix	reward neurons	RPE	6	0.060388257
13	matrix	reward neurons	RPE	7	0.230973018
13	matrix	reward neurons	RPE	8	0.038264211
13	matrix	reward neurons	RPE	9	-0.076758004
13	matrix	reward neurons	RPE	10	0.195904105
13	matrix	reward neurons	RPE	11	0.084576124
13	matrix	reward neurons	RPE	12	0.145327426
13	matrix	reward neurons	RPE	13	0.241928562
13	matrix	reward neurons	RPE	14	0.359365047
13	matrix	reward neurons	RPE	15	0.33281828
13	matrix	reward neurons	RPE	16	0.295852185
13	matrix	reward neurons	RPE	17	0.262878352
13	matrix	reward neurons	RPE	18	0.32255012
13	matrix	reward neurons	RPE	19	0.325018783
13	matrix	reward neurons	RPE	20	0.244687494
13	striosomes	no reward neurons	RPE	1	0.069498352
13	striosomes	no reward neurons	RPE	2	0.291074744
13	striosomes	no reward neurons	RPE	3	0.070756699
13	striosomes	no reward neurons	RPE	4	0.071678763
13	striosomes	no reward neurons	RPE	5	0.086692342
13	striosomes	no reward neurons	RPE	6	0.102919563
13	striosomes	no reward neurons	RPE	7	0.275122867
13	striosomes	no reward neurons	RPE	8	0.156577734
13	striosomes	no reward neurons	RPE	9	0.010494385
13	striosomes	no reward neurons	RPE	10	0.238796868
13	striosomes	no reward neurons	RPE	11	0.119089497
13	striosomes	no reward neurons	RPE	12	0.21809691
13	striosomes	no reward neurons	RPE	13	0.14628561
13	striosomes	no reward neurons	RPE	14	0.098943935
13	striosomes	no reward neurons	RPE	15	0.174472201
13	striosomes	no reward neurons	RPE	16	0.250591118
13	striosomes	no reward neurons	RPE	17	0.056304335
13	striosomes	no reward neurons	RPE	18	0.134192935
13	striosomes	no reward neurons	RPE	19	0.253123407
13	striosomes	no reward neurons	RPE	20	0.330746111
13	matrix	puff neurons	PPE	1	0.61130374
13	matrix	puff neurons	PPE	2	0.132339216
13	matrix	puff neurons	PPE	3	0.330513383
13	matrix	puff neurons	PPE	4	0.256703318
13	matrix	puff neurons	PPE	5	0.108842512
13	matrix	puff neurons	PPE	6	0.212465966
13	matrix	puff neurons	PPE	7	0.268657048
13	matrix	puff neurons	PPE	8	0.241287473
13	matrix	puff neurons	PPE	9	0.124245507
13	matrix	puff neurons	PPE	10	0.323581552
13	matrix	puff neurons	PPE	11	-0.050188873
13	matrix	puff neurons	PPE	12	0.130921508
13	matrix	puff neurons	PPE	13	0.023112557
13	matrix	puff neurons	PPE	14	0.151332586
13	matrix	puff neurons	PPE	15	0.052208833
13	matrix	puff neurons	PPE	16	0.020051865
13	matrix	puff neurons	PPE	17	0.030563601
13	matrix	puff neurons	PPE	18	-0.065108432
13	matrix	puff neurons	PPE	19	-0.039656629
13	matrix	puff neurons	PPE	20	-0.036887852
13	striosomes	no puff neurons	PPE	1	0.887328895
13	striosomes	no puff neurons	PPE	2	0.253200155
13	striosomes	no puff neurons	PPE	3	0.397296441
13	striosomes	no puff neurons	PPE	4	0.320291396
13	striosomes	no puff neurons	PPE	5	0.262504811
13	striosomes	no puff neurons	PPE	6	0.207207393
13	striosomes	no puff neurons	PPE	7	0.38809595
13	striosomes	no puff neurons	PPE	8	0.282190031
13	striosomes	no puff neurons	PPE	9	0.091062189
13	striosomes	no puff neurons	PPE	10	0.473996902
13	striosomes	no puff neurons	PPE	11	0.011889499
13	striosomes	no puff neurons	PPE	12	-0.001627142
13	striosomes	no puff neurons	PPE	13	-0.013378912
13	striosomes	no puff neurons	PPE	14	0.013790579
13	striosomes	no puff neurons	PPE	15	0.01917378
13	striosomes	no puff neurons	PPE	16	0.03884069
13	striosomes	no puff neurons	PPE	17	-0.074468863
13	striosomes	no puff neurons	PPE	18	-0.042048806
13	striosomes	no puff neurons	PPE	19	0.020879389
13	striosomes	no puff neurons	PPE	20	-0.118236857
