# Supplementary material for: Multiplexed action-outcome representation by striatal striosome-matrix compartments detected with a mouse cost-benefit foraging task
Source: Nat Commun. 2022 Mar 22;13:1541. doi: 10.1038/s41467-022-28983-5 (PMC8941061; doi:10.1038/s41467-022-28983-5)
Supplement: Supplementary file 3 — Source Data [file 41467_2022_28983_MOESM3_ESM.zip › source_data/Fig 6B.csv]

Repetition	All	Striosomes	Matrix
1	1	0.9375	0.875
2	1	0.9375	0.875
3	1	1	0.875
4	0.9375	0.9375	0.875
5	1	1	0.9375
6	1	0.9375	0.8125
7	0.875	0.8125	0.9375
8	1	1	0.875
9	0.9375	0.875	1
10	1	1	0.9375
11	0.9375	1	0.875
12	1	1	0.8125
13	1	0.875	0.875
14	0.9375	0.875	0.8125
15	0.9375	0.8125	0.875
16	1	0.9375	0.9375
17	1	0.9375	0.9375
18	1	0.9375	0.9375
19	1	1	0.9375
20	0.875	0.8125	0.875
21	0.9375	0.9375	1
22	1	1	0.875
23	0.9375	0.875	0.8125
24	1	0.9375	1
25	1	0.875	0.875
26	1	1	0.6875
27	1	0.875	0.9375
28	0.9375	1	0.875
29	0.9375	0.875	0.625
30	0.9375	0.875	1
31	1	1	1
32	1	0.9375	1
33	1	1	0.9375
34	1	1	1
35	0.9375	0.875	0.875
36	1	1	1
37	1	0.9375	1
38	1	1	0.8125
39	0.875	0.9375	0.9375
40	0.9375	0.9375	0.8125
41	1	1	0.9375
42	1	0.9375	1
43	0.875	0.9375	0.75
44	0.9375	0.9375	0.9375
45	1	0.875	0.875
46	0.875	0.8125	0.9375
47	1	1	0.9375
48	0.9375	0.8125	0.75
49	1	1	0.9375
50	0.9375	0.9375	0.9375
51	0.9375	0.9375	0.8125
52	0.875	0.875	0.875
53	1	1	1
54	0.9375	0.875	0.875
55	0.875	0.875	0.8125
56	1	1	0.875
57	1	0.9375	0.875
58	1	0.9375	0.9375
59	1	1	1
60	0.9375	0.875	0.875
61	1	1	0.875
62	0.9375	0.9375	0.9375
63	0.9375	0.9375	0.9375
64	1	0.9375	0.875
65	0.9375	0.75	0.9375
66	0.9375	0.9375	0.75
67	0.9375	0.875	0.9375
68	1	1	0.9375
69	1	1	0.875
70	1	0.875	0.875
71	0.9375	0.875	0.875
72	0.9375	0.875	0.9375
73	0.9375	0.8125	0.875
74	0.9375	0.8125	0.8125
75	0.875	0.9375	0.6875
76	1	1	0.875
77	0.9375	1	0.9375
78	0.9375	0.9375	0.875
79	1	1	0.9375
80	1	0.9375	0.9375
81	1	1	0.75
82	0.9375	1	0.9375
83	0.9375	0.875	0.9375
84	0.875	0.875	0.6875
85	1	1	1
86	1	0.9375	0.9375
87	0.9375	0.9375	1
88	1	1	1
89	1	0.9375	0.9375
90	1	1	0.9375
91	0.875	0.875	0.8125
92	0.9375	0.8125	0.875
93	1	0.9375	1
94	0.875	0.875	0.875
95	0.9375	0.9375	0.9375
96	1	0.9375	0.75
97	0.875	0.8125	0.9375
98	0.9375	0.9375	0.9375
99	1	0.9375	0.9375
100	1	1	0.9375
