# Supplementary material for: Multiplexed action-outcome representation by striatal striosome-matrix compartments detected with a mouse cost-benefit foraging task
Source: Nat Commun. 2022 Mar 22;13:1541. doi: 10.1038/s41467-022-28983-5 (PMC8941061; doi:10.1038/s41467-022-28983-5)
Supplement: Supplementary file 3 — Source Data [file 41467_2022_28983_MOESM3_ESM.zip › source_data/Fig 6DE.csv]

	Compartment	0 incorrect	1 incorrect	2 incorrect	3 incorrect	choice incorrect	reward incorrect	puff incorrect
1.0	Both	44.7958	40.5875	12.8625	1.75417	29.4833	21.9792	20.1125
2.0	Both	50.2101	38.2435	10.8482	0.698214	31.9625	15.5417	14.5304
3.0	Both	40.1196	44.8506	12.5506	2.47917	28.8911	17.872	30.6262
4.0	Both	47.7637	41.7905	8.85595	1.58988	31.3298	10.9667	21.9756
5.0	Both	47.7115	38.344	12.3643	1.58016	19.5748	14.8345	33.4038
6.0	Both	54.2226	36.3833	8.63452	0.759524	24.0536	9.76905	22.1083
7.0	Both	34.0923	42.381	19.4077	4.11905	34.5893	23.4762	35.4881
8.0	Both	58.3821	30.5544	9.32976	1.73373	24.5131	14.2292	15.6728
9.0	Both	59.4333	30.5134	9.27827	0.775	26.9923	11.2586	13.144
10.0	Both	44.581	36.0631	16.5226	2.83333	28.6958	16.1244	32.7881
11.0	Both	62.1503	30.7294	6.11515	1.00522	21.185	6.68831	18.102
12.0	Both	52.5288	36.9955	7.96818	2.50758	24.0333	12.5242	23.897
13.0	Both	46.3817	39.1728	12.0175	2.42798	32.2508	13.2101	25.0308
14.0	Both	48.481	38.2095	12.5714	0.738095	23.144	7.83571	34.5869
15.0	Both	41.3256	42.8661	14.8146	0.99375	33.7182	11.2074	30.5509
16.0	Both	35.2	41.5613	20.8101	2.42857	43.5655	13.0994	33.8024
17.0	Both	46.7464	38.8631	11.7173	2.67321	33.3702	16.5798	20.3673
18.0	Both	43.4494	42.9583	11.9375	1.65476	41.9137	17.8304	12.0536
19.0	Both	45.025	42.0917	11.4333	1.45	35.0917	14.4333	19.7833
20.0	Both	62.2042	32.2417	4.6125	0.941667	15.7042	8.09167	20.4958
21.0	Both	55.95	37.8375	5.87083	0.341667	32.5	3.25833	14.8458
22.0	Both	47.0375	39.3833	11.4069	2.17222	29.6028	15.1597	23.9514
23.0	Both	46.0667	40.4417	12.4833	1.00833	26.5833	8.71667	33.1333
24.0	Both	49.8107	40.822	8.59226	0.775	25.325	8.42202	26.5845
25.0	Both	35.8024	40.85	21.3988	1.94881	36.8488	23.3964	29.2488
26.0	Both	39.8667	39.6744	18.4423	2.01667	35.7571	11.3048	35.547
27.0	Both	39.975	40.7917	16.1167	3.11667	30.5167	18.425	33.4333
28.0	Both	40.425	45.3208	12.8917	1.3625	42.0958	11.6167	21.4792
29.0	Both	57.4161	31.2949	10.7702	0.51875	21.5408	10.9333	21.9176
30.0	Both	40.5833	40.7417	15.95	2.725	38.1833	16.1083	26.525
31.0	Both	56.7375	36.5179	6.64048	0.104167	26.2804	9.17083	14.6601
32.0	Both	47.4417	39.9167	11.5167	1.125	28.7375	14.4042	23.1833
33.0	Both	49.1095	33.6548	16.3554	0.880357	28.5613	19.6244	20.8208
34.0	Both	67.8363	25.2887	4.04167	2.83333	14.878	13.1369	13.8571
35.0	Both	65.1333	28.1167	6.19167	0.558333	22.55	8.24167	11.3833
36.0	Both	53.1813	31.7732	12.9071	2.13839	28.8348	16.656	18.5119
37.0	Both	41.7375	39.6833	16.5208	2.05833	40.3333	27.9333	10.6333
38.0	Both	39.8688	40.6042	15.8104	3.71667	35.1271	29.5771	18.6708
39.0	Both	49.4708	37.5542	9.3875	3.5875	26.4833	14.0833	26.525
40.0	Both	51.5964	33.5601	13.6946	1.14881	30.3488	12.8292	21.2179
41.0	Both	43.1188	42.2812	13.2437	1.35625	37.3667	4.89583	30.575
42.0	Both	52.0083	37.125	9.59167	1.275	29.8083	14.425	15.9
43.0	Both	43.2564	39.8657	15.2136	1.6642	28.8926	15.9905	30.4025
44.0	Both	48.648	40.8127	9.75456	0.784722	28.3327	7.47758	26.8657
45.0	Both	65.8167	29.9208	3.74792	0.514583	25.2312	6.7625	6.96667
46.0	Both	66.8333	26.475	5.81667	0.875	23.3667	5.225	12.1417
47.0	Both	48.0569	37.7353	12.2984	1.90933	33.2609	18.7254	16.0738
1.0	Matrix	37.2875	40.1042	20.2833	2.325	36.7042	25.8375	25.1042
2.0	Matrix	29.4935	43.6452	22.7857	4.0756	38.7482	22.069	40.6262
3.0	Matrix	32.2929	41.0381	22.1935	4.4756	38.9363	24.1804	35.7351
4.0	Matrix	40.7577	42.8435	13.5946	2.80417	34.6744	16.7173	27.0536
5.0	Matrix	41.1863	37.5589	18.1974	3.05734	29.6464	18.4627	35.0167
6.0	Matrix	46.5381	40.294	11.5798	1.5881	27.1571	14.8167	26.244
7.0	Matrix	23.6071	40.7262	28.2946	7.37202	40.7054	34.9226	43.8036
8.0	Matrix	47.9571	35.5179	14.4655	2.05952	30.2175	19.4933	20.9167
9.0	Matrix	34.8351	41.1137	19.7563	4.29494	39.7417	18.6042	35.1652
10.0	Matrix	30.8292	40.7167	22.5274	5.92679	36.2464	24.6179	42.6875
11.0	Matrix	37.5735	39.5971	18.8959	3.93352	32.0397	19.2471	37.9027
12.0	Matrix	45.7455	38.1136	13.2515	2.88939	31.2788	13.4182	28.5879
13.0	Matrix	34.3538	40.6806	21.076	3.88968	38.5091	21.7407	34.2518
14.0	Matrix	41.8833	39.4357	17.6405	1.04048	23.9286	13.425	40.4845
15.0	Matrix	32.1149	45.0747	19.5452	3.26518	37.3845	19.6693	36.9068
16.0	Matrix	27.5196	42.0738	24.1631	6.24345	43.1101	19.6685	46.3518
17.0	Matrix	40.4595	37.8399	18.003	3.69762	36.8804	20.5351	27.5232
18.0	Matrix	29.9494	45.5685	22.0655	2.41667	47.1815	18.6726	31.0952
19.0	Matrix	39.0583	39.6833	18.225	3.03333	38.075	23.2167	23.9417
20.0	Matrix	53.4583	40.1208	5.525	0.895833	17.4833	11.0125	25.3625
21.0	Matrix	50.4417	37.8208	11.1208	0.616667	33.7375	6.08333	22.0917
22.0	Matrix	33.0764	43.9986	17.8736	5.05139	34.9028	30.1222	29.875
23.0	Matrix	33.85	43.9	19.8333	2.41667	34.05	15.45	41.3167
24.0	Matrix	39.9881	45.4202	13.5345	1.05714	29.7804	9.76071	36.1196
25.0	Matrix	30.0929	39.7815	26.0327	4.09286	42.253	25.5887	36.2839
26.0	Matrix	34.231	38.8214	23.2024	3.74524	36.5619	20.656	39.244
27.0	Matrix	24.5583	43.6083	25.6083	6.225	38.0917	28.6167	46.7917
28.0	Matrix	30.95	45.925	19.8458	3.27917	44.1333	22.0458	29.275
29.0	Matrix	39.7399	39.5393	19.0122	1.70863	32.3699	18.5548	31.7649
30.0	Matrix	34.4417	43.4917	19.4333	2.63333	42.65	16.2417	31.3667
31.0	Matrix	41.3571	41.8095	14.7696	2.06369	30.2935	21.3512	25.8952
32.0	Matrix	33.8542	47.0125	15.8292	3.30417	35.0583	23.1458	30.3792
33.0	Matrix	38.0351	38.2256	21.0286	2.71071	34.0982	24.447	29.8696
34.0	Matrix	41.7798	37.7976	17.1488	3.27381	22.4345	25.5506	33.9315
35.0	Matrix	47.6792	36.5625	14.75	1.00833	29.4667	16.1667	23.4542
36.0	Matrix	43.9458	36.6604	16.4089	2.98482	29.5333	22.8116	26.0878
37.0	Matrix	26.3917	42.0375	25.125	6.44583	44.9667	36.9583	29.7
38.0	Matrix	34.8708	41.35	18.4083	5.37083	34.825	32.9854	26.4687
39.0	Matrix	35.95	41.3125	18.8333	3.90417	37.5625	22.125	31.0042
40.0	Matrix	32.2452	41.9714	21.4798	4.30357	32.9881	25.5256	39.328
41.0	Matrix	34.5896	47.8667	15.8271	1.71667	40.8354	7.83333	36.0021
42.0	Matrix	31.6083	43.65	21.7333	3.00833	40.1	19.4833	36.5583
43.0	Matrix	33.0233	44.6706	19.9754	2.33068	35.4585	19.7869	36.368
44.0	Matrix	38.7948	40.9169	16.87	3.41825	34.5821	15.2103	35.1192
45.0	Matrix	54.2125	34.6229	9.175	1.98958	27.3229	14.8396	16.7792
46.0	Matrix	50.3083	35.3667	11.0083	3.31667	29.9583	17.8583	19.5167
47.0	Matrix	41.2425	37.6897	17.2522	3.81567	38.4335	22.6698	22.5377
1.0	Striosomes	41.2417	40.2333	16.3	2.225	33.0625	26.8667	19.5792
2.0	Striosomes	44.0857	42.7393	12.4417	0.733333	32.8923	21.372	15.5583
3.0	Striosomes	36.3446	45.5321	15.4464	2.67679	31.2077	20.7488	32.4988
4.0	Striosomes	42.8339	42.3161	13.4601	1.38988	33.2417	13.206	26.9583
5.0	Striosomes	39.7288	39.9355	16.7639	3.57183	23.2956	20.8185	40.0647
6.0	Striosomes	47.1369	38.3429	13.781	0.739286	30.1417	14.4345	23.5464
7.0	Striosomes	31.8571	39.8423	23.1935	5.10714	43.125	21.7887	36.6369
8.0	Striosomes	49.122	33.476	13.8558	3.54623	26.5976	22.7157	22.5129
9.0	Striosomes	56.0655	34.8345	8.20804	0.891964	28.872	12.7256	12.3289
10.0	Striosomes	38.0554	37.7345	21.1911	3.01905	31.3887	20.547	37.2381
11.0	Striosomes	60.5851	30.5625	8.14513	0.707197	25.6928	7.07008	16.2115
12.0	Striosomes	42.0712	42.7652	12.3409	2.82273	29.7576	17.6394	28.5182
13.0	Striosomes	45.7619	38.8444	12.6093	2.78433	32.9506	14.7379	24.7276
14.0	Striosomes	41.9667	44.3012	12.7262	1.00595	27.9512	9.57738	35.2429
15.0	Striosomes	40.1664	42.4744	16.05	1.30923	38.3685	12.3848	27.7488
16.0	Striosomes	29.8268	43.8952	23.7232	2.55476	47.3667	16.6673	34.972
17.0	Striosomes	38.606	36.078	21.6202	3.69583	35.4244	25.6583	29.3232
18.0	Striosomes	37.6786	45.1726	15.2649	1.88393	41.1786	26.6042	13.5714
19.0	Striosomes	35.1083	46.3833	16.3333	2.175	40.8167	19.4833	25.275
20.0	Striosomes	52.5292	36.7792	9.325	1.36667	23.8	12.225	23.5042
21.0	Striosomes	46.6667	41.9667	10.7083	0.658333	41.9667	7.17083	16.2208
22.0	Striosomes	41.7569	43.0806	13.4583	1.70417	31.5208	18.1431	25.4458
23.0	Striosomes	43.6083	41.4083	14.1083	0.875	32.85	7.34167	32.0583
24.0	Striosomes	42.6833	41.4232	13.2006	2.69286	30.5143	15.8976	29.4911
25.0	Striosomes	32.3952	41.4256	22.9732	3.20595	36.9006	30.975	29.1143
26.0	Striosomes	35.0137	41.0417	20.3071	3.6375	44.6613	14.4917	33.4155
27.0	Striosomes	35.8417	39.8167	19.95	4.39167	33.7333	21.7083	37.45
28.0	Striosomes	36.075	44.5708	16.8708	2.48333	47.5375	12.9042	25.3208
29.0	Striosomes	47.9164	33.7152	17.1235	1.24494	26.5232	17.1625	28.0113
30.0	Striosomes	33.625	43.8083	18.6667	3.9	39.8833	20.3917	32.5667
31.0	Striosomes	54.0488	38.0506	7.42143	0.479167	31.628	9.79821	12.9048
32.0	Striosomes	46.3583	41.05	10.7708	1.82083	31.3208	15.4458	21.2875
33.0	Striosomes	40.2214	38.2518	17.928	3.59881	30.4351	21.9732	32.4958
34.0	Striosomes	61.9196	25.5655	8.3125	4.20238	23.0417	18.4256	13.3304
35.0	Striosomes	54.9708	37.2625	6.56667	1.2	30.3833	9.37083	14.2417
36.0	Striosomes	40.9705	38.8783	17.8747	2.27649	39.2238	20.8271	21.4062
37.0	Striosomes	42.35	39.2167	15.0833	3.35	40.7625	27.7083	10.9625
38.0	Striosomes	30.5958	42.2896	22.6375	4.47708	41.7563	37.0729	22.1667
39.0	Striosomes	43.4708	38.775	13.9208	3.83333	25.85	18.6417	33.625
40.0	Striosomes	45.081	36.6935	16.1381	2.0875	36.8042	16.3905	22.0375
41.0	Striosomes	39.9958	42.4646	15.6354	1.90417	37.5187	7.50208	34.4271
42.0	Striosomes	43.6583	40.9083	12.5333	2.9	34.7	23.6417	16.3333
43.0	Striosomes	39.1962	40.5294	16.3208	3.9536	33.8055	18.4398	32.7866
44.0	Striosomes	43.5831	42.8085	12.249	1.35933	30.2988	9.41766	31.6681
45.0	Striosomes	58.6667	34.825	6.425	0.0833333	31.1208	9.89792	6.90625
46.0	Striosomes	60.775	31.9667	6.99167	0.266667	23.9083	6.29167	16.55
47.0	Striosomes	38.9677	41.006	17.6552	2.37123	39.8208	23.8946	19.7145
