# Supplementary material for: Multiplexed action-outcome representation by striatal striosome-matrix compartments detected with a mouse cost-benefit foraging task
Source: Nat Commun. 2022 Mar 22;13:1541. doi: 10.1038/s41467-022-28983-5 (PMC8941061; doi:10.1038/s41467-022-28983-5)
Supplement: Supplementary file 3 — Source Data [file 41467_2022_28983_MOESM3_ESM.zip › source_data/Fig 6F.csv]

	n_transients_strio	n_transients_matrix	accuracy_strio	accuracy_matrix
1.0	1965	1334	0.407027	0.387568
2.0	1248	1256	0.442162	0.288108
3.0	968	1334	0.364571	0.321714
4.0	850	1969	0.432	0.416571
5.0	1117	1990	0.388077	0.376154
6.0	1865	2283	0.498333	0.466111
7.0	908	1739	0.283784	0.210811
8.0	738	1217	0.4988	0.4936
9.0	2501	1704	0.576471	0.35098
10.0	492	779	0.338824	0.31451
11.0	704	2199	0.390196	0.301961
12.0	2223	3411	0.598621	0.362414
13.0	1684	1678	0.462917	0.4975
14.0	274	535	0.349091	0.318182
15.0	1748	2083	0.486383	0.348936
16.0	2496	4793	0.432105	0.427368
17.0	1833	3131	0.4015	0.3455
18.0	1449	2304	0.32	0.294359
19.0	544	1786	0.403429	0.406286
20.0	661	738	0.415676	0.3
21.0	849	3055	0.352941	0.398824
22.0	2604	2476	0.527059	0.547059
23.0	809	2412	0.456111	0.505556
24.0	419	881	0.340488	0.313659
25.0	1254	1443	0.440417	0.365
26.0	1479	1943	0.453333	0.372121
27.0	1728	3046	0.434444	0.416111
28.0	1174	1980	0.348108	0.319459
29.0	1346	1927	0.408485	0.364848
30.0	1778	2179	0.362051	0.254872
31.0	399	1462	0.316774	0.204516
32.0	163	427	0.170952	0.194286
33.0	827	1300	0.350556	0.312222
34.0	774	2755	0.491053	0.404211
35.0	532	612	0.345714	0.370286
36.0	852	408	0.335238	0.232381
37.0	1210	1895	0.549756	0.420488
38.0	107	58	0.188649	0.141622
39.0	1542	1712	0.483226	0.356774
40.0	251	132	0.253846	0.17641
41.0	1291	456	0.386154	0.339487
42.0	388	324	0.279444	0.237222
43.0	634	471	0.331176	0.314706
44.0	819	758	0.388571	0.377143
45.0	212	340	0.294667	0.208095
46.0	199	454	0.295789	0.238421
47.0	533	1066	0.647143	0.472857
48.0	1021	2710	0.547857	0.477857
49.0	1173	1102	0.421778	0.458667
50.0	640	371	0.335862	0.22069
51.0	659	1108	0.448966	0.266207
52.0	1061	2414	0.335122	0.351707
53.0	654	2247	0.434545	0.364242
54.0	68	279	0.157143	0.157143
55.0	1404	3891	0.458	0.3315
56.0	1014	1265	0.41122	0.362439
57.0	866	1089	0.444706	0.298235
58.0	126	33	0.229474	0.142105
59.0	5	23	0.12625	0.14625
60.0	1010	2589	0.358545	0.295636
61.0	2436	2159	0.493514	0.424324
62.0	568	445	0.276875	0.3625
63.0	955	1460	0.596923	0.551282
64.0	11	48	0.119429	0.144
65.0	11	83	0.19122	0.22439
66.0	181	80	0.269143	0.196571
67.0	154	453	0.292558	0.258605
68.0	268	165	0.358462	0.210769
69.0	15	94	0.2195	0.179
70.0	401	1506	0.535263	0.476842
71.0	1143	1025	0.61931	0.530345
72.0	87	137	0.266486	0.332973
73.0	82	964	0.186207	0.231724
74.0	983	2710	0.396727	0.403636
75.0	223	332	0.297419	0.305161
