# Supplementary material for: Multiplexed action-outcome representation by striatal striosome-matrix compartments detected with a mouse cost-benefit foraging task
Source: Nat Commun. 2022 Mar 22;13:1541. doi: 10.1038/s41467-022-28983-5 (PMC8941061; doi:10.1038/s41467-022-28983-5)
Supplement: Supplementary file 3 — Source Data [file 41467_2022_28983_MOESM3_ESM.zip › source_data/Fig 7B.csv]

		stay	stay	stay	stay	switch	switch	switch	switch
		no reward	reward	no reward	reward	no reward	reward	no reward	reward
		no puff	no puff	puff	puff	no puff	no puff	puff	puff
1.0	matrix	1.76991150442478	0	0.78740157480315	0	1.76991150442478	15.7894736842105	4.7244094488189	5.5045871559633
2.0	matrix	0.924499229583976	1.10759493670886	1.75438596491228	0.505050505050505	3.38983050847458	7.12025316455696	3.18979266347687	3.03030303030303
3.0	matrix	4.66101694915254	0.543478260869565	2.35042735042735	0.894854586129754	2.96610169491525	15.7608695652174	2.77777777777778	10.9619686800895
4.0	matrix	0	0	0	0	5	8.10810810810811	0	2.63157894736842
5.0	matrix	1.53256704980843	0	4.13223140495868	0	1.72413793103448	16.0550458715596	0.619834710743802	2.3489932885906
6.0	matrix	4.16666666666667	0	0	0.892857142857143	1.66666666666667	14.7058823529412	0.943396226415094	8.03571428571429
7.0	matrix	6.25	0	0	0	3.125	19.2307692307692	5.40540540540541	7.69230769230769
8.0	matrix	1.68776371308017	0	0.423728813559322	0	2.53164556962025	7.40740740740741	0.847457627118644	8.10810810810811
9.0	matrix	2.8673835125448	0	1.81818181818182	0.934579439252336	2.5089605734767	5.12820512820513	2.18181818181818	4.67289719626168
10.0	matrix	0.833333333333333	0	0.4149377593361	1.25786163522013	1.66666666666667	8.92857142857143	3.7344398340249	5.0314465408805
11.0	matrix	0.564971751412429	0	0.595238095238095	0	0.564971751412429	12.5	0.595238095238095	2.8169014084507
12.0	matrix	6.94444444444445	0	3.19148936170213	0	0	5.71428571428571	1.06382978723404	4.49438202247191
13.0	matrix	1.38888888888889	0	1.40845070422535	1.58730158730159	1.38888888888889	16.6666666666667	0	4.76190476190476
1.0	striosome	0	0	1.0989010989011	2.63157894736842	5.88235294117647	14.2857142857143	3.2967032967033	6.57894736842105
2.0	striosome	2.13333333333333	0.77319587628866	2.19178082191781	0.859598853868195	2.66666666666667	8.50515463917526	2.19178082191781	3.72492836676218
3.0	striosome	5.43478260869565	0	1.76678445229682	0.749063670411985	3.98550724637681	20.8	2.12014134275618	10.8614232209738
4.0	striosome	2.56410256410256	0	0	6.25	0	5.55555555555556	5.12820512820513	9.375
5.0	striosome	0.66006600660066	0	3.15789473684211	0.689655172413793	2.64026402640264	5.74712643678161	1.05263157894737	2.75862068965517
6.0	striosome	2.66666666666667	0	5.71428571428571	0	6.66666666666667	11.1111111111111	1.42857142857143	10.2564102564103
7.0	striosome	0	0	0	0	0	10	0	12.5
8.0	striosome	2.35294117647059	0	4.04858299595142	0.529100529100529	1.17647058823529	11.3821138211382	2.42914979757085	8.46560846560847
9.0	striosome	2.61437908496732	0	1.35135135135135	3.7037037037037	5.22875816993464	0	1.35135135135135	12.962962962963
10.0	striosome	2.94117647058824	0	2.97029702970297	2.04081632653061	0.980392156862745	3.77358490566038	2.97029702970297	8.16326530612245
11.0	striosome	1.04166666666667	0	1.13636363636364	3.84615384615385	2.08333333333333	16.2162162162162	0	0
12.0	striosome	0	0	0	0	0	0	2.4390243902439	11.6279069767442
13.0	striosome	0	0	3.44827586206897	3.7037037037037	3.44827586206897	25	3.44827586206897	3.7037037037037
