# Supplementary material for: Multiplexed action-outcome representation by striatal striosome-matrix compartments detected with a mouse cost-benefit foraging task
Source: Nat Commun. 2022 Mar 22;13:1541. doi: 10.1038/s41467-022-28983-5 (PMC8941061; doi:10.1038/s41467-022-28983-5)
Supplement: Supplementary file 3 — Source Data [file 41467_2022_28983_MOESM3_ESM.zip › source_data/Fig 7D.csv]

1	matrix	Right	0.0446428571428571	0.0625	0.0714285714285714	0.0714285714285714	0.0892857142857143	0.0892857142857143	0.0982142857142857	0.0982142857142857	0.107142857142857	0.0625	0.0625	0.0178571428571429	0.0267857142857143	0.0178571428571429	0.0178571428571429	0.0178571428571429	0.00892857142857143	0.0178571428571429	0.0267857142857143	0.0267857142857143	0.0357142857142857	0.0446428571428571	0.0446428571428571	0.0357142857142857	0.0357142857142857	0.0357142857142857	0.0267857142857143	0.0178571428571429	0.00892857142857143	0.0178571428571429	0.00892857142857143
1	matrix	Switch	0.107142857142857	0.142857142857143	0.107142857142857	0.0892857142857143	0.107142857142857	0.107142857142857	0.0714285714285714	0.0803571428571429	0.0982142857142857	0.0803571428571429	0.0803571428571429	0.0892857142857143	0.0714285714285714	0.0625	0.107142857142857	0.107142857142857	0.116071428571429	0.1875	0.133928571428571	0.160714285714286	0.133928571428571	0.107142857142857	0.0982142857142857	0.107142857142857	0.142857142857143	0.133928571428571	0.133928571428571	0.125	0.0982142857142857	0.0982142857142857	0.0714285714285714
1	matrix	Reward	0.00892857142857143	0.00892857142857143	0.0178571428571429	0.0178571428571429	0.0267857142857143	0.0267857142857143	0.0357142857142857	0.0357142857142857	0.0446428571428571	0.0267857142857143	0.0357142857142857	0.0446428571428571	0.0446428571428571	0.0535714285714286	0.0357142857142857	0.0535714285714286	0.0535714285714286	0.0714285714285714	0.0714285714285714	0.0714285714285714	0.0714285714285714	0.0625	0.0803571428571429	0.142857142857143	0.133928571428571	0.160714285714286	0.160714285714286	0.178571428571429	0.1875	0.205357142857143	0.223214285714286
1	matrix	RPE +	0.241071428571429	0.241071428571429	0.223214285714286	0.223214285714286	0.214285714285714	0.196428571428571	0.196428571428571	0.160714285714286	0.160714285714286	0.169642857142857	0.142857142857143	0.151785714285714	0.116071428571429	0.0982142857142857	0.125	0.160714285714286	0.160714285714286	0.169642857142857	0.151785714285714	0.133928571428571	0.125	0.125	0.151785714285714	0.1875	0.205357142857143	0.205357142857143	0.223214285714286	0.1875	0.142857142857143	0.125	0.125
1	matrix	Puff	0.232142857142857	0.223214285714286	0.205357142857143	0.214285714285714	0.178571428571429	0.151785714285714	0.133928571428571	0.133928571428571	0.133928571428571	0.116071428571429	0.0803571428571429	0.0625	0.0535714285714286	0.0892857142857143	0.125	0.223214285714286	0.330357142857143	0.392857142857143	0.428571428571429	0.508928571428571	0.544642857142857	0.589285714285714	0.607142857142857	0.616071428571429	0.607142857142857	0.598214285714286	0.580357142857143	0.580357142857143	0.517857142857143	0.491071428571429	0.464285714285714
1	matrix	PPE +	0.00892857142857143	0.0178571428571429	0.0178571428571429	0.0178571428571429	0.00892857142857143	0.00892857142857143	0.0178571428571429	0.0178571428571429	0.0178571428571429	0.0178571428571429	0.0357142857142857	0.0357142857142857	0.0357142857142857	0.0178571428571429	0.0357142857142857	0.0625	0.0803571428571429	0.0803571428571429	0.125	0.133928571428571	0.142857142857143	0.125	0.107142857142857	0.116071428571429	0.125	0.151785714285714	0.142857142857143	0.142857142857143	0.178571428571429	0.241071428571429	0.223214285714286
2	matrix	Right	0.0388513513513514	0.0422297297297297	0.0489864864864865	0.0489864864864865	0.0439189189189189	0.0456081081081081	0.0506756756756757	0.0506756756756757	0.0422297297297297	0.035472972972973	0.0405405405405405	0.0658783783783784	0.0996621621621622	0.133445945945946	0.133445945945946	0.155405405405405	0.155405405405405	0.146959459459459	0.136824324324324	0.125	0.113175675675676	0.0962837837837838	0.0777027027027027	0.0709459459459459	0.0574324324324324	0.0489864864864865	0.0439189189189189	0.0456081081081081	0.0489864864864865	0.0506756756756757	0.0557432432432432
2	matrix	Switch	0.0456081081081081	0.0456081081081081	0.0523648648648649	0.0506756756756757	0.0456081081081081	0.0439189189189189	0.0405405405405405	0.035472972972973	0.035472972972973	0.027027027027027	0.0236486486486487	0.0304054054054054	0.0405405405405405	0.0557432432432432	0.0625	0.0743243243243243	0.0709459459459459	0.0743243243243243	0.0675675675675676	0.0658783783783784	0.0540540540540541	0.0608108108108108	0.0675675675675676	0.0692567567567568	0.0675675675675676	0.0641891891891892	0.0574324324324324	0.0574324324324324	0.0574324324324324	0.0523648648648649	0.0489864864864865
2	matrix	Reward	0.0472972972972973	0.0489864864864865	0.0439189189189189	0.0472972972972973	0.0472972972972973	0.0472972972972973	0.0439189189189189	0.035472972972973	0.0405405405405405	0.035472972972973	0.0388513513513514	0.0489864864864865	0.0523648648648649	0.0506756756756757	0.0506756756756757	0.0608108108108108	0.0658783783783784	0.0743243243243243	0.0793918918918919	0.101351351351351	0.0878378378378378	0.0912162162162162	0.089527027027027	0.0962837837837838	0.0996621621621622	0.113175675675676	0.116554054054054	0.119932432432432	0.133445945945946	0.141891891891892	0.143581081081081
2	matrix	RPE +	0.0726351351351351	0.0709459459459459	0.0793918918918919	0.0709459459459459	0.0709459459459459	0.0692567567567568	0.0641891891891892	0.0743243243243243	0.0709459459459459	0.0760135135135135	0.0658783783783784	0.0641891891891892	0.0760135135135135	0.0743243243243243	0.0726351351351351	0.0912162162162162	0.10472972972973	0.123310810810811	0.128378378378378	0.138513513513514	0.14527027027027	0.155405405405405	0.165540540540541	0.163851351351351	0.173986486486486	0.172297297297297	0.182432432432432	0.185810810810811	0.199324324324324	0.192567567567568	0.192567567567568
2	matrix	Puff	0.0337837837837838	0.035472972972973	0.0320945945945946	0.0219594594594595	0.0253378378378378	0.0253378378378378	0.027027027027027	0.0236486486486487	0.027027027027027	0.0202702702702703	0.0202702702702703	0.0185810810810811	0.0253378378378378	0.0641891891891892	0.0827702702702703	0.10472972972973	0.123310810810811	0.121621621621622	0.133445945945946	0.128378378378378	0.126689189189189	0.138513513513514	0.14527027027027	0.148648648648649	0.141891891891892	0.131756756756757	0.116554054054054	0.113175675675676	0.116554054054054	0.111486486486486	0.106418918918919
2	matrix	PPE +	0.0320945945945946	0.0236486486486487	0.0236486486486487	0.0236486486486487	0.0253378378378378	0.0253378378378378	0.0304054054054054	0.0320945945945946	0.027027027027027	0.027027027027027	0.0320945945945946	0.0253378378378378	0.0152027027027027	0.0287162162162162	0.027027027027027	0.027027027027027	0.035472972972973	0.0472972972972973	0.0489864864864865	0.0439189189189189	0.0472972972972973	0.0405405405405405	0.0472972972972973	0.0439189189189189	0.0371621621621622	0.0456081081081081	0.0523648648648649	0.0523648648648649	0.0540540540540541	0.0489864864864865	0.0456081081081081
3	matrix	Right	0.214285714285714	0.219047619047619	0.180952380952381	0.176190476190476	0.161904761904762	0.152380952380952	0.142857142857143	0.126190476190476	0.121428571428571	0.1	0.119047619047619	0.123809523809524	0.197619047619048	0.271428571428571	0.335714285714286	0.373809523809524	0.4	0.371428571428571	0.371428571428571	0.35952380952381	0.319047619047619	0.276190476190476	0.25952380952381	0.24047619047619	0.223809523809524	0.195238095238095	0.157142857142857	0.145238095238095	0.147619047619048	0.14047619047619	0.145238095238095
3	matrix	Switch	0.0952380952380952	0.0904761904761905	0.0857142857142857	0.0833333333333333	0.080952380952381	0.0642857142857143	0.0642857142857143	0.0666666666666667	0.0666666666666667	0.0690476190476191	0.0666666666666667	0.0666666666666667	0.0642857142857143	0.080952380952381	0.0928571428571429	0.1	0.102380952380952	0.104761904761905	0.1	0.0904761904761905	0.0904761904761905	0.0714285714285714	0.0761904761904762	0.0690476190476191	0.0785714285714286	0.0666666666666667	0.0833333333333333	0.0738095238095238	0.0761904761904762	0.0690476190476191	0.080952380952381
3	matrix	Reward	0.0928571428571429	0.10952380952381	0.119047619047619	0.10952380952381	0.116666666666667	0.116666666666667	0.116666666666667	0.0880952380952381	0.0904761904761905	0.0642857142857143	0.0571428571428571	0.0357142857142857	0.0261904761904762	0.0166666666666667	0.0214285714285714	0.0285714285714286	0.0452380952380952	0.0666666666666667	0.0857142857142857	0.123809523809524	0.142857142857143	0.180952380952381	0.219047619047619	0.242857142857143	0.247619047619048	0.235714285714286	0.242857142857143	0.195238095238095	0.183333333333333	0.154761904761905	0.126190476190476
3	matrix	RPE +	0.111904761904762	0.104761904761905	0.0952380952380952	0.0928571428571429	0.0857142857142857	0.080952380952381	0.0761904761904762	0.0619047619047619	0.0666666666666667	0.0619047619047619	0.0714285714285714	0.0952380952380952	0.0952380952380952	0.102380952380952	0.15	0.219047619047619	0.271428571428571	0.316666666666667	0.35	0.378571428571429	0.4	0.397619047619048	0.40952380952381	0.423809523809524	0.416666666666667	0.414285714285714	0.388095238095238	0.380952380952381	0.371428571428571	0.352380952380952	0.288095238095238
3	matrix	Puff	0.123809523809524	0.104761904761905	0.111904761904762	0.1	0.0904761904761905	0.0619047619047619	0.0619047619047619	0.05	0.0452380952380952	0.0380952380952381	0.0285714285714286	0.0261904761904762	0.0452380952380952	0.0714285714285714	0.133333333333333	0.221428571428571	0.297619047619048	0.330952380952381	0.35	0.35952380952381	0.361904761904762	0.361904761904762	0.340476190476191	0.347619047619048	0.330952380952381	0.330952380952381	0.3	0.292857142857143	0.264285714285714	0.24047619047619	0.20952380952381
3	matrix	PPE +	0.0238095238095238	0.0166666666666667	0.0142857142857143	0.0190476190476191	0.0190476190476191	0.0166666666666667	0.0166666666666667	0.0119047619047619	0.0142857142857143	0.0142857142857143	0.0119047619047619	0.0142857142857143	0.0285714285714286	0.0595238095238095	0.119047619047619	0.15952380952381	0.164285714285714	0.157142857142857	0.19047619047619	0.169047619047619	0.169047619047619	0.19047619047619	0.195238095238095	0.185714285714286	0.2	0.195238095238095	0.219047619047619	0.214285714285714	0.221428571428571	0.219047619047619	0.195238095238095
4	matrix	Right	0.0833333333333333	0.111111111111111	0.111111111111111	0.111111111111111	0.111111111111111	0.138888888888889	0.138888888888889	0.166666666666667	0.166666666666667	0.111111111111111	0.0833333333333333	0.0	0.0277777777777778	0.0277777777777778	0.0555555555555556	0.0555555555555556	0.0555555555555556	0.0555555555555556	0.0833333333333333	0.0555555555555556	0.0555555555555556	0.0555555555555556	0.0555555555555556	0.0555555555555556	0.0555555555555556	0.0555555555555556	0.0833333333333333	0.0833333333333333	0.0833333333333333	0.0555555555555556	0.0555555555555556
4	matrix	Switch	0.0277777777777778	0.0555555555555556	0.0277777777777778	0.0277777777777778	0.0277777777777778	0.0277777777777778	0.0277777777777778	0.0277777777777778	0.0277777777777778	0.0	0.0	0.0	0.0	0.0277777777777778	0.0277777777777778	0.0555555555555556	0.0833333333333333	0.111111111111111	0.0833333333333333	0.0833333333333333	0.0555555555555556	0.0833333333333333	0.0277777777777778	0.0277777777777778	0.0277777777777778	0.0277777777777778	0.0555555555555556	0.0277777777777778	0.0833333333333333	0.0833333333333333	0.0833333333333333
4	matrix	Reward	0.0	0.0	0.0277777777777778	0.0277777777777778	0.0277777777777778	0.0277777777777778	0.0277777777777778	0.0555555555555556	0.0277777777777778	0.0277777777777778	0.0277777777777778	0.0	0.0277777777777778	0.0277777777777778	0.0277777777777778	0.0277777777777778	0.0277777777777778	0.0555555555555556	0.0833333333333333	0.138888888888889	0.138888888888889	0.111111111111111	0.111111111111111	0.111111111111111	0.0833333333333333	0.0833333333333333	0.111111111111111	0.0833333333333333	0.0277777777777778	0.0277777777777778	0.0
4	matrix	RPE +	0.111111111111111	0.111111111111111	0.0833333333333333	0.0555555555555556	0.0555555555555556	0.0555555555555556	0.0555555555555556	0.0833333333333333	0.0833333333333333	0.0833333333333333	0.111111111111111	0.0833333333333333	0.0277777777777778	0.0277777777777778	0.0833333333333333	0.0277777777777778	0.0555555555555556	0.0833333333333333	0.0833333333333333	0.0833333333333333	0.0833333333333333	0.138888888888889	0.111111111111111	0.111111111111111	0.111111111111111	0.111111111111111	0.0833333333333333	0.111111111111111	0.138888888888889	0.194444444444444	0.194444444444444
4	matrix	Puff	0.111111111111111	0.0555555555555556	0.0277777777777778	0.0277777777777778	0.0277777777777778	0.0	0.0	0.0	0.0277777777777778	0.0	0.0277777777777778	0.0	0.0277777777777778	0.111111111111111	0.194444444444444	0.277777777777778	0.277777777777778	0.277777777777778	0.25	0.25	0.277777777777778	0.277777777777778	0.25	0.25	0.194444444444444	0.25	0.25	0.166666666666667	0.194444444444444	0.194444444444444	0.166666666666667
4	matrix	PPE +	0.0	0.0	0.0	0.0	0.0	0.0	0.0	0.0	0.0	0.0277777777777778	0.0	0.0555555555555556	0.0	0.0	0.0277777777777778	0.0277777777777778	0.0277777777777778	0.0555555555555556	0.0277777777777778	0.0277777777777778	0.0277777777777778	0.0555555555555556	0.0555555555555556	0.0555555555555556	0.0555555555555556	0.0555555555555556	0.0277777777777778	0.0555555555555556	0.0833333333333333	0.0555555555555556	0.0555555555555556
5	matrix	Right	0.0326086956521739	0.0347826086956522	0.0434782608695652	0.0434782608695652	0.0434782608695652	0.0369565217391304	0.0391304347826087	0.041304347826087	0.0521739130434783	0.041304347826087	0.0326086956521739	0.0391304347826087	0.0456521739130435	0.0478260869565217	0.0478260869565217	0.0456521739130435	0.0369565217391304	0.041304347826087	0.0521739130434783	0.0565217391304348	0.0673913043478261	0.0608695652173913	0.0652173913043478	0.0608695652173913	0.0521739130434783	0.041304347826087	0.0369565217391304	0.0260869565217391	0.0304347826086957	0.0347826086956522	0.0369565217391304
5	matrix	Switch	0.041304347826087	0.0391304347826087	0.0326086956521739	0.0347826086956522	0.0347826086956522	0.0347826086956522	0.0282608695652174	0.0260869565217391	0.0239130434782609	0.0456521739130435	0.0326086956521739	0.041304347826087	0.0282608695652174	0.0521739130434783	0.0608695652173913	0.0652173913043478	0.0717391304347826	0.091304347826087	0.0891304347826087	0.0956521739130435	0.0978260869565217	0.091304347826087	0.0934782608695652	0.0891304347826087	0.0847826086956522	0.0782608695652174	0.0804347826086957	0.0673913043478261	0.0630434782608696	0.05	0.0434782608695652
5	matrix	Reward	0.0630434782608696	0.0543478260869565	0.0652173913043478	0.0782608695652174	0.0804347826086957	0.091304347826087	0.0934782608695652	0.1	0.106521739130435	0.130434782608696	0.147826086956522	0.156521739130435	0.156521739130435	0.139130434782609	0.102173913043478	0.0847826086956522	0.0608695652173913	0.0739130434782609	0.0934782608695652	0.115217391304348	0.132608695652174	0.15	0.147826086956522	0.156521739130435	0.171739130434783	0.169565217391304	0.180434782608696	0.180434782608696	0.169565217391304	0.154347826086957	0.13695652173913
5	matrix	RPE +	0.152173913043478	0.143478260869565	0.134782608695652	0.134782608695652	0.134782608695652	0.126086956521739	0.126086956521739	0.115217391304348	0.108695652173913	0.091304347826087	0.0652173913043478	0.0608695652173913	0.0456521739130435	0.05	0.041304347826087	0.05	0.058695652173913	0.0652173913043478	0.0804347826086957	0.0934782608695652	0.1	0.1	0.115217391304348	0.121739130434783	0.141304347826087	0.15	0.143478260869565	0.145652173913043	0.156521739130435	0.156521739130435	0.154347826086957
5	matrix	Puff	0.0260869565217391	0.0239130434782609	0.0282608695652174	0.0304347826086957	0.0347826086956522	0.0304347826086957	0.0282608695652174	0.0304347826086957	0.0391304347826087	0.0456521739130435	0.041304347826087	0.0347826086956522	0.0347826086956522	0.0478260869565217	0.0565217391304348	0.0934782608695652	0.110869565217391	0.130434782608696	0.145652173913043	0.123913043478261	0.132608695652174	0.123913043478261	0.128260869565217	0.13695652173913	0.134782608695652	0.126086956521739	0.126086956521739	0.115217391304348	0.11304347826087	0.128260869565217	0.11304347826087
5	matrix	PPE +	0.0217391304347826	0.0239130434782609	0.0260869565217391	0.0217391304347826	0.0239130434782609	0.0282608695652174	0.0217391304347826	0.0326086956521739	0.0282608695652174	0.0260869565217391	0.0260869565217391	0.0195652173913044	0.0152173913043478	0.0217391304347826	0.0304347826086957	0.0326086956521739	0.058695652173913	0.0652173913043478	0.0695652173913044	0.0717391304347826	0.0652173913043478	0.0652173913043478	0.0521739130434783	0.0608695652173913	0.0608695652173913	0.05	0.0521739130434783	0.0630434782608696	0.0521739130434783	0.0478260869565217	0.0434782608695652
6	matrix	Right	0.363636363636364	0.354545454545455	0.345454545454545	0.327272727272727	0.281818181818182	0.263636363636364	0.227272727272727	0.109090909090909	0.0727272727272727	0.0545454545454545	0.0272727272727273	0.0363636363636364	0.0454545454545455	0.0636363636363636	0.0818181818181818	0.118181818181818	0.109090909090909	0.0818181818181818	0.1	0.1	0.109090909090909	0.109090909090909	0.109090909090909	0.118181818181818	0.1	0.109090909090909	0.0636363636363636	0.0727272727272727	0.0545454545454545	0.0636363636363636	0.0727272727272727
6	matrix	Switch	0.0454545454545455	0.0454545454545455	0.0272727272727273	0.0272727272727273	0.0	0.00909090909090909	0.00909090909090909	0.0181818181818182	0.00909090909090909	0.00909090909090909	0.0181818181818182	0.0181818181818182	0.0272727272727273	0.0454545454545455	0.0454545454545455	0.0636363636363636	0.0636363636363636	0.0454545454545455	0.0454545454545455	0.0545454545454545	0.0545454545454545	0.0545454545454545	0.0272727272727273	0.0363636363636364	0.0454545454545455	0.0727272727272727	0.0181818181818182	0.0272727272727273	0.0272727272727273	0.0454545454545455	0.0727272727272727
6	matrix	Reward	0.0363636363636364	0.0363636363636364	0.0272727272727273	0.0454545454545455	0.0454545454545455	0.0454545454545455	0.0181818181818182	0.0272727272727273	0.0454545454545455	0.0818181818181818	0.136363636363636	0.154545454545455	0.163636363636364	0.1	0.127272727272727	0.118181818181818	0.118181818181818	0.136363636363636	0.154545454545455	0.154545454545455	0.190909090909091	0.218181818181818	0.254545454545455	0.272727272727273	0.281818181818182	0.327272727272727	0.363636363636364	0.381818181818182	0.409090909090909	0.418181818181818	0.336363636363636
6	matrix	RPE +	0.2	0.181818181818182	0.181818181818182	0.145454545454545	0.163636363636364	0.136363636363636	0.154545454545455	0.0727272727272727	0.0636363636363636	0.0909090909090909	0.0909090909090909	0.136363636363636	0.127272727272727	0.190909090909091	0.163636363636364	0.118181818181818	0.181818181818182	0.227272727272727	0.209090909090909	0.190909090909091	0.154545454545455	0.172727272727273	0.181818181818182	0.145454545454545	0.172727272727273	0.163636363636364	0.163636363636364	0.145454545454545	0.109090909090909	0.109090909090909	0.118181818181818
6	matrix	Puff	0.0363636363636364	0.0454545454545455	0.0272727272727273	0.0181818181818182	0.0272727272727273	0.0181818181818182	0.0545454545454545	0.0181818181818182	0.0272727272727273	0.0454545454545455	0.0727272727272727	0.0454545454545455	0.127272727272727	0.254545454545455	0.309090909090909	0.336363636363636	0.354545454545455	0.372727272727273	0.327272727272727	0.336363636363636	0.336363636363636	0.336363636363636	0.345454545454545	0.327272727272727	0.254545454545455	0.236363636363636	0.263636363636364	0.254545454545455	0.227272727272727	0.254545454545455	0.2
6	matrix	PPE +	0.0545454545454545	0.0272727272727273	0.0272727272727273	0.0272727272727273	0.00909090909090909	0.00909090909090909	0.0	0.00909090909090909	0.0181818181818182	0.00909090909090909	0.0181818181818182	0.0272727272727273	0.0454545454545455	0.0454545454545455	0.0818181818181818	0.0818181818181818	0.0909090909090909	0.1	0.0909090909090909	0.1	0.127272727272727	0.136363636363636	0.127272727272727	0.127272727272727	0.127272727272727	0.136363636363636	0.145454545454545	0.118181818181818	0.136363636363636	0.118181818181818	0.127272727272727
7	matrix	Right	0.0294117647058824	0.0588235294117647	0.0	0.0294117647058824	0.0	0.0	0.0	0.0294117647058824	0.0	0.0	0.0	0.0	0.0588235294117647	0.0882352941176471	0.117647058823529	0.147058823529412	0.205882352941176	0.147058823529412	0.147058823529412	0.117647058823529	0.0882352941176471	0.147058823529412	0.117647058823529	0.176470588235294	0.117647058823529	0.0588235294117647	0.0588235294117647	0.0294117647058824	0.0	0.0294117647058824	0.0882352941176471
7	matrix	Switch	0.0588235294117647	0.0588235294117647	0.0294117647058824	0.0294117647058824	0.0	0.0	0.0	0.0	0.0	0.0	0.0	0.0	0.0	0.0	0.0294117647058824	0.0294117647058824	0.0294117647058824	0.0588235294117647	0.0294117647058824	0.0294117647058824	0.0294117647058824	0.0294117647058824	0.0	0.0294117647058824	0.0294117647058824	0.0294117647058824	0.0	0.0	0.0	0.0294117647058824	0.0
7	matrix	Reward	0.0882352941176471	0.0882352941176471	0.0588235294117647	0.0588235294117647	0.0882352941176471	0.0588235294117647	0.0588235294117647	0.0882352941176471	0.117647058823529	0.117647058823529	0.0882352941176471	0.0588235294117647	0.0882352941176471	0.117647058823529	0.176470588235294	0.205882352941176	0.205882352941176	0.235294117647059	0.235294117647059	0.235294117647059	0.323529411764706	0.294117647058824	0.294117647058824	0.264705882352941	0.323529411764706	0.264705882352941	0.264705882352941	0.235294117647059	0.235294117647059	0.176470588235294	0.117647058823529
7	matrix	RPE +	0.0588235294117647	0.0588235294117647	0.0588235294117647	0.0294117647058824	0.0	0.0294117647058824	0.0294117647058824	0.0	0.0294117647058824	0.0882352941176471	0.117647058823529	0.147058823529412	0.147058823529412	0.147058823529412	0.0588235294117647	0.0294117647058824	0.117647058823529	0.117647058823529	0.117647058823529	0.176470588235294	0.147058823529412	0.147058823529412	0.205882352941176	0.205882352941176	0.147058823529412	0.176470588235294	0.147058823529412	0.176470588235294	0.176470588235294	0.147058823529412	0.176470588235294
7	matrix	Puff	0.0294117647058824	0.0294117647058824	0.0294117647058824	0.0294117647058824	0.0294117647058824	0.0	0.0	0.0	0.0	0.0	0.0	0.264705882352941	0.441176470588235	0.529411764705882	0.529411764705882	0.470588235294118	0.352941176470588	0.294117647058824	0.205882352941176	0.205882352941176	0.147058823529412	0.117647058823529	0.147058823529412	0.147058823529412	0.0588235294117647	0.0588235294117647	0.0588235294117647	0.0	0.0	0.0	0.0
7	matrix	PPE +	0.0	0.0	0.0294117647058824	0.0	0.0294117647058824	0.0	0.0	0.0	0.0	0.0	0.0294117647058824	0.0882352941176471	0.0588235294117647	0.0882352941176471	0.176470588235294	0.264705882352941	0.264705882352941	0.205882352941176	0.117647058823529	0.117647058823529	0.147058823529412	0.147058823529412	0.117647058823529	0.0882352941176471	0.147058823529412	0.0882352941176471	0.117647058823529	0.117647058823529	0.0588235294117647	0.0294117647058824	0.0588235294117647
8	matrix	Right	0.06	0.0866666666666667	0.0733333333333333	0.0666666666666667	0.0466666666666667	0.0533333333333333	0.0266666666666667	0.02	0.02	0.0266666666666667	0.00666666666666667	0.02	0.02	0.0333333333333333	0.06	0.06	0.106666666666667	0.126666666666667	0.14	0.113333333333333	0.113333333333333	0.1	0.113333333333333	0.106666666666667	0.0666666666666667	0.06	0.0733333333333333	0.06	0.0866666666666667	0.0666666666666667	0.0466666666666667
8	matrix	Switch	0.0866666666666667	0.0933333333333333	0.0733333333333333	0.0733333333333333	0.08	0.06	0.0533333333333333	0.0333333333333333	0.0533333333333333	0.0533333333333333	0.0933333333333333	0.0866666666666667	0.0933333333333333	0.0733333333333333	0.0933333333333333	0.0733333333333333	0.113333333333333	0.08	0.0466666666666667	0.0466666666666667	0.0333333333333333	0.0533333333333333	0.04	0.0466666666666667	0.02	0.04	0.0266666666666667	0.0333333333333333	0.02	0.0333333333333333	0.0333333333333333
8	matrix	Reward	0.04	0.0333333333333333	0.0466666666666667	0.02	0.0266666666666667	0.0266666666666667	0.02	0.0333333333333333	0.04	0.04	0.06	0.1	0.106666666666667	0.106666666666667	0.12	0.1	0.106666666666667	0.0733333333333333	0.0533333333333333	0.06	0.0733333333333333	0.06	0.06	0.06	0.0733333333333333	0.0866666666666667	0.0666666666666667	0.08	0.06	0.0466666666666667	0.04
8	matrix	RPE +	0.126666666666667	0.14	0.113333333333333	0.133333333333333	0.12	0.106666666666667	0.12	0.133333333333333	0.0933333333333333	0.106666666666667	0.133333333333333	0.08	0.106666666666667	0.0866666666666667	0.0666666666666667	0.06	0.0533333333333333	0.06	0.06	0.0933333333333333	0.0933333333333333	0.0933333333333333	0.0733333333333333	0.0866666666666667	0.08	0.06	0.0733333333333333	0.04	0.06	0.06	0.0466666666666667
8	matrix	Puff	0.0733333333333333	0.0533333333333333	0.0466666666666667	0.0533333333333333	0.02	0.04	0.02	0.0466666666666667	0.0466666666666667	0.04	0.0266666666666667	0.02	0.02	0.08	0.206666666666667	0.273333333333333	0.326666666666667	0.3	0.266666666666667	0.266666666666667	0.266666666666667	0.22	0.173333333333333	0.14	0.126666666666667	0.113333333333333	0.106666666666667	0.0866666666666667	0.06	0.0533333333333333	0.0733333333333333
8	matrix	PPE +	0.0266666666666667	0.0266666666666667	0.0333333333333333	0.0333333333333333	0.0333333333333333	0.06	0.0333333333333333	0.04	0.0533333333333333	0.0533333333333333	0.06	0.0333333333333333	0.0533333333333333	0.08	0.0866666666666667	0.113333333333333	0.133333333333333	0.12	0.146666666666667	0.1	0.0666666666666667	0.06	0.0666666666666667	0.06	0.06	0.0333333333333333	0.0333333333333333	0.0333333333333333	0.02	0.02	0.02
9	matrix	Right	0.0671641791044776	0.0671641791044776	0.0522388059701493	0.0335820895522388	0.0261194029850746	0.0223880597014925	0.0261194029850746	0.041044776119403	0.0485074626865672	0.0895522388059701	0.126865671641791	0.197761194029851	0.208955223880597	0.223880597014925	0.242537313432836	0.23134328358209	0.223880597014925	0.216417910447761	0.194029850746269	0.175373134328358	0.16044776119403	0.138059701492537	0.111940298507463	0.104477611940299	0.0932835820895522	0.0858208955223881	0.082089552238806	0.0708955223880597	0.0597014925373134	0.0634328358208955	0.0447761194029851
9	matrix	Switch	0.104477611940299	0.123134328358209	0.104477611940299	0.0895522388059701	0.082089552238806	0.0597014925373134	0.0485074626865672	0.0298507462686567	0.0485074626865672	0.082089552238806	0.0895522388059701	0.126865671641791	0.111940298507463	0.100746268656716	0.0895522388059701	0.0858208955223881	0.0783582089552239	0.0746268656716418	0.0932835820895522	0.104477611940299	0.104477611940299	0.104477611940299	0.0932835820895522	0.0858208955223881	0.0708955223880597	0.0597014925373134	0.0485074626865672	0.0335820895522388	0.0186567164179104	0.0186567164179104	0.0186567164179104
9	matrix	Reward	0.0858208955223881	0.0746268656716418	0.0746268656716418	0.0597014925373134	0.0634328358208955	0.0708955223880597	0.0559701492537313	0.0559701492537313	0.0559701492537313	0.0597014925373134	0.0708955223880597	0.082089552238806	0.0970149253731343	0.0895522388059701	0.100746268656716	0.0932835820895522	0.108208955223881	0.111940298507463	0.104477611940299	0.126865671641791	0.123134328358209	0.123134328358209	0.123134328358209	0.141791044776119	0.138059701492537	0.126865671641791	0.119402985074627	0.119402985074627	0.126865671641791	0.134328358208955	0.152985074626866
9	matrix	RPE +	0.212686567164179	0.205223880597015	0.208955223880597	0.186567164179105	0.16044776119403	0.141791044776119	0.145522388059702	0.126865671641791	0.152985074626866	0.175373134328358	0.182835820895522	0.17910447761194	0.167910447761194	0.134328358208955	0.141791044776119	0.152985074626866	0.145522388059702	0.145522388059702	0.138059701492537	0.123134328358209	0.134328358208955	0.130597014925373	0.108208955223881	0.0970149253731343	0.108208955223881	0.0970149253731343	0.111940298507463	0.111940298507463	0.104477611940299	0.123134328358209	0.115671641791045
9	matrix	Puff	0.0634328358208955	0.0597014925373134	0.0485074626865672	0.0373134328358209	0.0298507462686567	0.0335820895522388	0.0522388059701493	0.041044776119403	0.0223880597014925	0.0298507462686567	0.0149253731343284	0.00746268656716418	0.0298507462686567	0.082089552238806	0.205223880597015	0.302238805970149	0.376865671641791	0.417910447761194	0.406716417910448	0.384328358208955	0.384328358208955	0.361940298507463	0.313432835820896	0.279850746268657	0.235074626865672	0.208955223880597	0.145522388059702	0.100746268656716	0.108208955223881	0.0932835820895522	0.111940298507463
9	matrix	PPE +	0.0335820895522388	0.041044776119403	0.0373134328358209	0.0373134328358209	0.0447761194029851	0.041044776119403	0.0298507462686567	0.0298507462686567	0.0373134328358209	0.0335820895522388	0.0298507462686567	0.0335820895522388	0.0522388059701493	0.115671641791045	0.175373134328358	0.201492537313433	0.194029850746269	0.216417910447761	0.201492537313433	0.182835820895522	0.175373134328358	0.167910447761194	0.167910447761194	0.167910447761194	0.156716417910448	0.156716417910448	0.141791044776119	0.141791044776119	0.141791044776119	0.141791044776119	0.152985074626866
10	matrix	Right	0.0377358490566038	0.0471698113207547	0.0377358490566038	0.0377358490566038	0.0377358490566038	0.0330188679245283	0.0566037735849057	0.0754716981132075	0.080188679245283	0.10377358490566	0.10377358490566	0.089622641509434	0.089622641509434	0.132075471698113	0.160377358490566	0.202830188679245	0.193396226415094	0.202830188679245	0.19811320754717	0.183962264150943	0.179245283018868	0.165094339622642	0.132075471698113	0.136792452830189	0.14622641509434	0.136792452830189	0.132075471698113	0.122641509433962	0.108490566037736	0.127358490566038	0.122641509433962
10	matrix	Switch	0.0707547169811321	0.0754716981132075	0.0613207547169811	0.0613207547169811	0.0424528301886792	0.0424528301886792	0.0424528301886792	0.0471698113207547	0.0471698113207547	0.0518867924528302	0.0471698113207547	0.0330188679245283	0.0330188679245283	0.0566037735849057	0.0566037735849057	0.0660377358490566	0.0518867924528302	0.0518867924528302	0.0613207547169811	0.0660377358490566	0.0377358490566038	0.0471698113207547	0.0377358490566038	0.0424528301886792	0.0518867924528302	0.0471698113207547	0.0424528301886792	0.0283018867924528	0.0188679245283019	0.0235849056603774	0.0141509433962264
10	matrix	Reward	0.0188679245283019	0.0235849056603774	0.0235849056603774	0.0235849056603774	0.0283018867924528	0.0330188679245283	0.0283018867924528	0.0235849056603774	0.0471698113207547	0.0424528301886792	0.0424528301886792	0.0471698113207547	0.0377358490566038	0.0566037735849057	0.0613207547169811	0.080188679245283	0.0943396226415094	0.113207547169811	0.122641509433962	0.117924528301887	0.113207547169811	0.127358490566038	0.122641509433962	0.127358490566038	0.132075471698113	0.141509433962264	0.155660377358491	0.169811320754717	0.183962264150943	0.19811320754717	0.193396226415094
10	matrix	RPE +	0.155660377358491	0.165094339622642	0.150943396226415	0.122641509433962	0.0990566037735849	0.117924528301887	0.117924528301887	0.108490566037736	0.10377358490566	0.080188679245283	0.0754716981132075	0.0613207547169811	0.0849056603773585	0.0660377358490566	0.0660377358490566	0.0471698113207547	0.0471698113207547	0.0330188679245283	0.0235849056603774	0.0330188679245283	0.0377358490566038	0.0235849056603774	0.0330188679245283	0.0377358490566038	0.0283018867924528	0.0283018867924528	0.0377358490566038	0.0330188679245283	0.0471698113207547	0.0518867924528302	0.0660377358490566
10	matrix	Puff	0.0235849056603774	0.0188679245283019	0.0283018867924528	0.0235849056603774	0.0235849056603774	0.0235849056603774	0.0283018867924528	0.0235849056603774	0.0141509433962264	0.0188679245283019	0.0330188679245283	0.0471698113207547	0.0566037735849057	0.089622641509434	0.150943396226415	0.183962264150943	0.207547169811321	0.216981132075472	0.221698113207547	0.221698113207547	0.212264150943396	0.193396226415094	0.188679245283019	0.179245283018868	0.155660377358491	0.132075471698113	0.132075471698113	0.127358490566038	0.132075471698113	0.10377358490566	0.089622641509434
10	matrix	PPE +	0.0518867924528302	0.0518867924528302	0.0566037735849057	0.0660377358490566	0.0613207547169811	0.0613207547169811	0.0377358490566038	0.0377358490566038	0.0518867924528302	0.0330188679245283	0.0330188679245283	0.0377358490566038	0.0330188679245283	0.0471698113207547	0.0518867924528302	0.0566037735849057	0.0613207547169811	0.0613207547169811	0.0613207547169811	0.0518867924528302	0.0518867924528302	0.0283018867924528	0.0235849056603774	0.0283018867924528	0.0283018867924528	0.0566037735849057	0.0471698113207547	0.0471698113207547	0.0471698113207547	0.0424528301886792	0.0518867924528302
11	matrix	Right	0.0458015267175573	0.0534351145038168	0.0305343511450382	0.0229007633587786	0.0229007633587786	0.0229007633587786	0.0229007633587786	0.0305343511450382	0.0381679389312977	0.0229007633587786	0.0152671755725191	0.0305343511450382	0.0381679389312977	0.0458015267175573	0.0381679389312977	0.0305343511450382	0.0381679389312977	0.0381679389312977	0.0305343511450382	0.0381679389312977	0.0381679389312977	0.0305343511450382	0.0534351145038168	0.0610687022900763	0.0687022900763359	0.0534351145038168	0.0458015267175573	0.0610687022900763	0.0687022900763359	0.0687022900763359	0.0687022900763359
11	matrix	Switch	0.099236641221374	0.0763358778625954	0.0534351145038168	0.0458015267175573	0.0305343511450382	0.0305343511450382	0.0229007633587786	0.0229007633587786	0.0305343511450382	0.0305343511450382	0.0458015267175573	0.0610687022900763	0.083969465648855	0.106870229007634	0.122137404580153	0.0916030534351145	0.122137404580153	0.129770992366412	0.0916030534351145	0.0763358778625954	0.0687022900763359	0.0763358778625954	0.0458015267175573	0.0610687022900763	0.0381679389312977	0.0916030534351145	0.0687022900763359	0.0687022900763359	0.0687022900763359	0.0534351145038168	0.0610687022900763
11	matrix	Reward	0.0229007633587786	0.0229007633587786	0.0229007633587786	0.0305343511450382	0.0458015267175573	0.0458015267175573	0.0381679389312977	0.0305343511450382	0.0534351145038168	0.0381679389312977	0.0381679389312977	0.0229007633587786	0.0381679389312977	0.0458015267175573	0.0610687022900763	0.0534351145038168	0.0381679389312977	0.0610687022900763	0.0610687022900763	0.0763358778625954	0.0687022900763359	0.0687022900763359	0.0534351145038168	0.0687022900763359	0.0610687022900763	0.083969465648855	0.0458015267175573	0.0610687022900763	0.0534351145038168	0.0305343511450382	0.0381679389312977
11	matrix	RPE +	0.122137404580153	0.129770992366412	0.114503816793893	0.114503816793893	0.106870229007634	0.099236641221374	0.083969465648855	0.083969465648855	0.0916030534351145	0.083969465648855	0.0687022900763359	0.0381679389312977	0.0534351145038168	0.0305343511450382	0.0305343511450382	0.0610687022900763	0.0305343511450382	0.0687022900763359	0.083969465648855	0.0763358778625954	0.099236641221374	0.0916030534351145	0.0687022900763359	0.0763358778625954	0.0458015267175573	0.0534351145038168	0.0381679389312977	0.0305343511450382	0.0229007633587786	0.0381679389312977	0.0305343511450382
11	matrix	Puff	0.099236641221374	0.0916030534351145	0.083969465648855	0.083969465648855	0.0458015267175573	0.0305343511450382	0.0381679389312977	0.0610687022900763	0.0229007633587786	0.0305343511450382	0.0305343511450382	0.0381679389312977	0.0916030534351145	0.183206106870229	0.213740458015267	0.267175572519084	0.267175572519084	0.305343511450382	0.267175572519084	0.251908396946565	0.221374045801527	0.190839694656489	0.183206106870229	0.175572519083969	0.16030534351145	0.145038167938931	0.137404580152672	0.114503816793893	0.114503816793893	0.099236641221374	0.099236641221374
11	matrix	PPE +	0.0458015267175573	0.0458015267175573	0.0534351145038168	0.0610687022900763	0.0763358778625954	0.0610687022900763	0.0610687022900763	0.0610687022900763	0.0610687022900763	0.0610687022900763	0.0534351145038168	0.0610687022900763	0.0534351145038168	0.0458015267175573	0.0763358778625954	0.0916030534351145	0.122137404580153	0.106870229007634	0.099236641221374	0.0916030534351145	0.0610687022900763	0.0687022900763359	0.0458015267175573	0.0458015267175573	0.0534351145038168	0.0534351145038168	0.0534351145038168	0.0534351145038168	0.0610687022900763	0.0534351145038168	0.0305343511450382
12	matrix	Right	0.0285714285714286	0.0428571428571429	0.0428571428571429	0.0428571428571429	0.0428571428571429	0.0571428571428571	0.0285714285714286	0.0142857142857143	0.0142857142857143	0.0571428571428571	0.0857142857142857	0.114285714285714	0.114285714285714	0.0857142857142857	0.0571428571428571	0.1	0.0857142857142857	0.0714285714285714	0.1	0.0571428571428571	0.0714285714285714	0.0714285714285714	0.0428571428571429	0.0428571428571429	0.0428571428571429	0.0428571428571429	0.0285714285714286	0.0285714285714286	0.0142857142857143	0.0285714285714286	0.0428571428571429
12	matrix	Switch	0.0714285714285714	0.0285714285714286	0.0428571428571429	0.0714285714285714	0.0571428571428571	0.0571428571428571	0.0571428571428571	0.0571428571428571	0.0714285714285714	0.0428571428571429	0.0571428571428571	0.0428571428571429	0.0285714285714286	0.0285714285714286	0.0142857142857143	0.0285714285714286	0.0285714285714286	0.0285714285714286	0.0142857142857143	0.0142857142857143	0.0142857142857143	0.0	0.0	0.0	0.0	0.0	0.0	0.0	0.0	0.0142857142857143	0.0
12	matrix	Reward	0.0714285714285714	0.0571428571428571	0.0571428571428571	0.0714285714285714	0.0428571428571429	0.0428571428571429	0.0428571428571429	0.0428571428571429	0.0428571428571429	0.0571428571428571	0.0285714285714286	0.0285714285714286	0.0142857142857143	0.0142857142857143	0.0285714285714286	0.1	0.1	0.114285714285714	0.114285714285714	0.114285714285714	0.114285714285714	0.142857142857143	0.128571428571429	0.157142857142857	0.2	0.257142857142857	0.314285714285714	0.385714285714286	0.485714285714286	0.542857142857143	0.557142857142857
12	matrix	RPE +	0.0142857142857143	0.0142857142857143	0.0142857142857143	0.0	0.0142857142857143	0.0285714285714286	0.0285714285714286	0.0142857142857143	0.0142857142857143	0.0285714285714286	0.0714285714285714	0.0428571428571429	0.0571428571428571	0.0428571428571429	0.0285714285714286	0.0428571428571429	0.0571428571428571	0.0428571428571429	0.0428571428571429	0.0428571428571429	0.0571428571428571	0.0285714285714286	0.0285714285714286	0.0857142857142857	0.128571428571429	0.171428571428571	0.214285714285714	0.185714285714286	0.2	0.185714285714286	0.185714285714286
12	matrix	Puff	0.128571428571429	0.128571428571429	0.0714285714285714	0.0571428571428571	0.0857142857142857	0.0714285714285714	0.0714285714285714	0.0857142857142857	0.0571428571428571	0.0428571428571429	0.0285714285714286	0.0428571428571429	0.0857142857142857	0.142857142857143	0.271428571428571	0.357142857142857	0.414285714285714	0.414285714285714	0.371428571428571	0.271428571428571	0.242857142857143	0.214285714285714	0.2	0.2	0.2	0.214285714285714	0.214285714285714	0.214285714285714	0.171428571428571	0.157142857142857	0.157142857142857
12	matrix	PPE +	0.0285714285714286	0.0428571428571429	0.0285714285714286	0.0428571428571429	0.0428571428571429	0.0285714285714286	0.0285714285714286	0.0285714285714286	0.0142857142857143	0.0142857142857143	0.0285714285714286	0.0285714285714286	0.0285714285714286	0.0285714285714286	0.0428571428571429	0.0571428571428571	0.0857142857142857	0.0714285714285714	0.0714285714285714	0.0857142857142857	0.1	0.114285714285714	0.1	0.1	0.0714285714285714	0.0714285714285714	0.0714285714285714	0.0571428571428571	0.1	0.114285714285714	0.142857142857143
13	matrix	Right	0.161764705882353	0.147058823529412	0.102941176470588	0.0735294117647059	0.0735294117647059	0.0735294117647059	0.102941176470588	0.102941176470588	0.117647058823529	0.102941176470588	0.0441176470588235	0.0735294117647059	0.0294117647058824	0.0147058823529412	0.0294117647058824	0.0882352941176471	0.0441176470588235	0.0735294117647059	0.0588235294117647	0.0441176470588235	0.0441176470588235	0.0441176470588235	0.0147058823529412	0.0294117647058824	0.0294117647058824	0.0294117647058824	0.0588235294117647	0.0735294117647059	0.0588235294117647	0.0441176470588235	0.0294117647058824
13	matrix	Switch	0.0735294117647059	0.0294117647058824	0.0294117647058824	0.0441176470588235	0.0147058823529412	0.0294117647058824	0.0441176470588235	0.0735294117647059	0.0147058823529412	0.0147058823529412	0.0147058823529412	0.0294117647058824	0.0147058823529412	0.0147058823529412	0.0882352941176471	0.0588235294117647	0.117647058823529	0.102941176470588	0.0441176470588235	0.0735294117647059	0.0882352941176471	0.0441176470588235	0.0294117647058824	0.0294117647058824	0.0294117647058824	0.0294117647058824	0.0588235294117647	0.0441176470588235	0.0588235294117647	0.0588235294117647	0.0882352941176471
13	matrix	Reward	0.0	0.0	0.0441176470588235	0.117647058823529	0.117647058823529	0.117647058823529	0.132352941176471	0.132352941176471	0.161764705882353	0.264705882352941	0.279411764705882	0.308823529411765	0.323529411764706	0.279411764705882	0.25	0.161764705882353	0.132352941176471	0.0882352941176471	0.102941176470588	0.0882352941176471	0.0882352941176471	0.0882352941176471	0.0735294117647059	0.0735294117647059	0.0735294117647059	0.0882352941176471	0.0588235294117647	0.0588235294117647	0.0735294117647059	0.0882352941176471	0.117647058823529
13	matrix	RPE +	0.161764705882353	0.176470588235294	0.117647058823529	0.102941176470588	0.0735294117647059	0.102941176470588	0.132352941176471	0.117647058823529	0.0882352941176471	0.0882352941176471	0.102941176470588	0.0588235294117647	0.0588235294117647	0.0588235294117647	0.0441176470588235	0.0735294117647059	0.0735294117647059	0.0588235294117647	0.0588235294117647	0.0294117647058824	0.0294117647058824	0.0294117647058824	0.0441176470588235	0.0441176470588235	0.0294117647058824	0.0441176470588235	0.0294117647058824	0.0588235294117647	0.0588235294117647	0.0441176470588235	0.0588235294117647
13	matrix	Puff	0.0588235294117647	0.0588235294117647	0.0588235294117647	0.0441176470588235	0.0294117647058824	0.0147058823529412	0.0147058823529412	0.0147058823529412	0.0147058823529412	0.0441176470588235	0.0441176470588235	0.0735294117647059	0.147058823529412	0.132352941176471	0.220588235294118	0.323529411764706	0.308823529411765	0.294117647058824	0.308823529411765	0.294117647058824	0.294117647058824	0.25	0.25	0.235294117647059	0.176470588235294	0.161764705882353	0.0882352941176471	0.0735294117647059	0.0441176470588235	0.0588235294117647	0.0735294117647059
13	matrix	PPE +	0.0147058823529412	0.0147058823529412	0.0	0.0	0.0	0.0147058823529412	0.0147058823529412	0.0294117647058824	0.0294117647058824	0.0147058823529412	0.0147058823529412	0.0147058823529412	0.0147058823529412	0.0588235294117647	0.0441176470588235	0.0588235294117647	0.0441176470588235	0.0588235294117647	0.0882352941176471	0.117647058823529	0.0588235294117647	0.0441176470588235	0.0441176470588235	0.0588235294117647	0.102941176470588	0.0735294117647059	0.0588235294117647	0.0588235294117647	0.0882352941176471	0.0735294117647059	0.0441176470588235
1	matrix	Left	0.0982142857142857	0.0803571428571429	0.0625	0.0535714285714286	0.0535714285714286	0.0357142857142857	0.00892857142857143	0.00892857142857143	0.00892857142857143	0.0267857142857143	0.0803571428571429	0.223214285714286	0.339285714285714	0.410714285714286	0.464285714285714	0.455357142857143	0.401785714285714	0.375	0.294642857142857	0.214285714285714	0.205357142857143	0.1875	0.151785714285714	0.151785714285714	0.151785714285714	0.151785714285714	0.133928571428571	0.133928571428571	0.125	0.142857142857143	0.178571428571429
1	matrix	Stay	0.0178571428571429	0.00892857142857143	0.00892857142857143	0.0	0.0	0.0	0.00892857142857143	0.00892857142857143	0.0178571428571429	0.00892857142857143	0.0178571428571429	0.0446428571428571	0.0357142857142857	0.0446428571428571	0.0446428571428571	0.0446428571428571	0.0357142857142857	0.0357142857142857	0.0357142857142857	0.0178571428571429	0.0178571428571429	0.0178571428571429	0.0178571428571429	0.0357142857142857	0.00892857142857143	0.00892857142857143	0.00892857142857143	0.0	0.0	0.0	0.0178571428571429
1	matrix	No reward	0.196428571428571	0.178571428571429	0.1875	0.1875	0.178571428571429	0.142857142857143	0.133928571428571	0.125	0.0982142857142857	0.107142857142857	0.0625	0.0803571428571429	0.0625	0.0982142857142857	0.0714285714285714	0.133928571428571	0.241071428571429	0.267857142857143	0.339285714285714	0.366071428571429	0.375	0.375	0.357142857142857	0.321428571428571	0.276785714285714	0.214285714285714	0.1875	0.133928571428571	0.133928571428571	0.116071428571429	0.116071428571429
1	matrix	RPE -	0.0625	0.0714285714285714	0.0892857142857143	0.0803571428571429	0.0714285714285714	0.0982142857142857	0.125	0.107142857142857	0.125	0.151785714285714	0.125	0.116071428571429	0.116071428571429	0.0446428571428571	0.0267857142857143	0.0357142857142857	0.0357142857142857	0.0446428571428571	0.0714285714285714	0.0357142857142857	0.0446428571428571	0.0446428571428571	0.0357142857142857	0.0625	0.0535714285714286	0.0982142857142857	0.0625	0.0625	0.0535714285714286	0.0535714285714286	0.0803571428571429
1	matrix	No puff	0.00892857142857143	0.0	0.00892857142857143	0.00892857142857143	0.00892857142857143	0.0178571428571429	0.00892857142857143	0.00892857142857143	0.00892857142857143	0.0	0.0	0.0	0.00892857142857143	0.0	0.0	0.0	0.0	0.0	0.0	0.0	0.0	0.0	0.00892857142857143	0.00892857142857143	0.00892857142857143	0.00892857142857143	0.00892857142857143	0.00892857142857143	0.00892857142857143	0.0	0.0178571428571429
1	matrix	PPE -	0.330357142857143	0.303571428571429	0.294642857142857	0.294642857142857	0.267857142857143	0.241071428571429	0.223214285714286	0.205357142857143	0.196428571428571	0.1875	0.142857142857143	0.125	0.107142857142857	0.0982142857142857	0.0982142857142857	0.0892857142857143	0.0714285714285714	0.0625	0.0625	0.0803571428571429	0.0535714285714286	0.0446428571428571	0.0446428571428571	0.0267857142857143	0.0178571428571429	0.00892857142857143	0.0	0.00892857142857143	0.00892857142857143	0.0178571428571429	0.0178571428571429
2	matrix	Left	0.0810810810810811	0.0760135135135135	0.0692567567567568	0.0608108108108108	0.0591216216216216	0.0506756756756757	0.0439189189189189	0.0472972972972973	0.0422297297297297	0.0422297297297297	0.0692567567567568	0.135135135135135	0.177364864864865	0.214527027027027	0.233108108108108	0.226351351351351	0.209459459459459	0.202702702702703	0.202702702702703	0.194256756756757	0.197635135135135	0.185810810810811	0.189189189189189	0.185810810810811	0.184121621621622	0.168918918918919	0.16722972972973	0.160472972972973	0.14527027027027	0.119932432432432	0.0861486486486486
2	matrix	Stay	0.0135135135135135	0.0202702702702703	0.0168918918918919	0.0152027027027027	0.0101351351351351	0.0152027027027027	0.0118243243243243	0.0135135135135135	0.0168918918918919	0.0135135135135135	0.0253378378378378	0.027027027027027	0.0320945945945946	0.0219594594594595	0.0202702702702703	0.0185810810810811	0.0101351351351351	0.0135135135135135	0.0135135135135135	0.0135135135135135	0.0135135135135135	0.0168918918918919	0.0202702702702703	0.0236486486486487	0.0168918918918919	0.0168918918918919	0.0168918918918919	0.0185810810810811	0.0202702702702703	0.0185810810810811	0.0185810810810811
2	matrix	No reward	0.0523648648648649	0.0472972972972973	0.0422297297297297	0.0439189189189189	0.0472972972972973	0.0506756756756757	0.0405405405405405	0.0523648648648649	0.0506756756756757	0.0726351351351351	0.0760135135135135	0.0709459459459459	0.0793918918918919	0.0878378378378378	0.0793918918918919	0.0760135135135135	0.0996621621621622	0.126689189189189	0.158783783783784	0.20777027027027	0.236486486486486	0.256756756756757	0.260135135135135	0.258445945945946	0.253378378378378	0.246621621621622	0.226351351351351	0.221283783783784	0.199324324324324	0.175675675675676	0.157094594594595
2	matrix	RPE -	0.0540540540540541	0.0591216216216216	0.0591216216216216	0.0574324324324324	0.0591216216216216	0.0641891891891892	0.0641891891891892	0.0625	0.0743243243243243	0.0658783783783784	0.0709459459459459	0.0641891891891892	0.0658783783783784	0.0506756756756757	0.0422297297297297	0.0320945945945946	0.0405405405405405	0.0422297297297297	0.0337837837837838	0.0337837837837838	0.027027027027027	0.0287162162162162	0.0320945945945946	0.0320945945945946	0.0236486486486487	0.0253378378378378	0.0320945945945946	0.0320945945945946	0.0405405405405405	0.0304054054054054	0.0405405405405405
2	matrix	No puff	0.0304054054054054	0.0287162162162162	0.0304054054054054	0.0287162162162162	0.0304054054054054	0.0337837837837838	0.0472972972972973	0.0456081081081081	0.0489864864864865	0.0489864864864865	0.0456081081081081	0.0540540540540541	0.0456081081081081	0.0388513513513514	0.0253378378378378	0.0287162162162162	0.0320945945945946	0.0371621621621622	0.0472972972972973	0.0608108108108108	0.0692567567567568	0.0675675675675676	0.0574324324324324	0.0608108108108108	0.0523648648648649	0.0337837837837838	0.027027027027027	0.0253378378378378	0.0320945945945946	0.027027027027027	0.0287162162162162
2	matrix	PPE -	0.0337837837837838	0.0371621621621622	0.0320945945945946	0.0253378378378378	0.0304054054054054	0.027027027027027	0.0287162162162162	0.0253378378378378	0.0202702702702703	0.0236486486486487	0.0253378378378378	0.0304054054054054	0.0253378378378378	0.0405405405405405	0.0405405405405405	0.0456081081081081	0.0439189189189189	0.035472972972973	0.035472972972973	0.0422297297297297	0.0320945945945946	0.0489864864864865	0.0456081081081081	0.0422297297297297	0.0388513513513514	0.035472972972973	0.0320945945945946	0.0304054054054054	0.0253378378378378	0.0287162162162162	0.035472972972973
3	matrix	Left	0.0357142857142857	0.05	0.0476190476190476	0.0619047619047619	0.0595238095238095	0.0642857142857143	0.0714285714285714	0.0833333333333333	0.080952380952381	0.0642857142857143	0.0690476190476191	0.0690476190476191	0.0952380952380952	0.0976190476190476	0.1	0.0928571428571429	0.0738095238095238	0.0690476190476191	0.0642857142857143	0.0714285714285714	0.0714285714285714	0.0714285714285714	0.0642857142857143	0.0571428571428571	0.0595238095238095	0.0666666666666667	0.0595238095238095	0.0642857142857143	0.0523809523809524	0.0380952380952381	0.0285714285714286
3	matrix	Stay	0.0261904761904762	0.0261904761904762	0.0285714285714286	0.0333333333333333	0.030952380952381	0.0380952380952381	0.0357142857142857	0.030952380952381	0.0261904761904762	0.0190476190476191	0.0214285714285714	0.0214285714285714	0.0261904761904762	0.0214285714285714	0.0166666666666667	0.0190476190476191	0.0238095238095238	0.0214285714285714	0.0238095238095238	0.0428571428571429	0.0547619047619048	0.0595238095238095	0.0595238095238095	0.0595238095238095	0.0547619047619048	0.05	0.0404761904761905	0.0476190476190476	0.0452380952380952	0.0428571428571429	0.0428571428571429
3	matrix	No reward	0.116666666666667	0.104761904761905	0.10952380952381	0.0928571428571429	0.080952380952381	0.0785714285714286	0.0714285714285714	0.0738095238095238	0.0880952380952381	0.0928571428571429	0.111904761904762	0.130952380952381	0.161904761904762	0.173809523809524	0.204761904761905	0.242857142857143	0.252380952380952	0.285714285714286	0.273809523809524	0.271428571428571	0.257142857142857	0.24047619047619	0.24047619047619	0.216666666666667	0.204761904761905	0.202380952380952	0.180952380952381	0.178571428571429	0.169047619047619	0.183333333333333	0.192857142857143
3	matrix	RPE -	0.142857142857143	0.157142857142857	0.178571428571429	0.171428571428571	0.188095238095238	0.180952380952381	0.192857142857143	0.161904761904762	0.166666666666667	0.142857142857143	0.15	0.10952380952381	0.0833333333333333	0.0619047619047619	0.0452380952380952	0.0238095238095238	0.0404761904761905	0.0428571428571429	0.0523809523809524	0.0523809523809524	0.0571428571428571	0.0642857142857143	0.0428571428571429	0.0404761904761905	0.0404761904761905	0.0357142857142857	0.0333333333333333	0.0357142857142857	0.030952380952381	0.0357142857142857	0.0333333333333333
3	matrix	No puff	0.0285714285714286	0.0190476190476191	0.0261904761904762	0.0238095238095238	0.0261904761904762	0.0357142857142857	0.0404761904761905	0.0428571428571429	0.0357142857142857	0.0690476190476191	0.080952380952381	0.0857142857142857	0.0523809523809524	0.0333333333333333	0.0285714285714286	0.0285714285714286	0.0333333333333333	0.0357142857142857	0.0380952380952381	0.0357142857142857	0.030952380952381	0.0357142857142857	0.0238095238095238	0.0261904761904762	0.0285714285714286	0.030952380952381	0.0333333333333333	0.0238095238095238	0.0261904761904762	0.0285714285714286	0.0380952380952381
3	matrix	PPE -	0.204761904761905	0.192857142857143	0.178571428571429	0.19047619047619	0.192857142857143	0.178571428571429	0.169047619047619	0.173809523809524	0.157142857142857	0.14047619047619	0.128571428571429	0.0976190476190476	0.0690476190476191	0.0357142857142857	0.030952380952381	0.0190476190476191	0.0190476190476191	0.0142857142857143	0.0119047619047619	0.0166666666666667	0.0285714285714286	0.0190476190476191	0.0142857142857143	0.0166666666666667	0.00952380952380953	0.00714285714285714	0.00476190476190476	0.00714285714285714	0.00714285714285714	0.0119047619047619	0.0142857142857143
4	matrix	Left	0.0833333333333333	0.0555555555555556	0.0277777777777778	0.0	0.0	0.0	0.0	0.0	0.0277777777777778	0.0	0.0277777777777778	0.0555555555555556	0.0833333333333333	0.194444444444444	0.277777777777778	0.388888888888889	0.444444444444444	0.444444444444444	0.472222222222222	0.527777777777778	0.5	0.472222222222222	0.416666666666667	0.333333333333333	0.333333333333333	0.305555555555556	0.222222222222222	0.166666666666667	0.111111111111111	0.0833333333333333	0.0833333333333333
4	matrix	Stay	0.0	0.0	0.0	0.0	0.0	0.0	0.0	0.0	0.0277777777777778	0.0277777777777778	0.0	0.0	0.0	0.0	0.0	0.0	0.0	0.0	0.0	0.0	0.0	0.0	0.0	0.0	0.0	0.0277777777777778	0.0277777777777778	0.0	0.0	0.0277777777777778	0.0
4	matrix	No reward	0.0555555555555556	0.0555555555555556	0.0555555555555556	0.0555555555555556	0.0555555555555556	0.0555555555555556	0.0555555555555556	0.0833333333333333	0.0833333333333333	0.0555555555555556	0.0555555555555556	0.0833333333333333	0.111111111111111	0.138888888888889	0.166666666666667	0.138888888888889	0.222222222222222	0.222222222222222	0.194444444444444	0.138888888888889	0.138888888888889	0.194444444444444	0.194444444444444	0.194444444444444	0.194444444444444	0.277777777777778	0.25	0.25	0.222222222222222	0.277777777777778	0.25
4	matrix	RPE -	0.0	0.0	0.0	0.0	0.0	0.0	0.0	0.0277777777777778	0.0277777777777778	0.0277777777777778	0.0277777777777778	0.0277777777777778	0.0	0.0	0.0277777777777778	0.0277777777777778	0.0277777777777778	0.0555555555555556	0.0833333333333333	0.138888888888889	0.166666666666667	0.138888888888889	0.166666666666667	0.138888888888889	0.166666666666667	0.0833333333333333	0.111111111111111	0.138888888888889	0.0555555555555556	0.0555555555555556	0.0555555555555556
4	matrix	No puff	0.0555555555555556	0.0555555555555556	0.0277777777777778	0.0277777777777778	0.0277777777777778	0.0277777777777778	0.0277777777777778	0.0555555555555556	0.0555555555555556	0.0555555555555556	0.0555555555555556	0.0833333333333333	0.0277777777777778	0.0277777777777778	0.0	0.0	0.0	0.0277777777777778	0.0833333333333333	0.0555555555555556	0.0555555555555556	0.0555555555555556	0.0833333333333333	0.0833333333333333	0.0555555555555556	0.0555555555555556	0.0555555555555556	0.0555555555555556	0.0555555555555556	0.0555555555555556	0.0
4	matrix	PPE -	0.0833333333333333	0.138888888888889	0.111111111111111	0.111111111111111	0.0833333333333333	0.0833333333333333	0.0833333333333333	0.0277777777777778	0.0277777777777778	0.0277777777777778	0.0277777777777778	0.0277777777777778	0.0277777777777778	0.0555555555555556	0.0555555555555556	0.0833333333333333	0.0833333333333333	0.111111111111111	0.111111111111111	0.111111111111111	0.111111111111111	0.111111111111111	0.0555555555555556	0.0555555555555556	0.0555555555555556	0.0555555555555556	0.0555555555555556	0.0555555555555556	0.0555555555555556	0.0555555555555556	0.111111111111111
5	matrix	Left	0.0565217391304348	0.0521739130434783	0.0478260869565217	0.0456521739130435	0.0434782608695652	0.0434782608695652	0.0456521739130435	0.0391304347826087	0.0260869565217391	0.0326086956521739	0.0608695652173913	0.143478260869565	0.226086956521739	0.258695652173913	0.284782608695652	0.280434782608696	0.226086956521739	0.2	0.18695652173913	0.165217391304348	0.147826086956522	0.128260869565217	0.119565217391304	0.104347826086957	0.0869565217391304	0.0826086956521739	0.0673913043478261	0.0782608695652174	0.0673913043478261	0.0717391304347826	0.0760869565217391
5	matrix	Stay	0.0282608695652174	0.0391304347826087	0.0347826086956522	0.0347826086956522	0.0347826086956522	0.041304347826087	0.0434782608695652	0.0456521739130435	0.0369565217391304	0.0326086956521739	0.0369565217391304	0.0304347826086957	0.0239130434782609	0.0304347826086957	0.0260869565217391	0.0217391304347826	0.0260869565217391	0.0260869565217391	0.0304347826086957	0.0304347826086957	0.0282608695652174	0.0217391304347826	0.0195652173913044	0.0152173913043478	0.0130434782608696	0.0108695652173913	0.0130434782608696	0.0173913043478261	0.0239130434782609	0.0260869565217391	0.0217391304347826
5	matrix	No reward	0.0847826086956522	0.0739130434782609	0.0565217391304348	0.0521739130434783	0.0565217391304348	0.0565217391304348	0.0608695652173913	0.0543478260869565	0.0673913043478261	0.0673913043478261	0.0760869565217391	0.0782608695652174	0.0739130434782609	0.0739130434782609	0.0782608695652174	0.106521739130435	0.176086956521739	0.228260869565217	0.278260869565217	0.297826086956522	0.28695652173913	0.276086956521739	0.265217391304348	0.247826086956522	0.234782608695652	0.230434782608696	0.221739130434783	0.191304347826087	0.171739130434783	0.160869565217391	0.156521739130435
5	matrix	RPE -	0.0804347826086957	0.0782608695652174	0.0869565217391304	0.102173913043478	0.11304347826087	0.102173913043478	0.102173913043478	0.091304347826087	0.0826086956521739	0.0847826086956522	0.0826086956521739	0.091304347826087	0.091304347826087	0.0934782608695652	0.0934782608695652	0.1	0.102173913043478	0.0978260869565217	0.11304347826087	0.119565217391304	0.108695652173913	0.104347826086957	0.0934782608695652	0.0869565217391304	0.0804347826086957	0.0934782608695652	0.0782608695652174	0.0804347826086957	0.0826086956521739	0.0739130434782609	0.0760869565217391
5	matrix	No puff	0.0195652173913044	0.0239130434782609	0.0282608695652174	0.0195652173913044	0.0173913043478261	0.0260869565217391	0.0304347826086957	0.0304347826086957	0.0260869565217391	0.0282608695652174	0.0369565217391304	0.0521739130434783	0.041304347826087	0.0304347826086957	0.0239130434782609	0.0173913043478261	0.0173913043478261	0.0173913043478261	0.0173913043478261	0.0195652173913044	0.0152173913043478	0.0173913043478261	0.0217391304347826	0.0217391304347826	0.0239130434782609	0.0326086956521739	0.0304347826086957	0.0282608695652174	0.0282608695652174	0.0239130434782609	0.0130434782608696
5	matrix	PPE -	0.0804347826086957	0.0717391304347826	0.0804347826086957	0.0804347826086957	0.0847826086956522	0.0826086956521739	0.0826086956521739	0.0826086956521739	0.0934782608695652	0.0869565217391304	0.0739130434782609	0.0826086956521739	0.0695652173913044	0.0521739130434783	0.0369565217391304	0.0326086956521739	0.0282608695652174	0.0304347826086957	0.0326086956521739	0.0369565217391304	0.041304347826087	0.041304347826087	0.0456521739130435	0.0369565217391304	0.0369565217391304	0.0217391304347826	0.0260869565217391	0.0260869565217391	0.0369565217391304	0.0434782608695652	0.041304347826087
6	matrix	Left	0.0	0.00909090909090909	0.0	0.0	0.0181818181818182	0.0181818181818182	0.0181818181818182	0.0363636363636364	0.0636363636363636	0.127272727272727	0.336363636363636	0.381818181818182	0.454545454545455	0.436363636363636	0.427272727272727	0.409090909090909	0.372727272727273	0.327272727272727	0.3	0.272727272727273	0.218181818181818	0.2	0.190909090909091	0.118181818181818	0.127272727272727	0.0909090909090909	0.1	0.118181818181818	0.118181818181818	0.109090909090909	0.0818181818181818
6	matrix	Stay	0.00909090909090909	0.00909090909090909	0.0	0.0	0.0	0.0181818181818182	0.0363636363636364	0.0454545454545455	0.0454545454545455	0.0363636363636364	0.0363636363636364	0.0545454545454545	0.0909090909090909	0.0727272727272727	0.0636363636363636	0.0454545454545455	0.0272727272727273	0.0727272727272727	0.0454545454545455	0.0454545454545455	0.0636363636363636	0.0636363636363636	0.0181818181818182	0.0454545454545455	0.0272727272727273	0.00909090909090909	0.00909090909090909	0.00909090909090909	0.0	0.00909090909090909	0.0363636363636364
6	matrix	No reward	0.145454545454545	0.118181818181818	0.118181818181818	0.118181818181818	0.127272727272727	0.109090909090909	0.136363636363636	0.1	0.1	0.0727272727272727	0.0818181818181818	0.0909090909090909	0.136363636363636	0.154545454545455	0.209090909090909	0.263636363636364	0.309090909090909	0.381818181818182	0.409090909090909	0.390909090909091	0.345454545454545	0.3	0.318181818181818	0.263636363636364	0.2	0.163636363636364	0.136363636363636	0.109090909090909	0.1	0.0909090909090909	0.0909090909090909
6	matrix	RPE -	0.0818181818181818	0.1	0.109090909090909	0.0636363636363636	0.0818181818181818	0.127272727272727	0.1	0.1	0.118181818181818	0.118181818181818	0.109090909090909	0.109090909090909	0.109090909090909	0.1	0.0818181818181818	0.0909090909090909	0.1	0.118181818181818	0.1	0.0909090909090909	0.109090909090909	0.0909090909090909	0.109090909090909	0.0909090909090909	0.1	0.0818181818181818	0.0909090909090909	0.0636363636363636	0.0363636363636364	0.0363636363636364	0.0727272727272727
6	matrix	No puff	0.0363636363636364	0.0454545454545455	0.00909090909090909	0.0272727272727273	0.0272727272727273	0.0363636363636364	0.0727272727272727	0.0909090909090909	0.1	0.0909090909090909	0.0818181818181818	0.0818181818181818	0.0545454545454545	0.0363636363636364	0.0636363636363636	0.0818181818181818	0.0727272727272727	0.0909090909090909	0.0818181818181818	0.109090909090909	0.0818181818181818	0.0818181818181818	0.0909090909090909	0.0636363636363636	0.0545454545454545	0.0636363636363636	0.0454545454545455	0.0454545454545455	0.0363636363636364	0.0272727272727273	0.0545454545454545
6	matrix	PPE -	0.154545454545455	0.145454545454545	0.136363636363636	0.118181818181818	0.1	0.0818181818181818	0.0727272727272727	0.1	0.109090909090909	0.145454545454545	0.181818181818182	0.172727272727273	0.163636363636364	0.172727272727273	0.145454545454545	0.118181818181818	0.109090909090909	0.0727272727272727	0.0636363636363636	0.0454545454545455	0.0454545454545455	0.0363636363636364	0.0272727272727273	0.0363636363636364	0.0454545454545455	0.0363636363636364	0.0545454545454545	0.0454545454545455	0.0545454545454545	0.0454545454545455	0.0181818181818182
7	matrix	Left	0.0294117647058824	0.0588235294117647	0.0588235294117647	0.0588235294117647	0.0	0.0588235294117647	0.0294117647058824	0.0588235294117647	0.0588235294117647	0.0882352941176471	0.294117647058824	0.470588235294118	0.529411764705882	0.529411764705882	0.470588235294118	0.382352941176471	0.294117647058824	0.176470588235294	0.176470588235294	0.147058823529412	0.117647058823529	0.0588235294117647	0.0294117647058824	0.0294117647058824	0.0294117647058824	0.0294117647058824	0.0294117647058824	0.0294117647058824	0.0	0.0	0.0
7	matrix	Stay	0.0294117647058824	0.0294117647058824	0.0	0.0294117647058824	0.0	0.0	0.0	0.0	0.0	0.0588235294117647	0.0294117647058824	0.0294117647058824	0.0	0.0294117647058824	0.0294117647058824	0.0294117647058824	0.0294117647058824	0.0	0.0	0.0882352941176471	0.0882352941176471	0.0882352941176471	0.0588235294117647	0.0	0.0	0.0294117647058824	0.0	0.0882352941176471	0.0294117647058824	0.0294117647058824	0.0588235294117647
7	matrix	No reward	0.0	0.0294117647058824	0.0	0.0	0.0588235294117647	0.117647058823529	0.117647058823529	0.117647058823529	0.147058823529412	0.147058823529412	0.117647058823529	0.147058823529412	0.0882352941176471	0.0882352941176471	0.0882352941176471	0.0882352941176471	0.0588235294117647	0.117647058823529	0.0882352941176471	0.0294117647058824	0.117647058823529	0.147058823529412	0.147058823529412	0.147058823529412	0.147058823529412	0.117647058823529	0.0882352941176471	0.0882352941176471	0.117647058823529	0.117647058823529	0.235294117647059
7	matrix	RPE -	0.264705882352941	0.205882352941176	0.176470588235294	0.205882352941176	0.117647058823529	0.117647058823529	0.117647058823529	0.0588235294117647	0.0588235294117647	0.0588235294117647	0.0882352941176471	0.0882352941176471	0.0588235294117647	0.0588235294117647	0.0294117647058824	0.0294117647058824	0.0882352941176471	0.0294117647058824	0.0588235294117647	0.147058823529412	0.205882352941176	0.176470588235294	0.176470588235294	0.147058823529412	0.117647058823529	0.117647058823529	0.117647058823529	0.0882352941176471	0.0588235294117647	0.117647058823529	0.0882352941176471
7	matrix	No puff	0.0882352941176471	0.0882352941176471	0.0294117647058824	0.0294117647058824	0.0588235294117647	0.0588235294117647	0.0882352941176471	0.0882352941176471	0.117647058823529	0.117647058823529	0.0882352941176471	0.0	0.0	0.0	0.0	0.0	0.0294117647058824	0.0294117647058824	0.0294117647058824	0.0588235294117647	0.0588235294117647	0.0882352941176471	0.117647058823529	0.117647058823529	0.0294117647058824	0.0588235294117647	0.0	0.0588235294117647	0.117647058823529	0.117647058823529	0.176470588235294
7	matrix	PPE -	0.0588235294117647	0.0588235294117647	0.0882352941176471	0.117647058823529	0.0882352941176471	0.117647058823529	0.0588235294117647	0.0294117647058824	0.0	0.0	0.0	0.0294117647058824	0.0294117647058824	0.0	0.0	0.0	0.0	0.0	0.0294117647058824	0.0294117647058824	0.0588235294117647	0.0294117647058824	0.0294117647058824	0.0	0.0	0.0294117647058824	0.0	0.0	0.0	0.0294117647058824	0.0294117647058824
8	matrix	Left	0.0133333333333333	0.00666666666666667	0.0	0.02	0.00666666666666667	0.00666666666666667	0.0133333333333333	0.0266666666666667	0.0733333333333333	0.126666666666667	0.266666666666667	0.32	0.3	0.273333333333333	0.246666666666667	0.193333333333333	0.126666666666667	0.08	0.0733333333333333	0.0733333333333333	0.0666666666666667	0.0533333333333333	0.0533333333333333	0.0266666666666667	0.02	0.0266666666666667	0.04	0.0266666666666667	0.00666666666666667	0.00666666666666667	0.0133333333333333
8	matrix	Stay	0.0133333333333333	0.00666666666666667	0.0133333333333333	0.0266666666666667	0.02	0.0133333333333333	0.0	0.00666666666666667	0.0266666666666667	0.0466666666666667	0.0533333333333333	0.0466666666666667	0.0466666666666667	0.0333333333333333	0.00666666666666667	0.0133333333333333	0.00666666666666667	0.0133333333333333	0.0133333333333333	0.0133333333333333	0.00666666666666667	0.0133333333333333	0.0266666666666667	0.02	0.02	0.00666666666666667	0.0133333333333333	0.00666666666666667	0.00666666666666667	0.0	0.0
8	matrix	No reward	0.0333333333333333	0.04	0.0266666666666667	0.0466666666666667	0.0666666666666667	0.0466666666666667	0.0533333333333333	0.0733333333333333	0.0533333333333333	0.06	0.0466666666666667	0.02	0.02	0.0666666666666667	0.08	0.12	0.14	0.133333333333333	0.173333333333333	0.226666666666667	0.266666666666667	0.326666666666667	0.34	0.373333333333333	0.386666666666667	0.373333333333333	0.366666666666667	0.32	0.313333333333333	0.293333333333333	0.233333333333333
8	matrix	RPE -	0.0266666666666667	0.0333333333333333	0.0533333333333333	0.0466666666666667	0.04	0.0533333333333333	0.0466666666666667	0.0466666666666667	0.0466666666666667	0.0466666666666667	0.0466666666666667	0.0466666666666667	0.0266666666666667	0.0	0.02	0.0333333333333333	0.06	0.14	0.186666666666667	0.213333333333333	0.213333333333333	0.173333333333333	0.18	0.166666666666667	0.153333333333333	0.126666666666667	0.153333333333333	0.153333333333333	0.146666666666667	0.126666666666667	0.146666666666667
8	matrix	No puff	0.04	0.0466666666666667	0.0466666666666667	0.04	0.0333333333333333	0.04	0.0466666666666667	0.0333333333333333	0.0266666666666667	0.0266666666666667	0.0333333333333333	0.0333333333333333	0.0266666666666667	0.0266666666666667	0.02	0.0266666666666667	0.0266666666666667	0.0266666666666667	0.0666666666666667	0.08	0.0733333333333333	0.08	0.0866666666666667	0.106666666666667	0.0866666666666667	0.0733333333333333	0.06	0.0466666666666667	0.0533333333333333	0.0466666666666667	0.0466666666666667
8	matrix	PPE -	0.0733333333333333	0.0733333333333333	0.0466666666666667	0.0466666666666667	0.04	0.04	0.0333333333333333	0.0333333333333333	0.04	0.04	0.04	0.0333333333333333	0.02	0.02	0.0333333333333333	0.0266666666666667	0.0266666666666667	0.02	0.02	0.0266666666666667	0.0533333333333333	0.0466666666666667	0.0333333333333333	0.04	0.0466666666666667	0.0533333333333333	0.0733333333333333	0.0533333333333333	0.0533333333333333	0.0866666666666667	0.06
9	matrix	Left	0.0373134328358209	0.0522388059701493	0.0559701492537313	0.0671641791044776	0.0597014925373134	0.082089552238806	0.115671641791045	0.130597014925373	0.130597014925373	0.141791044776119	0.104477611940299	0.16044776119403	0.201492537313433	0.205223880597015	0.242537313432836	0.220149253731343	0.223880597014925	0.227611940298507	0.182835820895522	0.16044776119403	0.16044776119403	0.119402985074627	0.123134328358209	0.104477611940299	0.104477611940299	0.104477611940299	0.0783582089552239	0.0783582089552239	0.0522388059701493	0.0522388059701493	0.041044776119403
9	matrix	Stay	0.0223880597014925	0.0186567164179104	0.0298507462686567	0.0261194029850746	0.0186567164179104	0.0261194029850746	0.0335820895522388	0.041044776119403	0.0261194029850746	0.0298507462686567	0.0186567164179104	0.0149253731343284	0.0261194029850746	0.0111940298507463	0.0149253731343284	0.0223880597014925	0.0186567164179104	0.0149253731343284	0.0261194029850746	0.0223880597014925	0.0298507462686567	0.0485074626865672	0.0485074626865672	0.0261194029850746	0.0373134328358209	0.0485074626865672	0.041044776119403	0.0559701492537313	0.0746268656716418	0.0746268656716418	0.0559701492537313
9	matrix	No reward	0.175373134328358	0.16044776119403	0.16044776119403	0.115671641791045	0.104477611940299	0.0970149253731343	0.0746268656716418	0.0783582089552239	0.0708955223880597	0.0932835820895522	0.119402985074627	0.130597014925373	0.126865671641791	0.152985074626866	0.190298507462687	0.227611940298507	0.276119402985075	0.305970149253731	0.335820895522388	0.369402985074627	0.369402985074627	0.402985074626866	0.380597014925373	0.373134328358209	0.373134328358209	0.32089552238806	0.272388059701493	0.253731343283582	0.23134328358209	0.220149253731343	0.17910447761194
9	matrix	RPE -	0.119402985074627	0.123134328358209	0.138059701492537	0.145522388059702	0.134328358208955	0.115671641791045	0.104477611940299	0.100746268656716	0.0932835820895522	0.0671641791044776	0.041044776119403	0.0373134328358209	0.0559701492537313	0.0522388059701493	0.0597014925373134	0.0671641791044776	0.0746268656716418	0.108208955223881	0.111940298507463	0.141791044776119	0.156716417910448	0.138059701492537	0.167910447761194	0.17910447761194	0.216417910447761	0.223880597014925	0.238805970149254	0.242537313432836	0.238805970149254	0.246268656716418	0.208955223880597
9	matrix	No puff	0.00373134328358209	0.0111940298507463	0.00746268656716418	0.0111940298507463	0.0149253731343284	0.0298507462686567	0.0522388059701493	0.0522388059701493	0.0671641791044776	0.0634328358208955	0.0746268656716418	0.0932835820895522	0.0634328358208955	0.0373134328358209	0.0522388059701493	0.0597014925373134	0.0597014925373134	0.0634328358208955	0.0708955223880597	0.0597014925373134	0.0671641791044776	0.0634328358208955	0.0783582089552239	0.0783582089552239	0.0634328358208955	0.0746268656716418	0.0597014925373134	0.041044776119403	0.0522388059701493	0.0335820895522388	0.0298507462686567
9	matrix	PPE -	0.126865671641791	0.126865671641791	0.126865671641791	0.108208955223881	0.0970149253731343	0.0932835820895522	0.104477611940299	0.100746268656716	0.0746268656716418	0.0783582089552239	0.0634328358208955	0.0522388059701493	0.0373134328358209	0.041044776119403	0.041044776119403	0.0223880597014925	0.0111940298507463	0.00746268656716418	0.0149253731343284	0.0111940298507463	0.0111940298507463	0.0111940298507463	0.0111940298507463	0.0186567164179104	0.0261194029850746	0.041044776119403	0.0447761194029851	0.0223880597014925	0.0223880597014925	0.0223880597014925	0.0186567164179104
10	matrix	Left	0.10377358490566	0.0943396226415094	0.0849056603773585	0.080188679245283	0.0849056603773585	0.080188679245283	0.0707547169811321	0.0566037735849057	0.0424528301886792	0.0283018867924528	0.0235849056603774	0.0849056603773585	0.141509433962264	0.19811320754717	0.235849056603774	0.231132075471698	0.19811320754717	0.183962264150943	0.160377358490566	0.132075471698113	0.122641509433962	0.122641509433962	0.0990566037735849	0.0990566037735849	0.089622641509434	0.0943396226415094	0.10377358490566	0.108490566037736	0.113207547169811	0.113207547169811	0.113207547169811
10	matrix	Stay	0.0	0.00471698113207547	0.00943396226415094	0.00943396226415094	0.00943396226415094	0.00471698113207547	0.0	0.00471698113207547	0.00471698113207547	0.0141509433962264	0.0141509433962264	0.00943396226415094	0.00943396226415094	0.00943396226415094	0.0235849056603774	0.0188679245283019	0.0188679245283019	0.0188679245283019	0.00943396226415094	0.00943396226415094	0.0141509433962264	0.0141509433962264	0.0235849056603774	0.0377358490566038	0.0330188679245283	0.0283018867924528	0.0424528301886792	0.0377358490566038	0.0424528301886792	0.0330188679245283	0.0283018867924528
10	matrix	No reward	0.0566037735849057	0.0471698113207547	0.0660377358490566	0.0566037735849057	0.0518867924528302	0.0566037735849057	0.0424528301886792	0.0330188679245283	0.0424528301886792	0.0566037735849057	0.0660377358490566	0.0566037735849057	0.0754716981132075	0.0613207547169811	0.132075471698113	0.150943396226415	0.202830188679245	0.264150943396226	0.268867924528302	0.30188679245283	0.297169811320755	0.311320754716981	0.283018867924528	0.278301886792453	0.254716981132075	0.212264150943396	0.202830188679245	0.150943396226415	0.165094339622642	0.132075471698113	0.132075471698113
10	matrix	RPE -	0.0141509433962264	0.0141509433962264	0.0141509433962264	0.0188679245283019	0.0235849056603774	0.0235849056603774	0.0377358490566038	0.0471698113207547	0.0518867924528302	0.0424528301886792	0.0566037735849057	0.0613207547169811	0.0424528301886792	0.0613207547169811	0.0377358490566038	0.089622641509434	0.132075471698113	0.160377358490566	0.19811320754717	0.221698113207547	0.25	0.235849056603774	0.221698113207547	0.216981132075472	0.212264150943396	0.245283018867925	0.207547169811321	0.179245283018868	0.155660377358491	0.141509433962264	0.14622641509434
10	matrix	No puff	0.0188679245283019	0.0141509433962264	0.0283018867924528	0.0283018867924528	0.0188679245283019	0.0188679245283019	0.00943396226415094	0.00943396226415094	0.0235849056603774	0.0188679245283019	0.0141509433962264	0.0377358490566038	0.0424528301886792	0.0707547169811321	0.0754716981132075	0.0754716981132075	0.0707547169811321	0.0990566037735849	0.10377358490566	0.089622641509434	0.108490566037736	0.117924528301887	0.127358490566038	0.136792452830189	0.127358490566038	0.132075471698113	0.108490566037736	0.0943396226415094	0.10377358490566	0.080188679245283	0.0849056603773585
10	matrix	PPE -	0.0424528301886792	0.0377358490566038	0.0377358490566038	0.0377358490566038	0.0330188679245283	0.0424528301886792	0.0377358490566038	0.0377358490566038	0.0377358490566038	0.0377358490566038	0.0330188679245283	0.0330188679245283	0.0283018867924528	0.0188679245283019	0.0424528301886792	0.0377358490566038	0.0518867924528302	0.0566037735849057	0.0566037735849057	0.0707547169811321	0.0660377358490566	0.0943396226415094	0.0943396226415094	0.0754716981132075	0.089622641509434	0.0849056603773585	0.0849056603773585	0.089622641509434	0.0849056603773585	0.0613207547169811	0.0707547169811321
11	matrix	Left	0.0687022900763359	0.0687022900763359	0.0610687022900763	0.0534351145038168	0.0610687022900763	0.0534351145038168	0.0610687022900763	0.0534351145038168	0.0763358778625954	0.0916030534351145	0.16793893129771	0.198473282442748	0.236641221374046	0.259541984732824	0.274809160305344	0.236641221374046	0.259541984732824	0.236641221374046	0.213740458015267	0.16030534351145	0.129770992366412	0.114503816793893	0.083969465648855	0.0763358778625954	0.083969465648855	0.0610687022900763	0.0458015267175573	0.0534351145038168	0.0305343511450382	0.0534351145038168	0.0458015267175573
11	matrix	Stay	0.00763358778625954	0.00763358778625954	0.00763358778625954	0.00763358778625954	0.0	0.0	0.0	0.0	0.00763358778625954	0.0152671755725191	0.00763358778625954	0.0229007633587786	0.0152671755725191	0.0152671755725191	0.00763358778625954	0.00763358778625954	0.0152671755725191	0.00763358778625954	0.0152671755725191	0.00763358778625954	0.00763358778625954	0.00763358778625954	0.00763358778625954	0.0152671755725191	0.00763358778625954	0.0	0.00763358778625954	0.0152671755725191	0.0152671755725191	0.00763358778625954	0.00763358778625954
11	matrix	No reward	0.0229007633587786	0.0381679389312977	0.0229007633587786	0.0305343511450382	0.0305343511450382	0.0229007633587786	0.0305343511450382	0.0381679389312977	0.0305343511450382	0.0229007633587786	0.0381679389312977	0.0305343511450382	0.0458015267175573	0.0381679389312977	0.0763358778625954	0.099236641221374	0.099236641221374	0.129770992366412	0.16030534351145	0.16793893129771	0.145038167938931	0.145038167938931	0.137404580152672	0.152671755725191	0.16793893129771	0.16793893129771	0.175572519083969	0.16030534351145	0.198473282442748	0.198473282442748	0.198473282442748
11	matrix	RPE -	0.0	0.0	0.0	0.0	0.00763358778625954	0.0	0.0	0.0	0.00763358778625954	0.0	0.0	0.00763358778625954	0.00763358778625954	0.0	0.0305343511450382	0.0534351145038168	0.0534351145038168	0.0610687022900763	0.0610687022900763	0.0916030534351145	0.0916030534351145	0.0687022900763359	0.083969465648855	0.0687022900763359	0.0687022900763359	0.083969465648855	0.0763358778625954	0.083969465648855	0.0610687022900763	0.083969465648855	0.083969465648855
11	matrix	No puff	0.00763358778625954	0.0	0.00763358778625954	0.00763358778625954	0.0	0.0	0.00763358778625954	0.0152671755725191	0.0229007633587786	0.0152671755725191	0.00763358778625954	0.0305343511450382	0.0229007633587786	0.0152671755725191	0.0305343511450382	0.0610687022900763	0.0381679389312977	0.0534351145038168	0.0687022900763359	0.083969465648855	0.083969465648855	0.0916030534351145	0.0916030534351145	0.099236641221374	0.0916030534351145	0.083969465648855	0.0763358778625954	0.0763358778625954	0.0763358778625954	0.0763358778625954	0.0687022900763359
11	matrix	PPE -	0.0610687022900763	0.0610687022900763	0.0610687022900763	0.0916030534351145	0.0534351145038168	0.0458015267175573	0.0458015267175573	0.0381679389312977	0.0305343511450382	0.0305343511450382	0.0305343511450382	0.0458015267175573	0.0687022900763359	0.0687022900763359	0.0381679389312977	0.0534351145038168	0.0458015267175573	0.0305343511450382	0.0381679389312977	0.0381679389312977	0.0152671755725191	0.0152671755725191	0.0305343511450382	0.0305343511450382	0.0305343511450382	0.0229007633587786	0.0229007633587786	0.0305343511450382	0.0152671755725191	0.0229007633587786	0.0305343511450382
12	matrix	Left	0.0571428571428571	0.0428571428571429	0.0571428571428571	0.0714285714285714	0.0714285714285714	0.1	0.0857142857142857	0.1	0.0571428571428571	0.0714285714285714	0.1	0.157142857142857	0.157142857142857	0.142857142857143	0.114285714285714	0.1	0.0714285714285714	0.0857142857142857	0.0428571428571429	0.0571428571428571	0.0857142857142857	0.1	0.1	0.114285714285714	0.0857142857142857	0.0428571428571429	0.0571428571428571	0.0714285714285714	0.0428571428571429	0.0857142857142857	0.0571428571428571
12	matrix	Stay	0.0285714285714286	0.0142857142857143	0.0285714285714286	0.0142857142857143	0.0142857142857143	0.0142857142857143	0.0142857142857143	0.0142857142857143	0.0285714285714286	0.0428571428571429	0.0571428571428571	0.0285714285714286	0.0285714285714286	0.0285714285714286	0.0571428571428571	0.0285714285714286	0.0428571428571429	0.0428571428571429	0.1	0.0857142857142857	0.0857142857142857	0.0714285714285714	0.0857142857142857	0.0714285714285714	0.0714285714285714	0.0571428571428571	0.0142857142857143	0.0571428571428571	0.0428571428571429	0.0142857142857143	0.0142857142857143
12	matrix	No reward	0.0857142857142857	0.0857142857142857	0.0571428571428571	0.0285714285714286	0.0285714285714286	0.0285714285714286	0.0428571428571429	0.0571428571428571	0.0857142857142857	0.0714285714285714	0.0857142857142857	0.0857142857142857	0.142857142857143	0.114285714285714	0.185714285714286	0.271428571428571	0.385714285714286	0.428571428571429	0.514285714285714	0.528571428571429	0.528571428571429	0.4	0.371428571428571	0.214285714285714	0.114285714285714	0.0571428571428571	0.0571428571428571	0.0285714285714286	0.0	0.0142857142857143	0.0
12	matrix	RPE -	0.157142857142857	0.142857142857143	0.128571428571429	0.157142857142857	0.142857142857143	0.142857142857143	0.1	0.0714285714285714	0.0571428571428571	0.0857142857142857	0.0857142857142857	0.0714285714285714	0.0571428571428571	0.0714285714285714	0.1	0.114285714285714	0.114285714285714	0.1	0.1	0.0857142857142857	0.0857142857142857	0.0428571428571429	0.0285714285714286	0.0571428571428571	0.0571428571428571	0.0571428571428571	0.0571428571428571	0.0571428571428571	0.0142857142857143	0.0142857142857143	0.0428571428571429
12	matrix	No puff	0.0	0.0	0.0	0.0	0.0	0.0142857142857143	0.0142857142857143	0.0285714285714286	0.0285714285714286	0.0714285714285714	0.0285714285714286	0.0428571428571429	0.0428571428571429	0.0285714285714286	0.0142857142857143	0.0285714285714286	0.0285714285714286	0.0428571428571429	0.0285714285714286	0.0428571428571429	0.0428571428571429	0.0714285714285714	0.0714285714285714	0.1	0.1	0.0714285714285714	0.0428571428571429	0.0428571428571429	0.0571428571428571	0.0428571428571429	0.0
12	matrix	PPE -	0.257142857142857	0.242857142857143	0.2	0.171428571428571	0.157142857142857	0.114285714285714	0.114285714285714	0.1	0.1	0.0857142857142857	0.0714285714285714	0.0714285714285714	0.114285714285714	0.0857142857142857	0.0714285714285714	0.0857142857142857	0.0571428571428571	0.0285714285714286	0.0857142857142857	0.0714285714285714	0.0571428571428571	0.0571428571428571	0.0428571428571429	0.0428571428571429	0.0571428571428571	0.0428571428571429	0.0285714285714286	0.0285714285714286	0.0142857142857143	0.0285714285714286	0.0428571428571429
13	matrix	Left	0.0294117647058824	0.0294117647058824	0.0294117647058824	0.0294117647058824	0.0294117647058824	0.0147058823529412	0.0147058823529412	0.0	0.0	0.0147058823529412	0.0588235294117647	0.147058823529412	0.235294117647059	0.25	0.279411764705882	0.235294117647059	0.191176470588235	0.117647058823529	0.132352941176471	0.102941176470588	0.117647058823529	0.117647058823529	0.102941176470588	0.117647058823529	0.102941176470588	0.102941176470588	0.0882352941176471	0.0735294117647059	0.0588235294117647	0.117647058823529	0.132352941176471
13	matrix	Stay	0.0	0.0	0.0	0.0147058823529412	0.0	0.0147058823529412	0.0441176470588235	0.0441176470588235	0.0882352941176471	0.0441176470588235	0.0441176470588235	0.0147058823529412	0.0147058823529412	0.0147058823529412	0.0147058823529412	0.0147058823529412	0.0294117647058824	0.0441176470588235	0.0441176470588235	0.0294117647058824	0.0441176470588235	0.0294117647058824	0.0294117647058824	0.0294117647058824	0.0294117647058824	0.0147058823529412	0.0	0.0	0.0	0.0	0.0147058823529412
13	matrix	No reward	0.117647058823529	0.0735294117647059	0.0735294117647059	0.0441176470588235	0.0441176470588235	0.0441176470588235	0.0441176470588235	0.0735294117647059	0.0882352941176471	0.0882352941176471	0.117647058823529	0.0882352941176471	0.0588235294117647	0.0588235294117647	0.0294117647058824	0.0441176470588235	0.117647058823529	0.191176470588235	0.323529411764706	0.397058823529412	0.470588235294118	0.485294117647059	0.514705882352941	0.514705882352941	0.529411764705882	0.470588235294118	0.294117647058824	0.235294117647059	0.220588235294118	0.205882352941176	0.132352941176471
13	matrix	RPE -	0.0441176470588235	0.0588235294117647	0.0588235294117647	0.0882352941176471	0.0735294117647059	0.0735294117647059	0.0882352941176471	0.0588235294117647	0.0588235294117647	0.0588235294117647	0.0735294117647059	0.0735294117647059	0.132352941176471	0.117647058823529	0.102941176470588	0.0735294117647059	0.0882352941176471	0.147058823529412	0.132352941176471	0.161764705882353	0.132352941176471	0.117647058823529	0.117647058823529	0.147058823529412	0.147058823529412	0.191176470588235	0.25	0.25	0.205882352941176	0.132352941176471	0.220588235294118
13	matrix	No puff	0.0	0.0	0.0147058823529412	0.0	0.0588235294117647	0.0735294117647059	0.0441176470588235	0.0588235294117647	0.0441176470588235	0.0294117647058824	0.0294117647058824	0.0147058823529412	0.0	0.0	0.0147058823529412	0.0294117647058824	0.0294117647058824	0.0294117647058824	0.0441176470588235	0.0735294117647059	0.102941176470588	0.117647058823529	0.117647058823529	0.117647058823529	0.117647058823529	0.132352941176471	0.0882352941176471	0.102941176470588	0.0735294117647059	0.0735294117647059	0.0735294117647059
13	matrix	PPE -	0.0588235294117647	0.0588235294117647	0.0588235294117647	0.0441176470588235	0.0441176470588235	0.0588235294117647	0.0588235294117647	0.0441176470588235	0.0294117647058824	0.0	0.0147058823529412	0.0147058823529412	0.0294117647058824	0.0147058823529412	0.0294117647058824	0.0588235294117647	0.0441176470588235	0.0294117647058824	0.0294117647058824	0.0441176470588235	0.0294117647058824	0.0441176470588235	0.0147058823529412	0.0147058823529412	0.0147058823529412	0.0147058823529412	0.0147058823529412	0.0	0.0294117647058824	0.0294117647058824	0.0
1	strio	Right	0.0120481927710843	0.0120481927710843	0.0240963855421687	0.036144578313253	0.0602409638554217	0.0602409638554217	0.0843373493975904	0.0602409638554217	0.072289156626506	0.0602409638554217	0.036144578313253	0.036144578313253	0.036144578313253	0.0481927710843374	0.036144578313253	0.036144578313253	0.0240963855421687	0.036144578313253	0.036144578313253	0.036144578313253	0.0240963855421687	0.0240963855421687	0.036144578313253	0.0240963855421687	0.0	0.0	0.0120481927710843	0.0240963855421687	0.0	0.0	0.0240963855421687
1	strio	Switch	0.0481927710843374	0.0602409638554217	0.0240963855421687	0.036144578313253	0.0240963855421687	0.0120481927710843	0.0240963855421687	0.0120481927710843	0.0120481927710843	0.0120481927710843	0.0	0.0120481927710843	0.0240963855421687	0.0481927710843374	0.108433734939759	0.072289156626506	0.0963855421686747	0.108433734939759	0.108433734939759	0.0963855421686747	0.108433734939759	0.0843373493975904	0.0843373493975904	0.108433734939759	0.0843373493975904	0.0843373493975904	0.072289156626506	0.072289156626506	0.0602409638554217	0.036144578313253	0.036144578313253
1	strio	Reward	0.036144578313253	0.0240963855421687	0.0240963855421687	0.0240963855421687	0.036144578313253	0.0240963855421687	0.036144578313253	0.0843373493975904	0.108433734939759	0.0963855421686747	0.072289156626506	0.0963855421686747	0.108433734939759	0.120481927710843	0.0843373493975904	0.0963855421686747	0.072289156626506	0.072289156626506	0.0963855421686747	0.120481927710843	0.144578313253012	0.180722891566265	0.156626506024096	0.144578313253012	0.156626506024096	0.144578313253012	0.144578313253012	0.168674698795181	0.168674698795181	0.192771084337349	0.228915662650602
1	strio	RPE +	0.240963855421687	0.240963855421687	0.253012048192771	0.253012048192771	0.228915662650602	0.216867469879518	0.192771084337349	0.180722891566265	0.180722891566265	0.156626506024096	0.168674698795181	0.0963855421686747	0.0963855421686747	0.120481927710843	0.072289156626506	0.108433734939759	0.156626506024096	0.192771084337349	0.132530120481928	0.180722891566265	0.216867469879518	0.228915662650602	0.253012048192771	0.192771084337349	0.204819277108434	0.192771084337349	0.240963855421687	0.240963855421687	0.253012048192771	0.180722891566265	0.132530120481928
1	strio	Puff	0.156626506024096	0.156626506024096	0.180722891566265	0.144578313253012	0.108433734939759	0.0843373493975904	0.0843373493975904	0.0843373493975904	0.072289156626506	0.0843373493975904	0.072289156626506	0.0843373493975904	0.0963855421686747	0.156626506024096	0.168674698795181	0.216867469879518	0.313253012048193	0.325301204819277	0.433734939759036	0.445783132530121	0.457831325301205	0.530120481927711	0.493975903614458	0.445783132530121	0.469879518072289	0.481927710843374	0.445783132530121	0.445783132530121	0.445783132530121	0.349397590361446	0.337349397590361
1	strio	PPE +	0.0240963855421687	0.036144578313253	0.0240963855421687	0.0240963855421687	0.0240963855421687	0.0240963855421687	0.0120481927710843	0.0240963855421687	0.0481927710843374	0.0240963855421687	0.0240963855421687	0.0240963855421687	0.0240963855421687	0.0120481927710843	0.0	0.0240963855421687	0.0602409638554217	0.132530120481928	0.144578313253012	0.120481927710843	0.132530120481928	0.0963855421686747	0.120481927710843	0.144578313253012	0.132530120481928	0.132530120481928	0.192771084337349	0.156626506024096	0.144578313253012	0.204819277108434	0.180722891566265
2	strio	Right	0.0749279538904899	0.0778097982708934	0.0749279538904899	0.0634005763688761	0.0778097982708934	0.0605187319884726	0.0576368876080692	0.0662824207492795	0.069164265129683	0.0547550432276657	0.0605187319884726	0.0893371757925072	0.100864553314121	0.109510086455331	0.112391930835735	0.118155619596542	0.109510086455331	0.0951008645533141	0.0835734870317003	0.0778097982708934	0.0605187319884726	0.0634005763688761	0.0576368876080692	0.0518731988472623	0.0461095100864553	0.037463976945245	0.0518731988472623	0.0489913544668588	0.0432276657060519	0.0518731988472623	0.0662824207492795
2	strio	Switch	0.0403458213256484	0.0403458213256484	0.037463976945245	0.0461095100864553	0.0403458213256484	0.031700288184438	0.031700288184438	0.031700288184438	0.0345821325648415	0.0403458213256484	0.0345821325648415	0.0345821325648415	0.0432276657060519	0.0432276657060519	0.0634005763688761	0.0605187319884726	0.0864553314121038	0.0778097982708934	0.0576368876080692	0.0489913544668588	0.0432276657060519	0.0461095100864553	0.0403458213256484	0.0345821325648415	0.0345821325648415	0.031700288184438	0.0201729106628242	0.0288184438040346	0.0201729106628242	0.0288184438040346	0.031700288184438
2	strio	Reward	0.0461095100864553	0.0547550432276657	0.0547550432276657	0.0461095100864553	0.0432276657060519	0.0432276657060519	0.0432276657060519	0.037463976945245	0.0288184438040346	0.037463976945245	0.031700288184438	0.0259365994236311	0.0259365994236311	0.0201729106628242	0.031700288184438	0.0662824207492795	0.0749279538904899	0.112391930835735	0.129682997118156	0.152737752161383	0.144092219020173	0.15850144092219	0.178674351585014	0.204610951008646	0.213256484149856	0.227665706051873	0.242074927953891	0.253602305475504	0.276657060518732	0.270893371757925	0.288184438040346
2	strio	RPE +	0.0864553314121038	0.0662824207492795	0.0605187319884726	0.0576368876080692	0.031700288184438	0.0403458213256484	0.0461095100864553	0.0461095100864553	0.0518731988472623	0.0547550432276657	0.0489913544668588	0.0634005763688761	0.069164265129683	0.0778097982708934	0.0951008645533141	0.126801152737752	0.181556195965418	0.175792507204611	0.193083573487032	0.198847262247839	0.221902017291066	0.207492795389049	0.22478386167147	0.207492795389049	0.201729106628242	0.210374639769452	0.204610951008646	0.216138328530259	0.216138328530259	0.219020172910663	0.201729106628242
2	strio	Puff	0.0201729106628242	0.0144092219020173	0.0144092219020173	0.00864553314121038	0.0144092219020173	0.0115273775216138	0.0144092219020173	0.0115273775216138	0.00576368876080692	0.0144092219020173	0.00864553314121038	0.0115273775216138	0.0662824207492795	0.15850144092219	0.204610951008646	0.227665706051873	0.273775216138329	0.265129682997118	0.23342939481268	0.219020172910663	0.216138328530259	0.213256484149856	0.195965417867435	0.204610951008646	0.187319884726225	0.161383285302594	0.135446685878963	0.126801152737752	0.112391930835735	0.103746397694525	0.0951008645533141
2	strio	PPE +	0.0172910662824208	0.0172910662824208	0.0201729106628242	0.0230547550432277	0.0230547550432277	0.0288184438040346	0.0259365994236311	0.0201729106628242	0.0201729106628242	0.0201729106628242	0.0259365994236311	0.037463976945245	0.0403458213256484	0.0489913544668588	0.0893371757925072	0.103746397694525	0.109510086455331	0.109510086455331	0.103746397694525	0.0951008645533141	0.103746397694525	0.0864553314121038	0.0662824207492795	0.0547550432276657	0.0605187319884726	0.0576368876080692	0.0605187319884726	0.0547550432276657	0.069164265129683	0.0634005763688761	0.0547550432276657
3	strio	Right	0.176029962546817	0.172284644194757	0.176029962546817	0.164794007490637	0.157303370786517	0.153558052434457	0.142322097378277	0.123595505617978	0.116104868913858	0.0786516853932584	0.0823970037453184	0.127340823970037	0.205992509363296	0.299625468164794	0.367041198501873	0.434456928838951	0.453183520599251	0.438202247191011	0.404494382022472	0.359550561797753	0.314606741573034	0.239700374531835	0.202247191011236	0.157303370786517	0.146067415730337	0.131086142322097	0.127340823970037	0.131086142322097	0.119850187265918	0.116104868913858	0.116104868913858
3	strio	Switch	0.0786516853932584	0.0636704119850187	0.052434456928839	0.0411985018726592	0.0449438202247191	0.0674157303370787	0.0786516853932584	0.0749063670411985	0.0823970037453184	0.0599250936329588	0.0786516853932584	0.0561797752808989	0.0636704119850187	0.0861423220973783	0.0861423220973783	0.112359550561798	0.101123595505618	0.0898876404494382	0.0823970037453184	0.0636704119850187	0.0599250936329588	0.048689138576779	0.0561797752808989	0.0636704119850187	0.0823970037453184	0.0823970037453184	0.0786516853932584	0.0749063670411985	0.0674157303370787	0.0786516853932584	0.0823970037453184
3	strio	Reward	0.0898876404494382	0.112359550561798	0.119850187265918	0.127340823970037	0.131086142322097	0.101123595505618	0.119850187265918	0.116104868913858	0.0861423220973783	0.048689138576779	0.0449438202247191	0.0299625468164794	0.0262172284644195	0.0149812734082397	0.0224719101123596	0.0299625468164794	0.048689138576779	0.0636704119850187	0.0898876404494382	0.127340823970037	0.157303370786517	0.191011235955056	0.213483146067416	0.265917602996255	0.273408239700375	0.258426966292135	0.250936329588015	0.235955056179775	0.202247191011236	0.168539325842697	0.142322097378277
3	strio	RPE +	0.123595505617978	0.0973782771535581	0.0898876404494382	0.101123595505618	0.101123595505618	0.0898876404494382	0.0861423220973783	0.0898876404494382	0.0786516853932584	0.0749063670411985	0.0674157303370787	0.0674157303370787	0.0861423220973783	0.112359550561798	0.146067415730337	0.205992509363296	0.262172284644195	0.284644194756554	0.299625468164794	0.340823970037453	0.374531835205993	0.370786516853933	0.359550561797753	0.344569288389513	0.352059925093633	0.340823970037453	0.329588014981273	0.348314606741573	0.314606741573034	0.299625468164794	0.292134831460674
3	strio	Puff	0.149812734082397	0.142322097378277	0.138576779026217	0.112359550561798	0.0973782771535581	0.0786516853932584	0.0636704119850187	0.048689138576779	0.0449438202247191	0.0449438202247191	0.052434456928839	0.0674157303370787	0.123595505617978	0.217228464419476	0.310861423220974	0.408239700374532	0.400749063670412	0.426966292134831	0.430711610486891	0.415730337078652	0.389513108614232	0.348314606741573	0.352059925093633	0.340823970037453	0.329588014981273	0.288389513108614	0.277153558052434	0.265917602996255	0.224719101123596	0.232209737827715	0.198501872659176
3	strio	PPE +	0.0149812734082397	0.0224719101123596	0.0224719101123596	0.0187265917602996	0.0187265917602996	0.0149812734082397	0.00749063670411985	0.0149812734082397	0.0149812734082397	0.0187265917602996	0.0187265917602996	0.0187265917602996	0.0299625468164794	0.0898876404494382	0.134831460674157	0.168539325842697	0.239700374531835	0.258426966292135	0.235955056179775	0.235955056179775	0.217228464419476	0.258426966292135	0.250936329588015	0.247191011235955	0.247191011235955	0.250936329588015	0.254681647940075	0.235955056179775	0.220973782771536	0.213483146067416	0.194756554307116
4	strio	Right	0.03125	0.09375	0.125	0.15625	0.1875	0.25	0.25	0.21875	0.1875	0.09375	0.0625	0.0	0.0625	0.0625	0.09375	0.09375	0.0625	0.0625	0.0625	0.0625	0.03125	0.03125	0.03125	0.03125	0.0625	0.09375	0.15625	0.09375	0.03125	0.03125	0.0625
4	strio	Switch	0.09375	0.0625	0.09375	0.03125	0.03125	0.03125	0.03125	0.03125	0.03125	0.03125	0.03125	0.0	0.0	0.0	0.03125	0.0	0.0	0.0625	0.03125	0.0625	0.125	0.125	0.125	0.15625	0.125	0.03125	0.0625	0.03125	0.0	0.03125	0.03125
4	strio	Reward	0.03125	0.03125	0.0625	0.0625	0.0625	0.03125	0.03125	0.03125	0.0625	0.0625	0.0625	0.09375	0.0625	0.0625	0.03125	0.03125	0.03125	0.0625	0.0625	0.03125	0.125	0.09375	0.0625	0.09375	0.09375	0.125	0.03125	0.0625	0.03125	0.0625	0.09375
4	strio	RPE +	0.0625	0.0	0.0	0.0	0.0	0.0	0.0	0.0	0.0	0.0	0.0625	0.03125	0.0625	0.03125	0.0625	0.0625	0.0625	0.125	0.1875	0.1875	0.15625	0.15625	0.1875	0.21875	0.21875	0.1875	0.15625	0.15625	0.21875	0.1875	0.1875
4	strio	Puff	0.0	0.0	0.0	0.0	0.0	0.0	0.0	0.0	0.0	0.0	0.0	0.0	0.09375	0.1875	0.34375	0.34375	0.40625	0.46875	0.5	0.46875	0.4375	0.375	0.375	0.375	0.40625	0.34375	0.3125	0.25	0.1875	0.1875	0.15625
4	strio	PPE +	0.0625	0.0625	0.0625	0.0625	0.0625	0.0	0.0	0.0	0.0	0.0	0.0	0.0	0.0	0.0625	0.0625	0.09375	0.125	0.125	0.0625	0.125	0.15625	0.1875	0.1875	0.1875	0.1875	0.25	0.1875	0.1875	0.15625	0.15625	0.15625
5	strio	Right	0.0278745644599303	0.0452961672473868	0.0557491289198606	0.0557491289198606	0.0522648083623693	0.0696864111498258	0.0662020905923345	0.0592334494773519	0.0522648083623693	0.0418118466898955	0.0174216027874564	0.024390243902439	0.0487804878048781	0.0557491289198606	0.0662020905923345	0.083623693379791	0.0940766550522648	0.0975609756097561	0.101045296167247	0.101045296167247	0.0940766550522648	0.0662020905923345	0.0592334494773519	0.0452961672473868	0.0418118466898955	0.0452961672473868	0.0348432055749129	0.0313588850174216	0.0313588850174216	0.0348432055749129	0.0278745644599303
5	strio	Switch	0.024390243902439	0.0313588850174216	0.0139372822299652	0.0139372822299652	0.0104529616724739	0.0139372822299652	0.0139372822299652	0.0209059233449477	0.0209059233449477	0.0383275261324042	0.0452961672473868	0.0662020905923345	0.0766550522648084	0.0940766550522648	0.121951219512195	0.121951219512195	0.111498257839721	0.111498257839721	0.111498257839721	0.083623693379791	0.0766550522648084	0.0627177700348432	0.0662020905923345	0.0487804878048781	0.0313588850174216	0.0383275261324042	0.0313588850174216	0.0313588850174216	0.0209059233449477	0.0209059233449477	0.0278745644599303
5	strio	Reward	0.0557491289198606	0.0522648083623693	0.0487804878048781	0.0383275261324042	0.0557491289198606	0.0557491289198606	0.0452961672473868	0.0522648083623693	0.0766550522648084	0.0801393728222997	0.083623693379791	0.0940766550522648	0.0940766550522648	0.083623693379791	0.0766550522648084	0.0452961672473868	0.0731707317073171	0.0940766550522648	0.10801393728223	0.114982578397213	0.118466898954704	0.139372822299652	0.177700348432056	0.174216027874564	0.191637630662021	0.181184668989547	0.181184668989547	0.181184668989547	0.181184668989547	0.184668989547038	0.174216027874564
5	strio	RPE +	0.125435540069686	0.125435540069686	0.111498257839721	0.101045296167247	0.0975609756097561	0.0940766550522648	0.0871080139372822	0.083623693379791	0.0766550522648084	0.0627177700348432	0.0452961672473868	0.0452961672473868	0.0522648083623693	0.0452961672473868	0.0662020905923345	0.0975609756097561	0.111498257839721	0.111498257839721	0.142857142857143	0.146341463414634	0.153310104529617	0.177700348432056	0.167247386759582	0.191637630662021	0.191637630662021	0.202090592334495	0.222996515679443	0.233449477351916	0.209059233449477	0.177700348432056	0.146341463414634
5	strio	Puff	0.0313588850174216	0.0348432055749129	0.0383275261324042	0.024390243902439	0.0139372822299652	0.0209059233449477	0.024390243902439	0.0278745644599303	0.0278745644599303	0.0209059233449477	0.0313588850174216	0.0209059233449477	0.0383275261324042	0.101045296167247	0.132404181184669	0.160278745644599	0.181184668989547	0.191637630662021	0.181184668989547	0.177700348432056	0.191637630662021	0.202090592334495	0.184668989547038	0.174216027874564	0.177700348432056	0.153310104529617	0.146341463414634	0.142857142857143	0.170731707317073	0.153310104529617	0.146341463414634
5	strio	PPE +	0.0418118466898955	0.0418118466898955	0.0418118466898955	0.0278745644599303	0.0348432055749129	0.0313588850174216	0.0278745644599303	0.0209059233449477	0.0278745644599303	0.0278745644599303	0.024390243902439	0.0209059233449477	0.0209059233449477	0.0209059233449477	0.0348432055749129	0.0487804878048781	0.0592334494773519	0.083623693379791	0.0801393728222997	0.0801393728222997	0.0801393728222997	0.0662020905923345	0.083623693379791	0.0940766550522648	0.083623693379791	0.0871080139372822	0.0766550522648084	0.0696864111498258	0.0662020905923345	0.0627177700348432	0.0592334494773519
6	strio	Right	0.376811594202899	0.304347826086957	0.260869565217391	0.260869565217391	0.231884057971015	0.159420289855072	0.144927536231884	0.072463768115942	0.0289855072463768	0.0144927536231884	0.0144927536231884	0.0579710144927536	0.0579710144927536	0.101449275362319	0.159420289855072	0.144927536231884	0.115942028985507	0.130434782608696	0.115942028985507	0.072463768115942	0.0579710144927536	0.0579710144927536	0.0579710144927536	0.0434782608695652	0.0289855072463768	0.0144927536231884	0.0434782608695652	0.0434782608695652	0.072463768115942	0.072463768115942	0.0579710144927536
6	strio	Switch	0.0	0.0144927536231884	0.0289855072463768	0.0289855072463768	0.0144927536231884	0.0144927536231884	0.0579710144927536	0.0579710144927536	0.0144927536231884	0.0144927536231884	0.0144927536231884	0.0144927536231884	0.0144927536231884	0.0434782608695652	0.0289855072463768	0.101449275362319	0.115942028985507	0.101449275362319	0.101449275362319	0.0579710144927536	0.0579710144927536	0.115942028985507	0.0869565217391304	0.0579710144927536	0.0579710144927536	0.101449275362319	0.101449275362319	0.0434782608695652	0.115942028985507	0.144927536231884	0.130434782608696
6	strio	Reward	0.0289855072463768	0.0144927536231884	0.0434782608695652	0.0289855072463768	0.0289855072463768	0.0	0.0434782608695652	0.115942028985507	0.130434782608696	0.130434782608696	0.202898550724638	0.188405797101449	0.202898550724638	0.130434782608696	0.144927536231884	0.159420289855072	0.144927536231884	0.159420289855072	0.202898550724638	0.188405797101449	0.27536231884058	0.27536231884058	0.304347826086957	0.347826086956522	0.333333333333333	0.347826086956522	0.376811594202899	0.391304347826087	0.420289855072464	0.391304347826087	0.347826086956522
6	strio	RPE +	0.217391304347826	0.130434782608696	0.115942028985507	0.130434782608696	0.130434782608696	0.115942028985507	0.072463768115942	0.101449275362319	0.0869565217391304	0.0869565217391304	0.101449275362319	0.130434782608696	0.130434782608696	0.188405797101449	0.159420289855072	0.202898550724638	0.217391304347826	0.217391304347826	0.202898550724638	0.202898550724638	0.188405797101449	0.173913043478261	0.173913043478261	0.159420289855072	0.159420289855072	0.144927536231884	0.130434782608696	0.159420289855072	0.115942028985507	0.130434782608696	0.159420289855072
6	strio	Puff	0.0434782608695652	0.0434782608695652	0.072463768115942	0.0289855072463768	0.0434782608695652	0.0144927536231884	0.0144927536231884	0.0144927536231884	0.0434782608695652	0.0289855072463768	0.0144927536231884	0.0434782608695652	0.115942028985507	0.217391304347826	0.333333333333333	0.376811594202899	0.376811594202899	0.405797101449275	0.333333333333333	0.333333333333333	0.318840579710145	0.260869565217391	0.188405797101449	0.231884057971015	0.188405797101449	0.173913043478261	0.188405797101449	0.217391304347826	0.260869565217391	0.217391304347826	0.202898550724638
6	strio	PPE +	0.0579710144927536	0.0434782608695652	0.0144927536231884	0.0289855072463768	0.0144927536231884	0.0144927536231884	0.0	0.0289855072463768	0.0	0.0	0.0	0.0144927536231884	0.0434782608695652	0.072463768115942	0.0869565217391304	0.0579710144927536	0.0869565217391304	0.0869565217391304	0.115942028985507	0.0869565217391304	0.0869565217391304	0.130434782608696	0.173913043478261	0.173913043478261	0.188405797101449	0.173913043478261	0.188405797101449	0.202898550724638	0.173913043478261	0.144927536231884	0.101449275362319
7	strio	Right	0.0555555555555556	0.0555555555555556	0.0555555555555556	0.0	0.0	0.0	0.0	0.0	0.0	0.0	0.0	0.0	0.0	0.0	0.0	0.0	0.0	0.0	0.111111111111111	0.111111111111111	0.111111111111111	0.111111111111111	0.0555555555555556	0.0555555555555556	0.111111111111111	0.0555555555555556	0.0555555555555556	0.0555555555555556	0.111111111111111	0.0555555555555556	0.0
7	strio	Switch	0.111111111111111	0.111111111111111	0.111111111111111	0.0	0.0	0.0555555555555556	0.0555555555555556	0.0	0.0	0.111111111111111	0.111111111111111	0.0555555555555556	0.0555555555555556	0.0	0.0555555555555556	0.0555555555555556	0.166666666666667	0.0555555555555556	0.0555555555555556	0.0555555555555556	0.0	0.0	0.0	0.0	0.0	0.0	0.0	0.0	0.0	0.0	0.0555555555555556
7	strio	Reward	0.0	0.0	0.0	0.0	0.0	0.0	0.0555555555555556	0.0	0.0	0.0	0.0	0.0	0.0555555555555556	0.0	0.0	0.0	0.0555555555555556	0.0555555555555556	0.0555555555555556	0.0555555555555556	0.0555555555555556	0.0555555555555556	0.166666666666667	0.333333333333333	0.388888888888889	0.333333333333333	0.277777777777778	0.222222222222222	0.277777777777778	0.222222222222222	0.166666666666667
7	strio	RPE +	0.0	0.0	0.111111111111111	0.0555555555555556	0.0555555555555556	0.0	0.0555555555555556	0.0555555555555556	0.166666666666667	0.166666666666667	0.111111111111111	0.166666666666667	0.222222222222222	0.166666666666667	0.222222222222222	0.222222222222222	0.222222222222222	0.222222222222222	0.277777777777778	0.222222222222222	0.333333333333333	0.333333333333333	0.333333333333333	0.388888888888889	0.277777777777778	0.222222222222222	0.222222222222222	0.277777777777778	0.222222222222222	0.277777777777778	0.222222222222222
7	strio	Puff	0.0	0.0555555555555556	0.0555555555555556	0.0	0.0	0.0555555555555556	0.0	0.0555555555555556	0.0555555555555556	0.0	0.0555555555555556	0.0	0.166666666666667	0.222222222222222	0.222222222222222	0.166666666666667	0.333333333333333	0.388888888888889	0.277777777777778	0.333333333333333	0.277777777777778	0.277777777777778	0.166666666666667	0.166666666666667	0.0555555555555556	0.111111111111111	0.0555555555555556	0.0555555555555556	0.0555555555555556	0.222222222222222	0.166666666666667
7	strio	PPE +	0.0555555555555556	0.111111111111111	0.166666666666667	0.111111111111111	0.111111111111111	0.111111111111111	0.111111111111111	0.0555555555555556	0.0	0.0	0.0	0.0	0.0555555555555556	0.166666666666667	0.111111111111111	0.222222222222222	0.166666666666667	0.222222222222222	0.166666666666667	0.166666666666667	0.166666666666667	0.166666666666667	0.166666666666667	0.111111111111111	0.111111111111111	0.0555555555555556	0.0555555555555556	0.0555555555555556	0.0	0.0	0.0
8	strio	Right	0.121827411167513	0.121827411167513	0.126903553299492	0.111675126903553	0.106598984771574	0.0862944162436548	0.0862944162436548	0.0761421319796954	0.0558375634517767	0.0304568527918782	0.0203045685279188	0.0406091370558376	0.050761421319797	0.0710659898477157	0.101522842639594	0.101522842639594	0.106598984771574	0.126903553299492	0.111675126903553	0.111675126903553	0.0812182741116751	0.0812182741116751	0.0609137055837564	0.0609137055837564	0.0609137055837564	0.0558375634517767	0.0456852791878173	0.0406091370558376	0.0355329949238579	0.0253807106598985	0.0355329949238579
8	strio	Switch	0.0761421319796954	0.0710659898477157	0.0558375634517767	0.0406091370558376	0.0203045685279188	0.0406091370558376	0.0253807106598985	0.0253807106598985	0.0152284263959391	0.0152284263959391	0.0304568527918782	0.0406091370558376	0.0558375634517767	0.0355329949238579	0.0558375634517767	0.0609137055837564	0.0558375634517767	0.0355329949238579	0.0456852791878173	0.0304568527918782	0.0406091370558376	0.050761421319797	0.0406091370558376	0.0456852791878173	0.0355329949238579	0.0456852791878173	0.0456852791878173	0.0609137055837564	0.0406091370558376	0.0304568527918782	0.0203045685279188
8	strio	Reward	0.0152284263959391	0.0304568527918782	0.0203045685279188	0.0050761421319797	0.0253807106598985	0.0152284263959391	0.0152284263959391	0.0203045685279188	0.0609137055837564	0.0406091370558376	0.0355329949238579	0.0406091370558376	0.0710659898477157	0.0761421319796954	0.065989847715736	0.0761421319796954	0.0812182741116751	0.0710659898477157	0.101522842639594	0.0964467005076142	0.106598984771574	0.111675126903553	0.0913705583756345	0.101522842639594	0.101522842639594	0.0964467005076142	0.0812182741116751	0.0812182741116751	0.0558375634517767	0.050761421319797	0.0609137055837564
8	strio	RPE +	0.147208121827411	0.142131979695431	0.131979695431472	0.131979695431472	0.137055837563452	0.111675126903553	0.116751269035533	0.0964467005076142	0.0609137055837564	0.0913705583756345	0.0761421319796954	0.0710659898477157	0.0609137055837564	0.0964467005076142	0.0761421319796954	0.0964467005076142	0.0964467005076142	0.0710659898477157	0.065989847715736	0.0812182741116751	0.0761421319796954	0.0558375634517767	0.050761421319797	0.0558375634517767	0.050761421319797	0.0558375634517767	0.050761421319797	0.065989847715736	0.0964467005076142	0.0609137055837564	0.0609137055837564
8	strio	Puff	0.0355329949238579	0.050761421319797	0.0558375634517767	0.0710659898477157	0.0710659898477157	0.050761421319797	0.065989847715736	0.0609137055837564	0.0558375634517767	0.0355329949238579	0.050761421319797	0.0406091370558376	0.0710659898477157	0.203045685279188	0.304568527918782	0.365482233502538	0.406091370558376	0.350253807106599	0.304568527918782	0.279187817258883	0.263959390862944	0.218274111675127	0.17258883248731	0.116751269035533	0.106598984771574	0.0964467005076142	0.106598984771574	0.0812182741116751	0.0812182741116751	0.065989847715736	0.0710659898477157
8	strio	PPE +	0.0406091370558376	0.0304568527918782	0.050761421319797	0.0355329949238579	0.0304568527918782	0.0050761421319797	0.0101522842639594	0.0101522842639594	0.0203045685279188	0.050761421319797	0.0456852791878173	0.0406091370558376	0.0710659898477157	0.0964467005076142	0.116751269035533	0.106598984771574	0.121827411167513	0.121827411167513	0.126903553299492	0.121827411167513	0.101522842639594	0.0964467005076142	0.0812182741116751	0.0862944162436548	0.0609137055837564	0.0558375634517767	0.0456852791878173	0.0609137055837564	0.0406091370558376	0.0609137055837564	0.0456852791878173
9	strio	Right	0.0952380952380952	0.0816326530612245	0.0884353741496599	0.0680272108843538	0.0340136054421769	0.0272108843537415	0.0272108843537415	0.0272108843537415	0.0340136054421769	0.0340136054421769	0.054421768707483	0.122448979591837	0.142857142857143	0.217687074829932	0.210884353741497	0.183673469387755	0.170068027210884	0.163265306122449	0.142857142857143	0.163265306122449	0.156462585034014	0.136054421768708	0.142857142857143	0.108843537414966	0.0680272108843538	0.0680272108843538	0.054421768707483	0.0612244897959184	0.0680272108843538	0.102040816326531	0.115646258503401
9	strio	Switch	0.136054421768708	0.122448979591837	0.115646258503401	0.115646258503401	0.0952380952380952	0.0680272108843538	0.054421768707483	0.054421768707483	0.0476190476190476	0.0476190476190476	0.0408163265306122	0.0408163265306122	0.0340136054421769	0.0408163265306122	0.0476190476190476	0.0680272108843538	0.0748299319727891	0.0884353741496599	0.0952380952380952	0.108843537414966	0.0748299319727891	0.0816326530612245	0.054421768707483	0.054421768707483	0.054421768707483	0.0408163265306122	0.0408163265306122	0.0408163265306122	0.054421768707483	0.0340136054421769	0.0476190476190476
9	strio	Reward	0.0680272108843538	0.0680272108843538	0.0680272108843538	0.054421768707483	0.0680272108843538	0.0612244897959184	0.0476190476190476	0.0476190476190476	0.0748299319727891	0.054421768707483	0.0748299319727891	0.0816326530612245	0.0680272108843538	0.0952380952380952	0.142857142857143	0.122448979591837	0.122448979591837	0.129251700680272	0.122448979591837	0.136054421768708	0.129251700680272	0.156462585034014	0.170068027210884	0.19047619047619	0.204081632653061	0.217687074829932	0.204081632653061	0.183673469387755	0.156462585034014	0.142857142857143	0.183673469387755
9	strio	RPE +	0.136054421768708	0.129251700680272	0.115646258503401	0.115646258503401	0.122448979591837	0.156462585034014	0.156462585034014	0.115646258503401	0.0748299319727891	0.0952380952380952	0.108843537414966	0.102040816326531	0.0884353741496599	0.0612244897959184	0.0680272108843538	0.0816326530612245	0.129251700680272	0.108843537414966	0.108843537414966	0.115646258503401	0.129251700680272	0.108843537414966	0.108843537414966	0.0952380952380952	0.0952380952380952	0.108843537414966	0.108843537414966	0.108843537414966	0.129251700680272	0.136054421768708	0.102040816326531
9	strio	Puff	0.054421768707483	0.0476190476190476	0.0476190476190476	0.0476190476190476	0.054421768707483	0.0272108843537415	0.0408163265306122	0.0272108843537415	0.0136054421768707	0.0	0.00680272108843537	0.0272108843537415	0.0680272108843538	0.136054421768708	0.231292517006803	0.312925170068027	0.394557823129252	0.394557823129252	0.435374149659864	0.374149659863946	0.353741496598639	0.319727891156463	0.224489795918367	0.204081632653061	0.156462585034014	0.136054421768708	0.136054421768708	0.102040816326531	0.0884353741496599	0.0476190476190476	0.0476190476190476
9	strio	PPE +	0.0204081632653061	0.00680272108843537	0.0204081632653061	0.0272108843537415	0.0272108843537415	0.0340136054421769	0.0204081632653061	0.0272108843537415	0.0272108843537415	0.0136054421768707	0.0272108843537415	0.0272108843537415	0.0476190476190476	0.0748299319727891	0.136054421768708	0.183673469387755	0.156462585034014	0.197278911564626	0.142857142857143	0.102040816326531	0.0952380952380952	0.115646258503401	0.122448979591837	0.122448979591837	0.108843537414966	0.0680272108843538	0.0816326530612245	0.0748299319727891	0.0952380952380952	0.0952380952380952	0.108843537414966
10	strio	Right	0.1	0.09	0.08	0.07	0.07	0.08	0.1	0.11	0.14	0.11	0.13	0.1	0.12	0.14	0.11	0.1	0.13	0.13	0.12	0.14	0.16	0.12	0.1	0.08	0.05	0.06	0.05	0.03	0.05	0.05	0.06
10	strio	Switch	0.01	0.01	0.03	0.03	0.06	0.05	0.05	0.07	0.06	0.03	0.07	0.05	0.05	0.08	0.06	0.03	0.04	0.04	0.05	0.05	0.06	0.04	0.05	0.04	0.05	0.06	0.07	0.07	0.05	0.07	0.07
10	strio	Reward	0.02	0.02	0.02	0.02	0.03	0.03	0.03	0.04	0.03	0.02	0.05	0.02	0.03	0.06	0.08	0.12	0.09	0.11	0.09	0.08	0.08	0.06	0.08	0.09	0.1	0.11	0.15	0.16	0.16	0.17	0.18
10	strio	RPE +	0.17	0.15	0.17	0.16	0.14	0.1	0.14	0.09	0.08	0.09	0.07	0.07	0.06	0.04	0.05	0.07	0.05	0.05	0.06	0.04	0.04	0.02	0.02	0.01	0.03	0.04	0.05	0.06	0.09	0.08	0.09
10	strio	Puff	0.08	0.05	0.05	0.04	0.04	0.04	0.04	0.03	0.02	0.03	0.04	0.06	0.04	0.07	0.14	0.18	0.22	0.26	0.3	0.23	0.25	0.2	0.19	0.18	0.17	0.15	0.1	0.11	0.12	0.11	0.08
10	strio	PPE +	0.04	0.03	0.06	0.03	0.04	0.05	0.03	0.05	0.05	0.05	0.04	0.03	0.04	0.05	0.06	0.11	0.13	0.12	0.13	0.15	0.1	0.11	0.09	0.09	0.07	0.09	0.07	0.05	0.06	0.06	0.03
11	strio	Right	0.0985915492957746	0.112676056338028	0.112676056338028	0.0845070422535211	0.0422535211267606	0.028169014084507	0.0422535211267606	0.0	0.0	0.0140845070422535	0.0140845070422535	0.0140845070422535	0.0422535211267606	0.028169014084507	0.028169014084507	0.0140845070422535	0.028169014084507	0.028169014084507	0.0140845070422535	0.0140845070422535	0.0422535211267606	0.028169014084507	0.028169014084507	0.028169014084507	0.028169014084507	0.0563380281690141	0.0704225352112676	0.0845070422535211	0.0985915492957746	0.0845070422535211	0.0985915492957746
11	strio	Switch	0.0140845070422535	0.0422535211267606	0.0563380281690141	0.0422535211267606	0.0422535211267606	0.0563380281690141	0.0422535211267606	0.0563380281690141	0.0422535211267606	0.028169014084507	0.028169014084507	0.0422535211267606	0.0845070422535211	0.0563380281690141	0.0422535211267606	0.0563380281690141	0.0563380281690141	0.0985915492957746	0.0704225352112676	0.0704225352112676	0.112676056338028	0.0845070422535211	0.0845070422535211	0.0704225352112676	0.0845070422535211	0.0422535211267606	0.0704225352112676	0.0563380281690141	0.0563380281690141	0.0563380281690141	0.0563380281690141
11	strio	Reward	0.0422535211267606	0.0563380281690141	0.0563380281690141	0.0704225352112676	0.0563380281690141	0.028169014084507	0.0422535211267606	0.0140845070422535	0.0	0.0	0.0	0.0	0.0	0.0140845070422535	0.0	0.028169014084507	0.0422535211267606	0.0704225352112676	0.0704225352112676	0.0704225352112676	0.112676056338028	0.112676056338028	0.140845070422535	0.169014084507042	0.197183098591549	0.197183098591549	0.183098591549296	0.140845070422535	0.140845070422535	0.154929577464789	0.0704225352112676
11	strio	RPE +	0.0985915492957746	0.0845070422535211	0.126760563380282	0.126760563380282	0.112676056338028	0.140845070422535	0.169014084507042	0.154929577464789	0.140845070422535	0.0563380281690141	0.0422535211267606	0.028169014084507	0.028169014084507	0.028169014084507	0.028169014084507	0.0845070422535211	0.126760563380282	0.126760563380282	0.169014084507042	0.225352112676056	0.169014084507042	0.169014084507042	0.140845070422535	0.140845070422535	0.126760563380282	0.0985915492957746	0.0985915492957746	0.0985915492957746	0.0985915492957746	0.0845070422535211	0.0985915492957746
11	strio	Puff	0.112676056338028	0.0704225352112676	0.0845070422535211	0.0985915492957746	0.0985915492957746	0.0563380281690141	0.0422535211267606	0.0422535211267606	0.0422535211267606	0.028169014084507	0.0	0.0140845070422535	0.0985915492957746	0.154929577464789	0.253521126760563	0.267605633802817	0.338028169014085	0.408450704225352	0.366197183098592	0.309859154929577	0.28169014084507	0.23943661971831	0.169014084507042	0.126760563380282	0.140845070422535	0.126760563380282	0.0985915492957746	0.0704225352112676	0.0563380281690141	0.0704225352112676	0.0704225352112676
11	strio	PPE +	0.0704225352112676	0.0704225352112676	0.0563380281690141	0.0422535211267606	0.0563380281690141	0.0563380281690141	0.0704225352112676	0.0985915492957746	0.0845070422535211	0.0704225352112676	0.112676056338028	0.0845070422535211	0.126760563380282	0.154929577464789	0.169014084507042	0.183098591549296	0.169014084507042	0.154929577464789	0.140845070422535	0.154929577464789	0.154929577464789	0.169014084507042	0.169014084507042	0.211267605633803	0.126760563380282	0.126760563380282	0.140845070422535	0.112676056338028	0.112676056338028	0.126760563380282	0.154929577464789
12	strio	Right	0.0909090909090909	0.0909090909090909	0.0606060606060606	0.0303030303030303	0.0303030303030303	0.0	0.0	0.0	0.0	0.0	0.0303030303030303	0.0606060606060606	0.0606060606060606	0.121212121212121	0.0303030303030303	0.0303030303030303	0.0303030303030303	0.0303030303030303	0.0909090909090909	0.121212121212121	0.151515151515152	0.151515151515152	0.151515151515152	0.151515151515152	0.121212121212121	0.0909090909090909	0.121212121212121	0.0909090909090909	0.0909090909090909	0.0909090909090909	0.0606060606060606
12	strio	Switch	0.0	0.0	0.0	0.0	0.0	0.0	0.0	0.0303030303030303	0.0	0.0	0.0	0.0606060606060606	0.0	0.0303030303030303	0.0303030303030303	0.0303030303030303	0.0	0.0	0.0303030303030303	0.0606060606060606	0.0303030303030303	0.0	0.0	0.0	0.0	0.0	0.0	0.0303030303030303	0.0303030303030303	0.0	0.0
12	strio	Reward	0.0606060606060606	0.121212121212121	0.0909090909090909	0.0909090909090909	0.0909090909090909	0.0909090909090909	0.0303030303030303	0.0606060606060606	0.0606060606060606	0.0303030303030303	0.0606060606060606	0.0606060606060606	0.0303030303030303	0.0303030303030303	0.0606060606060606	0.0909090909090909	0.0909090909090909	0.121212121212121	0.151515151515152	0.151515151515152	0.151515151515152	0.181818181818182	0.181818181818182	0.242424242424242	0.303030303030303	0.545454545454545	0.545454545454545	0.575757575757576	0.636363636363636	0.636363636363636	0.666666666666667
12	strio	RPE +	0.0606060606060606	0.0303030303030303	0.0303030303030303	0.0303030303030303	0.0303030303030303	0.0	0.0	0.0	0.0	0.0	0.0303030303030303	0.0303030303030303	0.0303030303030303	0.0909090909090909	0.0909090909090909	0.151515151515152	0.151515151515152	0.0909090909090909	0.0909090909090909	0.0909090909090909	0.0606060606060606	0.0606060606060606	0.121212121212121	0.151515151515152	0.121212121212121	0.0606060606060606	0.0303030303030303	0.0606060606060606	0.0606060606060606	0.0909090909090909	0.0606060606060606
12	strio	Puff	0.181818181818182	0.151515151515152	0.121212121212121	0.121212121212121	0.0909090909090909	0.0606060606060606	0.0606060606060606	0.0909090909090909	0.121212121212121	0.0606060606060606	0.0606060606060606	0.151515151515152	0.121212121212121	0.212121212121212	0.333333333333333	0.484848484848485	0.545454545454545	0.515151515151515	0.393939393939394	0.363636363636364	0.303030303030303	0.242424242424242	0.242424242424242	0.181818181818182	0.151515151515152	0.121212121212121	0.151515151515152	0.151515151515152	0.151515151515152	0.212121212121212	0.242424242424242
12	strio	PPE +	0.0	0.0303030303030303	0.0303030303030303	0.0303030303030303	0.0303030303030303	0.0303030303030303	0.0303030303030303	0.0303030303030303	0.0303030303030303	0.0303030303030303	0.0303030303030303	0.0	0.0	0.0303030303030303	0.0606060606060606	0.0909090909090909	0.0606060606060606	0.0606060606060606	0.0	0.0303030303030303	0.0303030303030303	0.0303030303030303	0.0303030303030303	0.0909090909090909	0.121212121212121	0.121212121212121	0.151515151515152	0.181818181818182	0.181818181818182	0.181818181818182	0.242424242424242
13	strio	Right	0.0909090909090909	0.0606060606060606	0.0303030303030303	0.0	0.0	0.0	0.0	0.0	0.0	0.0303030303030303	0.0606060606060606	0.0606060606060606	0.0606060606060606	0.0606060606060606	0.0606060606060606	0.0909090909090909	0.151515151515152	0.0909090909090909	0.121212121212121	0.121212121212121	0.0909090909090909	0.0303030303030303	0.0303030303030303	0.0909090909090909	0.0606060606060606	0.0606060606060606	0.0606060606060606	0.0909090909090909	0.121212121212121	0.0909090909090909	0.0909090909090909
13	strio	Switch	0.0606060606060606	0.0303030303030303	0.0303030303030303	0.0606060606060606	0.0	0.0303030303030303	0.0	0.0	0.0	0.0	0.0	0.0303030303030303	0.0303030303030303	0.0909090909090909	0.121212121212121	0.0909090909090909	0.0303030303030303	0.0606060606060606	0.0	0.0	0.0303030303030303	0.0303030303030303	0.0	0.0	0.0303030303030303	0.0606060606060606	0.0606060606060606	0.0303030303030303	0.0303030303030303	0.0303030303030303	0.0
13	strio	Reward	0.0303030303030303	0.0	0.0303030303030303	0.0303030303030303	0.0	0.0606060606060606	0.0606060606060606	0.121212121212121	0.181818181818182	0.151515151515152	0.151515151515152	0.181818181818182	0.242424242424242	0.181818181818182	0.151515151515152	0.121212121212121	0.0606060606060606	0.0606060606060606	0.0606060606060606	0.0606060606060606	0.0606060606060606	0.0909090909090909	0.0606060606060606	0.0606060606060606	0.0606060606060606	0.0606060606060606	0.0606060606060606	0.0606060606060606	0.0909090909090909	0.0909090909090909	0.0909090909090909
13	strio	RPE +	0.181818181818182	0.121212121212121	0.151515151515152	0.0909090909090909	0.121212121212121	0.0909090909090909	0.0909090909090909	0.121212121212121	0.212121212121212	0.272727272727273	0.272727272727273	0.242424242424242	0.181818181818182	0.121212121212121	0.151515151515152	0.151515151515152	0.181818181818182	0.181818181818182	0.151515151515152	0.0606060606060606	0.121212121212121	0.0606060606060606	0.0909090909090909	0.0909090909090909	0.0909090909090909	0.0606060606060606	0.0606060606060606	0.0606060606060606	0.0303030303030303	0.0303030303030303	0.0303030303030303
13	strio	Puff	0.0606060606060606	0.0606060606060606	0.0303030303030303	0.0	0.0303030303030303	0.0303030303030303	0.0303030303030303	0.0303030303030303	0.0303030303030303	0.0	0.0	0.0909090909090909	0.272727272727273	0.363636363636364	0.363636363636364	0.424242424242424	0.454545454545455	0.515151515151515	0.424242424242424	0.393939393939394	0.333333333333333	0.363636363636364	0.303030303030303	0.272727272727273	0.212121212121212	0.181818181818182	0.151515151515152	0.121212121212121	0.181818181818182	0.0909090909090909	0.0606060606060606
13	strio	PPE +	0.0	0.0303030303030303	0.0	0.0	0.0	0.0	0.0	0.0606060606060606	0.0303030303030303	0.0303030303030303	0.0303030303030303	0.0303030303030303	0.0606060606060606	0.0303030303030303	0.0909090909090909	0.121212121212121	0.151515151515152	0.151515151515152	0.151515151515152	0.181818181818182	0.121212121212121	0.0909090909090909	0.121212121212121	0.0909090909090909	0.0909090909090909	0.121212121212121	0.151515151515152	0.151515151515152	0.121212121212121	0.0909090909090909	0.121212121212121
1	strio	Left	0.108433734939759	0.0843373493975904	0.0602409638554217	0.072289156626506	0.0481927710843374	0.036144578313253	0.0240963855421687	0.036144578313253	0.036144578313253	0.072289156626506	0.144578313253012	0.253012048192771	0.36144578313253	0.421686746987952	0.481927710843374	0.445783132530121	0.385542168674699	0.27710843373494	0.216867469879518	0.204819277108434	0.204819277108434	0.192771084337349	0.144578313253012	0.156626506024096	0.156626506024096	0.168674698795181	0.144578313253012	0.168674698795181	0.216867469879518	0.204819277108434	0.228915662650602
1	strio	Stay	0.0	0.0120481927710843	0.0	0.0	0.0	0.0	0.0	0.0	0.0	0.0120481927710843	0.0	0.0	0.0240963855421687	0.0120481927710843	0.0240963855421687	0.0240963855421687	0.0120481927710843	0.0240963855421687	0.0120481927710843	0.0	0.0	0.0	0.0120481927710843	0.0120481927710843	0.0	0.0	0.0	0.0240963855421687	0.036144578313253	0.036144578313253	0.0
1	strio	No reward	0.253012048192771	0.192771084337349	0.228915662650602	0.204819277108434	0.156626506024096	0.156626506024096	0.168674698795181	0.180722891566265	0.120481927710843	0.0963855421686747	0.072289156626506	0.0481927710843374	0.108433734939759	0.108433734939759	0.132530120481928	0.216867469879518	0.289156626506024	0.337349397590361	0.337349397590361	0.349397590361446	0.385542168674699	0.433734939759036	0.433734939759036	0.36144578313253	0.313253012048193	0.27710843373494	0.265060240963855	0.228915662650602	0.240963855421687	0.228915662650602	0.192771084337349
1	strio	RPE -	0.108433734939759	0.108433734939759	0.0963855421686747	0.132530120481928	0.132530120481928	0.132530120481928	0.156626506024096	0.132530120481928	0.168674698795181	0.168674698795181	0.180722891566265	0.180722891566265	0.156626506024096	0.156626506024096	0.0963855421686747	0.0843373493975904	0.0602409638554217	0.072289156626506	0.072289156626506	0.0843373493975904	0.0843373493975904	0.072289156626506	0.072289156626506	0.0602409638554217	0.0843373493975904	0.0963855421686747	0.0602409638554217	0.0481927710843374	0.0481927710843374	0.036144578313253	0.036144578313253
1	strio	No puff	0.0	0.0	0.0120481927710843	0.0240963855421687	0.0240963855421687	0.0240963855421687	0.0120481927710843	0.0120481927710843	0.036144578313253	0.036144578313253	0.036144578313253	0.0481927710843374	0.036144578313253	0.0120481927710843	0.0	0.0	0.0	0.0120481927710843	0.0240963855421687	0.0120481927710843	0.0120481927710843	0.0120481927710843	0.0120481927710843	0.0120481927710843	0.0	0.0	0.0	0.0120481927710843	0.0	0.0	0.0
1	strio	PPE -	0.36144578313253	0.349397590361446	0.313253012048193	0.265060240963855	0.204819277108434	0.204819277108434	0.192771084337349	0.168674698795181	0.180722891566265	0.132530120481928	0.132530120481928	0.120481927710843	0.108433734939759	0.072289156626506	0.036144578313253	0.0481927710843374	0.0481927710843374	0.036144578313253	0.072289156626506	0.036144578313253	0.0481927710843374	0.0602409638554217	0.072289156626506	0.0843373493975904	0.0240963855421687	0.036144578313253	0.036144578313253	0.0240963855421687	0.036144578313253	0.0240963855421687	0.0240963855421687
2	strio	Left	0.0576368876080692	0.0547550432276657	0.0461095100864553	0.0432276657060519	0.0432276657060519	0.0288184438040346	0.031700288184438	0.031700288184438	0.0288184438040346	0.0345821325648415	0.0518731988472623	0.115273775216138	0.190201729106628	0.239193083573487	0.276657060518732	0.270893371757925	0.262247838616715	0.239193083573487	0.22478386167147	0.213256484149856	0.207492795389049	0.204610951008646	0.190201729106628	0.167146974063401	0.135446685878963	0.121037463976945	0.103746397694525	0.100864553314121	0.0662824207492795	0.0605187319884726	0.0489913544668588
2	strio	Stay	0.0201729106628242	0.0201729106628242	0.0172910662824208	0.0115273775216138	0.0144092219020173	0.0172910662824208	0.0201729106628242	0.0230547550432277	0.0345821325648415	0.0230547550432277	0.0259365994236311	0.0288184438040346	0.00576368876080692	0.0201729106628242	0.0144092219020173	0.0144092219020173	0.00864553314121038	0.0172910662824208	0.0144092219020173	0.0115273775216138	0.0201729106628242	0.0201729106628242	0.0230547550432277	0.0288184438040346	0.0288184438040346	0.0345821325648415	0.0288184438040346	0.0230547550432277	0.0230547550432277	0.0172910662824208	0.00576368876080692
2	strio	No reward	0.037463976945245	0.037463976945245	0.037463976945245	0.0403458213256484	0.0403458213256484	0.0518731988472623	0.0662824207492795	0.0893371757925072	0.100864553314121	0.109510086455331	0.132564841498559	0.144092219020173	0.144092219020173	0.144092219020173	0.152737752161383	0.172910662824208	0.195965417867435	0.195965417867435	0.213256484149856	0.221902017291066	0.22478386167147	0.213256484149856	0.216138328530259	0.219020172910663	0.210374639769452	0.193083573487032	0.167146974063401	0.146974063400576	0.123919308357349	0.115273775216138	0.112391930835735
2	strio	RPE -	0.0634005763688761	0.0720461095100865	0.0720461095100865	0.0893371757925072	0.0778097982708934	0.0922190201729107	0.0720461095100865	0.0605187319884726	0.0489913544668588	0.0778097982708934	0.0662824207492795	0.0576368876080692	0.0518731988472623	0.0432276657060519	0.0403458213256484	0.0403458213256484	0.0432276657060519	0.0345821325648415	0.0345821325648415	0.0345821325648415	0.0230547550432277	0.0230547550432277	0.0230547550432277	0.0230547550432277	0.0259365994236311	0.0172910662824208	0.0259365994236311	0.0230547550432277	0.0288184438040346	0.0345821325648415	0.0345821325648415
2	strio	No puff	0.0461095100864553	0.0403458213256484	0.0518731988472623	0.0749279538904899	0.0720461095100865	0.0605187319884726	0.0749279538904899	0.069164265129683	0.0605187319884726	0.069164265129683	0.0979827089337176	0.0662824207492795	0.0576368876080692	0.0288184438040346	0.0172910662824208	0.0345821325648415	0.0432276657060519	0.0518731988472623	0.0576368876080692	0.069164265129683	0.0662824207492795	0.0778097982708934	0.0662824207492795	0.0576368876080692	0.0547550432276657	0.0547550432276657	0.0518731988472623	0.0489913544668588	0.0461095100864553	0.037463976945245	0.0345821325648415
2	strio	PPE -	0.0605187319884726	0.0547550432276657	0.0461095100864553	0.0432276657060519	0.0403458213256484	0.0345821325648415	0.037463976945245	0.0432276657060519	0.0403458213256484	0.0432276657060519	0.0461095100864553	0.0403458213256484	0.0288184438040346	0.0144092219020173	0.0201729106628242	0.0172910662824208	0.0172910662824208	0.0230547550432277	0.0288184438040346	0.0230547550432277	0.0144092219020173	0.0201729106628242	0.031700288184438	0.0288184438040346	0.0288184438040346	0.0345821325648415	0.031700288184438	0.0230547550432277	0.0144092219020173	0.0115273775216138	0.0259365994236311
3	strio	Left	0.0449438202247191	0.0449438202247191	0.0337078651685393	0.052434456928839	0.0561797752808989	0.0749063670411985	0.0749063670411985	0.0823970037453184	0.0861423220973783	0.0861423220973783	0.0973782771535581	0.0973782771535581	0.108614232209738	0.119850187265918	0.134831460674157	0.108614232209738	0.108614232209738	0.116104868913858	0.101123595505618	0.0823970037453184	0.0898876404494382	0.0861423220973783	0.0936329588014981	0.0936329588014981	0.0786516853932584	0.0823970037453184	0.0674157303370787	0.0711610486891386	0.0561797752808989	0.048689138576779	0.048689138576779
3	strio	Stay	0.0112359550561798	0.0112359550561798	0.0149812734082397	0.0112359550561798	0.0112359550561798	0.0337078651685393	0.0262172284644195	0.0262172284644195	0.0224719101123596	0.0224719101123596	0.0262172284644195	0.0337078651685393	0.0299625468164794	0.0337078651685393	0.0262172284644195	0.0299625468164794	0.0374531835205993	0.0411985018726592	0.0561797752808989	0.0561797752808989	0.0749063670411985	0.0786516853932584	0.0786516853932584	0.0674157303370787	0.048689138576779	0.052434456928839	0.0337078651685393	0.0374531835205993	0.0187265917602996	0.0112359550561798	0.0224719101123596
3	strio	No reward	0.157303370786517	0.131086142322097	0.119850187265918	0.112359550561798	0.0823970037453184	0.0561797752808989	0.052434456928839	0.0561797752808989	0.0411985018726592	0.0599250936329588	0.0786516853932584	0.0973782771535581	0.187265917602996	0.269662921348315	0.310861423220974	0.374531835205993	0.382022471910112	0.378277153558052	0.337078651685393	0.348314606741573	0.318352059925094	0.295880149812734	0.265917602996255	0.235955056179775	0.213483146067416	0.198501872659176	0.176029962546817	0.179775280898876	0.172284644194757	0.164794007490637	0.202247191011236
3	strio	RPE -	0.146067415730337	0.161048689138577	0.187265917602996	0.194756554307116	0.191011235955056	0.187265917602996	0.194756554307116	0.179775280898876	0.157303370786517	0.153558052434457	0.153558052434457	0.146067415730337	0.101123595505618	0.0599250936329588	0.0449438202247191	0.0337078651685393	0.0187265917602996	0.0187265917602996	0.0262172284644195	0.0449438202247191	0.048689138576779	0.048689138576779	0.0411985018726592	0.0337078651685393	0.0374531835205993	0.0374531835205993	0.0299625468164794	0.048689138576779	0.0374531835205993	0.0411985018726592	0.0337078651685393
3	strio	No puff	0.0149812734082397	0.0187265917602996	0.0224719101123596	0.0262172284644195	0.0337078651685393	0.0411985018726592	0.0449438202247191	0.0674157303370787	0.0599250936329588	0.0898876404494382	0.0936329588014981	0.0674157303370787	0.0337078651685393	0.0337078651685393	0.0411985018726592	0.0561797752808989	0.0561797752808989	0.052434456928839	0.048689138576779	0.048689138576779	0.0262172284644195	0.0337078651685393	0.0187265917602996	0.0224719101123596	0.0374531835205993	0.0337078651685393	0.0374531835205993	0.0299625468164794	0.0411985018726592	0.048689138576779	0.0636704119850187
3	strio	PPE -	0.217228464419476	0.202247191011236	0.217228464419476	0.205992509363296	0.194756554307116	0.176029962546817	0.179775280898876	0.172284644194757	0.149812734082397	0.131086142322097	0.116104868913858	0.0936329588014981	0.0636704119850187	0.0711610486891386	0.052434456928839	0.048689138576779	0.0374531835205993	0.0299625468164794	0.0299625468164794	0.0337078651685393	0.0337078651685393	0.0262172284644195	0.0112359550561798	0.0112359550561798	0.00749063670411985	0.0112359550561798	0.0149812734082397	0.0187265917602996	0.0112359550561798	0.0262172284644195	0.0187265917602996
4	strio	Left	0.09375	0.0625	0.0	0.03125	0.0625	0.09375	0.0625	0.03125	0.03125	0.03125	0.0625	0.0625	0.09375	0.125	0.125	0.125	0.25	0.28125	0.28125	0.28125	0.28125	0.25	0.125	0.125	0.125	0.03125	0.03125	0.03125	0.03125	0.03125	0.0
4	strio	Stay	0.0	0.0	0.0	0.0	0.0	0.03125	0.0	0.03125	0.0625	0.09375	0.03125	0.0625	0.0625	0.03125	0.03125	0.03125	0.03125	0.0625	0.09375	0.09375	0.0625	0.0625	0.09375	0.0625	0.03125	0.03125	0.0625	0.03125	0.03125	0.03125	0.0
4	strio	No reward	0.125	0.0625	0.09375	0.09375	0.09375	0.0625	0.0625	0.03125	0.03125	0.0625	0.03125	0.03125	0.09375	0.09375	0.25	0.25	0.15625	0.1875	0.1875	0.125	0.125	0.1875	0.25	0.1875	0.21875	0.25	0.21875	0.21875	0.3125	0.28125	0.25
4	strio	RPE -	0.03125	0.03125	0.03125	0.03125	0.0625	0.0625	0.0625	0.0625	0.09375	0.03125	0.03125	0.125	0.0625	0.0625	0.0625	0.15625	0.15625	0.09375	0.0625	0.0625	0.0625	0.0625	0.0	0.03125	0.03125	0.03125	0.09375	0.09375	0.09375	0.09375	0.09375
4	strio	No puff	0.03125	0.0625	0.03125	0.03125	0.0625	0.03125	0.03125	0.0625	0.03125	0.0625	0.125	0.1875	0.0625	0.03125	0.0	0.0	0.03125	0.03125	0.03125	0.03125	0.03125	0.03125	0.03125	0.0625	0.03125	0.03125	0.03125	0.03125	0.03125	0.0625	0.03125
4	strio	PPE -	0.0625	0.0625	0.0625	0.0625	0.0625	0.0625	0.0625	0.03125	0.0625	0.03125	0.03125	0.03125	0.0625	0.0625	0.09375	0.0625	0.03125	0.0	0.0	0.03125	0.0	0.0	0.0	0.0	0.0	0.0	0.0	0.0	0.03125	0.0	0.0
5	strio	Left	0.0452961672473868	0.0487804878048781	0.0452961672473868	0.0418118466898955	0.0418118466898955	0.0383275261324042	0.0348432055749129	0.0174216027874564	0.024390243902439	0.0139372822299652	0.0313588850174216	0.0905923344947735	0.163763066202091	0.233449477351916	0.250871080139373	0.250871080139373	0.219512195121951	0.195121951219512	0.191637630662021	0.170731707317073	0.149825783972125	0.132404181184669	0.125435540069686	0.0940766550522648	0.0801393728222997	0.0662020905923345	0.0662020905923345	0.0662020905923345	0.0557491289198606	0.0627177700348432	0.0522648083623693
5	strio	Stay	0.0278745644599303	0.0278745644599303	0.0139372822299652	0.0209059233449477	0.0174216027874564	0.0278745644599303	0.0313588850174216	0.0209059233449477	0.0418118466898955	0.0418118466898955	0.0418118466898955	0.0278745644599303	0.0139372822299652	0.0209059233449477	0.0104529616724739	0.0139372822299652	0.0209059233449477	0.0104529616724739	0.0174216027874564	0.0174216027874564	0.024390243902439	0.0104529616724739	0.0209059233449477	0.024390243902439	0.0383275261324042	0.0418118466898955	0.0313588850174216	0.0383275261324042	0.0627177700348432	0.083623693379791	0.0871080139372822
5	strio	No reward	0.0871080139372822	0.0801393728222997	0.0696864111498258	0.0592334494773519	0.0627177700348432	0.0662020905923345	0.0766550522648084	0.0627177700348432	0.0696864111498258	0.0731707317073171	0.0731707317073171	0.0557491289198606	0.0557491289198606	0.0731707317073171	0.104529616724739	0.167247386759582	0.24390243902439	0.254355400696864	0.282229965156794	0.285714285714286	0.271777003484321	0.254355400696864	0.236933797909408	0.226480836236934	0.212543554006969	0.198606271777004	0.205574912891986	0.191637630662021	0.181184668989547	0.167247386759582	0.156794425087108
5	strio	RPE -	0.083623693379791	0.083623693379791	0.0871080139372822	0.0905923344947735	0.101045296167247	0.0905923344947735	0.10801393728223	0.118466898954704	0.118466898954704	0.10801393728223	0.0975609756097561	0.111498257839721	0.10801393728223	0.0766550522648084	0.0731707317073171	0.0487804878048781	0.0592334494773519	0.0696864111498258	0.083623693379791	0.0801393728222997	0.0766550522648084	0.0696864111498258	0.0731707317073171	0.0557491289198606	0.0487804878048781	0.0522648083623693	0.0452961672473868	0.0487804878048781	0.0522648083623693	0.0662020905923345	0.0696864111498258
5	strio	No puff	0.0209059233449477	0.0278745644599303	0.0278745644599303	0.0278745644599303	0.0209059233449477	0.0174216027874564	0.0139372822299652	0.0209059233449477	0.0278745644599303	0.0313588850174216	0.0278745644599303	0.024390243902439	0.0209059233449477	0.0104529616724739	0.0174216027874564	0.0278745644599303	0.0627177700348432	0.0731707317073171	0.0905923344947735	0.0871080139372822	0.0731707317073171	0.0627177700348432	0.0662020905923345	0.0627177700348432	0.0627177700348432	0.0696864111498258	0.0627177700348432	0.0557491289198606	0.0418118466898955	0.0557491289198606	0.0522648083623693
5	strio	PPE -	0.0627177700348432	0.0731707317073171	0.0731707317073171	0.0627177700348432	0.0487804878048781	0.0522648083623693	0.0627177700348432	0.0662020905923345	0.0731707317073171	0.0731707317073171	0.0801393728222997	0.0592334494773519	0.0627177700348432	0.0522648083623693	0.0418118466898955	0.0348432055749129	0.024390243902439	0.0278745644599303	0.0104529616724739	0.0209059233449477	0.0278745644599303	0.0278745644599303	0.0209059233449477	0.0313588850174216	0.0313588850174216	0.0348432055749129	0.024390243902439	0.0139372822299652	0.0139372822299652	0.0139372822299652	0.0139372822299652
6	strio	Left	0.0289855072463768	0.0289855072463768	0.0144927536231884	0.0144927536231884	0.0	0.0289855072463768	0.0869565217391304	0.072463768115942	0.130434782608696	0.202898550724638	0.347826086956522	0.347826086956522	0.36231884057971	0.405797101449275	0.391304347826087	0.376811594202899	0.36231884057971	0.36231884057971	0.333333333333333	0.318840579710145	0.27536231884058	0.217391304347826	0.159420289855072	0.130434782608696	0.115942028985507	0.0869565217391304	0.115942028985507	0.072463768115942	0.0869565217391304	0.0289855072463768	0.0289855072463768
6	strio	Stay	0.0289855072463768	0.0	0.0144927536231884	0.0144927536231884	0.0144927536231884	0.0144927536231884	0.0289855072463768	0.0434782608695652	0.0579710144927536	0.072463768115942	0.072463768115942	0.0579710144927536	0.0	0.0144927536231884	0.0434782608695652	0.0579710144927536	0.0434782608695652	0.0289855072463768	0.0	0.0289855072463768	0.0144927536231884	0.0	0.0144927536231884	0.0	0.0144927536231884	0.0144927536231884	0.0289855072463768	0.0144927536231884	0.0579710144927536	0.0434782608695652	0.0144927536231884
6	strio	No reward	0.173913043478261	0.0869565217391304	0.115942028985507	0.115942028985507	0.173913043478261	0.130434782608696	0.0869565217391304	0.0579710144927536	0.0869565217391304	0.101449275362319	0.0869565217391304	0.101449275362319	0.101449275362319	0.130434782608696	0.246376811594203	0.318840579710145	0.36231884057971	0.376811594202899	0.391304347826087	0.449275362318841	0.449275362318841	0.36231884057971	0.333333333333333	0.217391304347826	0.202898550724638	0.115942028985507	0.0579710144927536	0.0579710144927536	0.0434782608695652	0.0434782608695652	0.072463768115942
6	strio	RPE -	0.115942028985507	0.0869565217391304	0.130434782608696	0.144927536231884	0.072463768115942	0.072463768115942	0.0579710144927536	0.0869565217391304	0.0579710144927536	0.0434782608695652	0.115942028985507	0.115942028985507	0.115942028985507	0.101449275362319	0.101449275362319	0.159420289855072	0.144927536231884	0.130434782608696	0.144927536231884	0.0869565217391304	0.0579710144927536	0.0869565217391304	0.115942028985507	0.115942028985507	0.0869565217391304	0.0869565217391304	0.0869565217391304	0.072463768115942	0.0434782608695652	0.0434782608695652	0.0289855072463768
6	strio	No puff	0.0	0.0144927536231884	0.0434782608695652	0.0579710144927536	0.072463768115942	0.101449275362319	0.101449275362319	0.0869565217391304	0.101449275362319	0.115942028985507	0.130434782608696	0.115942028985507	0.0579710144927536	0.0579710144927536	0.072463768115942	0.072463768115942	0.0869565217391304	0.115942028985507	0.130434782608696	0.101449275362319	0.130434782608696	0.144927536231884	0.144927536231884	0.130434782608696	0.0869565217391304	0.0579710144927536	0.0579710144927536	0.0434782608695652	0.0289855072463768	0.0579710144927536	0.0579710144927536
6	strio	PPE -	0.101449275362319	0.101449275362319	0.101449275362319	0.115942028985507	0.144927536231884	0.130434782608696	0.0579710144927536	0.130434782608696	0.130434782608696	0.115942028985507	0.130434782608696	0.144927536231884	0.144927536231884	0.0869565217391304	0.0579710144927536	0.0434782608695652	0.0434782608695652	0.0434782608695652	0.0434782608695652	0.0434782608695652	0.0289855072463768	0.0144927536231884	0.0144927536231884	0.0144927536231884	0.0289855072463768	0.0289855072463768	0.0434782608695652	0.0579710144927536	0.0289855072463768	0.0144927536231884	0.0144927536231884
7	strio	Left	0.0	0.0555555555555556	0.0	0.0555555555555556	0.0	0.0555555555555556	0.111111111111111	0.0555555555555556	0.0555555555555556	0.0	0.166666666666667	0.166666666666667	0.222222222222222	0.166666666666667	0.277777777777778	0.277777777777778	0.277777777777778	0.222222222222222	0.222222222222222	0.222222222222222	0.111111111111111	0.111111111111111	0.111111111111111	0.0555555555555556	0.0555555555555556	0.0555555555555556	0.0555555555555556	0.0555555555555556	0.0	0.0	0.0555555555555556
7	strio	Stay	0.0	0.0	0.0	0.0555555555555556	0.0555555555555556	0.111111111111111	0.111111111111111	0.0555555555555556	0.0555555555555556	0.0555555555555556	0.0	0.0	0.0	0.0	0.0	0.0	0.0	0.0	0.0	0.0555555555555556	0.0555555555555556	0.0555555555555556	0.111111111111111	0.166666666666667	0.111111111111111	0.166666666666667	0.222222222222222	0.222222222222222	0.166666666666667	0.0555555555555556	0.0
7	strio	No reward	0.111111111111111	0.166666666666667	0.166666666666667	0.166666666666667	0.277777777777778	0.166666666666667	0.111111111111111	0.111111111111111	0.277777777777778	0.111111111111111	0.111111111111111	0.166666666666667	0.166666666666667	0.277777777777778	0.222222222222222	0.222222222222222	0.166666666666667	0.222222222222222	0.277777777777778	0.222222222222222	0.222222222222222	0.222222222222222	0.166666666666667	0.166666666666667	0.111111111111111	0.166666666666667	0.166666666666667	0.222222222222222	0.222222222222222	0.222222222222222	0.166666666666667
7	strio	RPE -	0.0555555555555556	0.0	0.0555555555555556	0.111111111111111	0.111111111111111	0.111111111111111	0.166666666666667	0.166666666666667	0.0555555555555556	0.0555555555555556	0.0555555555555556	0.111111111111111	0.0555555555555556	0.0	0.0555555555555556	0.0555555555555556	0.0	0.0555555555555556	0.0	0.0	0.0	0.0555555555555556	0.0555555555555556	0.0555555555555556	0.0555555555555556	0.0555555555555556	0.0555555555555556	0.0	0.0	0.111111111111111	0.0
7	strio	No puff	0.0555555555555556	0.0555555555555556	0.0	0.0	0.0	0.0555555555555556	0.0555555555555556	0.111111111111111	0.0555555555555556	0.0	0.0	0.0	0.0	0.0	0.0555555555555556	0.0	0.111111111111111	0.166666666666667	0.166666666666667	0.166666666666667	0.111111111111111	0.0555555555555556	0.0555555555555556	0.0555555555555556	0.0555555555555556	0.0555555555555556	0.0	0.0	0.0	0.0555555555555556	0.166666666666667
7	strio	PPE -	0.0	0.0	0.111111111111111	0.0	0.0	0.0	0.0	0.0	0.111111111111111	0.0555555555555556	0.0555555555555556	0.0	0.111111111111111	0.111111111111111	0.0555555555555556	0.0	0.0555555555555556	0.0555555555555556	0.0555555555555556	0.0	0.0	0.0	0.0555555555555556	0.0	0.0	0.0	0.0	0.0	0.0	0.0	0.0
8	strio	Left	0.0253807106598985	0.0203045685279188	0.0152284263959391	0.0152284263959391	0.0203045685279188	0.050761421319797	0.0609137055837564	0.0558375634517767	0.0964467005076142	0.197969543147208	0.274111675126904	0.299492385786802	0.32994923857868	0.289340101522843	0.284263959390863	0.263959390862944	0.213197969543147	0.16751269035533	0.111675126903553	0.0862944162436548	0.0558375634517767	0.0406091370558376	0.050761421319797	0.0406091370558376	0.0304568527918782	0.0304568527918782	0.0253807106598985	0.0203045685279188	0.0101522842639594	0.0203045685279188	0.0304568527918782
8	strio	Stay	0.0152284263959391	0.0203045685279188	0.0050761421319797	0.0101522842639594	0.0152284263959391	0.0203045685279188	0.0152284263959391	0.0304568527918782	0.0152284263959391	0.0152284263959391	0.0152284263959391	0.0050761421319797	0.0101522842639594	0.0101522842639594	0.0456852791878173	0.0355329949238579	0.0304568527918782	0.0304568527918782	0.0253807106598985	0.050761421319797	0.0406091370558376	0.0406091370558376	0.0253807106598985	0.0406091370558376	0.0456852791878173	0.0152284263959391	0.0253807106598985	0.0203045685279188	0.0101522842639594	0.0152284263959391	0.0050761421319797
8	strio	No reward	0.0812182741116751	0.0609137055837564	0.0355329949238579	0.0558375634517767	0.050761421319797	0.050761421319797	0.0761421319796954	0.0558375634517767	0.065989847715736	0.0609137055837564	0.050761421319797	0.0710659898477157	0.065989847715736	0.0812182741116751	0.101522842639594	0.121827411167513	0.197969543147208	0.238578680203046	0.319796954314721	0.365482233502538	0.350253807106599	0.34010152284264	0.345177664974619	0.319796954314721	0.304568527918782	0.284263959390863	0.284263959390863	0.279187817258883	0.274111675126904	0.228426395939086	0.177664974619289
8	strio	RPE -	0.0355329949238579	0.0406091370558376	0.0406091370558376	0.0355329949238579	0.0304568527918782	0.0152284263959391	0.0152284263959391	0.0253807106598985	0.0355329949238579	0.0558375634517767	0.0304568527918782	0.0152284263959391	0.0152284263959391	0.0203045685279188	0.0558375634517767	0.065989847715736	0.0913705583756345	0.126903553299492	0.157360406091371	0.147208121827411	0.157360406091371	0.16243654822335	0.16751269035533	0.177664974619289	0.203045685279188	0.17258883248731	0.147208121827411	0.157360406091371	0.16243654822335	0.16243654822335	0.17258883248731
8	strio	No puff	0.0253807106598985	0.0152284263959391	0.0304568527918782	0.0355329949238579	0.0761421319796954	0.0710659898477157	0.0710659898477157	0.0812182741116751	0.0862944162436548	0.0761421319796954	0.0710659898477157	0.0609137055837564	0.0253807106598985	0.0101522842639594	0.0304568527918782	0.0355329949238579	0.0609137055837564	0.0964467005076142	0.101522842639594	0.111675126903553	0.116751269035533	0.137055837563452	0.147208121827411	0.116751269035533	0.116751269035533	0.0761421319796954	0.0609137055837564	0.0710659898477157	0.0558375634517767	0.050761421319797	0.050761421319797
8	strio	PPE -	0.0913705583756345	0.0710659898477157	0.0710659898477157	0.0710659898477157	0.0761421319796954	0.0558375634517767	0.0609137055837564	0.0456852791878173	0.0406091370558376	0.050761421319797	0.0558375634517767	0.0609137055837564	0.0456852791878173	0.050761421319797	0.0355329949238579	0.0355329949238579	0.0406091370558376	0.0456852791878173	0.0355329949238579	0.0558375634517767	0.0406091370558376	0.0355329949238579	0.0355329949238579	0.0406091370558376	0.0406091370558376	0.0355329949238579	0.0456852791878173	0.0456852791878173	0.050761421319797	0.0253807106598985	0.0152284263959391
9	strio	Left	0.0340136054421769	0.0476190476190476	0.0340136054421769	0.0408163265306122	0.054421768707483	0.054421768707483	0.0884353741496599	0.129251700680272	0.142857142857143	0.115646258503401	0.115646258503401	0.129251700680272	0.129251700680272	0.183673469387755	0.197278911564626	0.183673469387755	0.156462585034014	0.142857142857143	0.108843537414966	0.0884353741496599	0.0952380952380952	0.0884353741496599	0.102040816326531	0.0952380952380952	0.0748299319727891	0.054421768707483	0.054421768707483	0.0272108843537415	0.0136054421768707	0.0136054421768707	0.0272108843537415
9	strio	Stay	0.0	0.0136054421768707	0.00680272108843537	0.0136054421768707	0.0408163265306122	0.0408163265306122	0.0272108843537415	0.0204081632653061	0.0204081632653061	0.0204081632653061	0.00680272108843537	0.0272108843537415	0.0476190476190476	0.0272108843537415	0.0204081632653061	0.0272108843537415	0.0204081632653061	0.0204081632653061	0.0272108843537415	0.0408163265306122	0.0340136054421769	0.0408163265306122	0.0476190476190476	0.0408163265306122	0.0204081632653061	0.0340136054421769	0.0408163265306122	0.0408163265306122	0.0476190476190476	0.054421768707483	0.0408163265306122
9	strio	No reward	0.129251700680272	0.108843537414966	0.0748299319727891	0.0748299319727891	0.0884353741496599	0.0884353741496599	0.0952380952380952	0.102040816326531	0.0816326530612245	0.108843537414966	0.149659863945578	0.149659863945578	0.156462585034014	0.156462585034014	0.142857142857143	0.170068027210884	0.210884353741497	0.299319727891156	0.319727891156463	0.333333333333333	0.360544217687075	0.312925170068027	0.333333333333333	0.312925170068027	0.346938775510204	0.326530612244898	0.319727891156463	0.312925170068027	0.27891156462585	0.244897959183673	0.204081632653061
9	strio	RPE -	0.142857142857143	0.149659863945578	0.142857142857143	0.136054421768708	0.122448979591837	0.142857142857143	0.142857142857143	0.129251700680272	0.122448979591837	0.0612244897959184	0.054421768707483	0.0612244897959184	0.0884353741496599	0.0612244897959184	0.0952380952380952	0.149659863945578	0.142857142857143	0.197278911564626	0.217687074829932	0.258503401360544	0.204081632653061	0.244897959183673	0.244897959183673	0.238095238095238	0.217687074829932	0.183673469387755	0.197278911564626	0.163265306122449	0.156462585034014	0.156462585034014	0.142857142857143
9	strio	No puff	0.0	0.00680272108843537	0.00680272108843537	0.0204081632653061	0.0136054421768707	0.0272108843537415	0.0476190476190476	0.054421768707483	0.0612244897959184	0.054421768707483	0.054421768707483	0.0612244897959184	0.0612244897959184	0.0340136054421769	0.0272108843537415	0.0204081632653061	0.0272108843537415	0.0136054421768707	0.0204081632653061	0.0408163265306122	0.0408163265306122	0.0408163265306122	0.0680272108843538	0.0612244897959184	0.054421768707483	0.0680272108843538	0.0748299319727891	0.0816326530612245	0.0952380952380952	0.0816326530612245	0.0272108843537415
9	strio	PPE -	0.115646258503401	0.108843537414966	0.102040816326531	0.0884353741496599	0.0884353741496599	0.0680272108843538	0.0748299319727891	0.0612244897959184	0.0476190476190476	0.0340136054421769	0.0476190476190476	0.0476190476190476	0.0272108843537415	0.0272108843537415	0.00680272108843537	0.0136054421768707	0.0136054421768707	0.0272108843537415	0.0340136054421769	0.0272108843537415	0.0272108843537415	0.0136054421768707	0.0204081632653061	0.0272108843537415	0.054421768707483	0.0476190476190476	0.0612244897959184	0.0408163265306122	0.054421768707483	0.054421768707483	0.0680272108843538
10	strio	Left	0.07	0.07	0.05	0.02	0.04	0.02	0.03	0.04	0.04	0.02	0.03	0.1	0.15	0.2	0.21	0.2	0.18	0.2	0.17	0.18	0.14	0.19	0.19	0.17	0.14	0.15	0.14	0.14	0.15	0.15	0.13
10	strio	Stay	0.0	0.0	0.0	0.0	0.0	0.0	0.0	0.01	0.02	0.01	0.02	0.03	0.04	0.05	0.08	0.06	0.04	0.06	0.07	0.06	0.05	0.05	0.04	0.04	0.04	0.05	0.03	0.01	0.01	0.01	0.02
10	strio	No reward	0.1	0.08	0.06	0.04	0.02	0.03	0.03	0.01	0.04	0.06	0.07	0.04	0.04	0.02	0.05	0.16	0.27	0.36	0.39	0.43	0.46	0.47	0.47	0.4	0.39	0.33	0.3	0.25	0.17	0.17	0.16
10	strio	RPE -	0.03	0.02	0.02	0.01	0.02	0.02	0.04	0.05	0.03	0.03	0.04	0.05	0.04	0.07	0.09	0.12	0.11	0.15	0.18	0.19	0.22	0.2	0.19	0.2	0.16	0.16	0.19	0.17	0.14	0.1	0.11
10	strio	No puff	0.01	0.0	0.03	0.03	0.02	0.05	0.05	0.06	0.05	0.06	0.05	0.08	0.07	0.05	0.07	0.09	0.1	0.13	0.13	0.13	0.16	0.17	0.14	0.14	0.12	0.1	0.09	0.11	0.11	0.09	0.06
10	strio	PPE -	0.1	0.09	0.09	0.07	0.06	0.07	0.05	0.05	0.04	0.03	0.03	0.02	0.01	0.0	0.02	0.03	0.06	0.02	0.05	0.04	0.03	0.03	0.03	0.06	0.05	0.05	0.06	0.06	0.05	0.04	0.05
11	strio	Left	0.0422535211267606	0.0422535211267606	0.028169014084507	0.0563380281690141	0.028169014084507	0.028169014084507	0.028169014084507	0.0704225352112676	0.0704225352112676	0.0563380281690141	0.028169014084507	0.183098591549296	0.267605633802817	0.309859154929577	0.323943661971831	0.338028169014085	0.28169014084507	0.253521126760563	0.183098591549296	0.197183098591549	0.183098591549296	0.140845070422535	0.112676056338028	0.112676056338028	0.0985915492957746	0.0985915492957746	0.0985915492957746	0.112676056338028	0.0985915492957746	0.0845070422535211	0.0845070422535211
11	strio	Stay	0.0563380281690141	0.0563380281690141	0.028169014084507	0.0140845070422535	0.0140845070422535	0.0140845070422535	0.0	0.0140845070422535	0.0140845070422535	0.0140845070422535	0.0	0.0	0.0	0.0	0.0	0.0	0.0	0.0	0.0	0.0	0.0140845070422535	0.028169014084507	0.028169014084507	0.0563380281690141	0.0140845070422535	0.0	0.0140845070422535	0.0140845070422535	0.0140845070422535	0.0140845070422535	0.0
11	strio	No reward	0.0422535211267606	0.0140845070422535	0.0140845070422535	0.0140845070422535	0.0140845070422535	0.028169014084507	0.028169014084507	0.028169014084507	0.0422535211267606	0.028169014084507	0.0	0.0140845070422535	0.028169014084507	0.0563380281690141	0.112676056338028	0.183098591549296	0.211267605633803	0.23943661971831	0.253521126760563	0.211267605633803	0.154929577464789	0.169014084507042	0.126760563380282	0.126760563380282	0.112676056338028	0.126760563380282	0.126760563380282	0.140845070422535	0.140845070422535	0.140845070422535	0.126760563380282
11	strio	RPE -	0.0422535211267606	0.0422535211267606	0.028169014084507	0.028169014084507	0.0140845070422535	0.0422535211267606	0.028169014084507	0.0140845070422535	0.028169014084507	0.0140845070422535	0.0	0.0	0.0140845070422535	0.0140845070422535	0.0140845070422535	0.0140845070422535	0.0422535211267606	0.028169014084507	0.0985915492957746	0.0985915492957746	0.112676056338028	0.0845070422535211	0.0845070422535211	0.0845070422535211	0.0704225352112676	0.0845070422535211	0.0845070422535211	0.0985915492957746	0.0985915492957746	0.0845070422535211	0.0845070422535211
11	strio	No puff	0.0	0.0140845070422535	0.0	0.0	0.0	0.0	0.0	0.0	0.028169014084507	0.028169014084507	0.0140845070422535	0.0140845070422535	0.0	0.0	0.0	0.028169014084507	0.0140845070422535	0.0422535211267606	0.0422535211267606	0.0422535211267606	0.0704225352112676	0.0704225352112676	0.0845070422535211	0.112676056338028	0.126760563380282	0.112676056338028	0.0985915492957746	0.126760563380282	0.0985915492957746	0.0563380281690141	0.0704225352112676
11	strio	PPE -	0.126760563380282	0.0845070422535211	0.0985915492957746	0.0985915492957746	0.0985915492957746	0.0845070422535211	0.0422535211267606	0.0422535211267606	0.028169014084507	0.028169014084507	0.028169014084507	0.0140845070422535	0.0	0.0	0.0	0.0140845070422535	0.0140845070422535	0.0	0.0140845070422535	0.0140845070422535	0.028169014084507	0.0140845070422535	0.028169014084507	0.028169014084507	0.028169014084507	0.0422535211267606	0.0	0.0	0.028169014084507	0.0	0.0
12	strio	Left	0.0909090909090909	0.0909090909090909	0.0606060606060606	0.0606060606060606	0.0606060606060606	0.0909090909090909	0.0909090909090909	0.0909090909090909	0.121212121212121	0.151515151515152	0.212121212121212	0.272727272727273	0.272727272727273	0.242424242424242	0.272727272727273	0.181818181818182	0.121212121212121	0.151515151515152	0.0606060606060606	0.0303030303030303	0.0303030303030303	0.0606060606060606	0.0606060606060606	0.0	0.0303030303030303	0.0303030303030303	0.0909090909090909	0.121212121212121	0.151515151515152	0.121212121212121	0.151515151515152
12	strio	Stay	0.0	0.0	0.0	0.0	0.0303030303030303	0.0303030303030303	0.0303030303030303	0.0303030303030303	0.0303030303030303	0.0303030303030303	0.0303030303030303	0.0303030303030303	0.0303030303030303	0.0303030303030303	0.0	0.0303030303030303	0.0303030303030303	0.0303030303030303	0.0303030303030303	0.0303030303030303	0.0303030303030303	0.0303030303030303	0.0303030303030303	0.0303030303030303	0.0303030303030303	0.0303030303030303	0.0	0.0	0.0	0.0	0.0
12	strio	No reward	0.0606060606060606	0.0606060606060606	0.0909090909090909	0.0606060606060606	0.0606060606060606	0.0909090909090909	0.0909090909090909	0.0909090909090909	0.0909090909090909	0.0909090909090909	0.0606060606060606	0.0303030303030303	0.121212121212121	0.212121212121212	0.242424242424242	0.333333333333333	0.515151515151515	0.545454545454545	0.606060606060606	0.575757575757576	0.424242424242424	0.363636363636364	0.333333333333333	0.181818181818182	0.0606060606060606	0.0303030303030303	0.0303030303030303	0.0606060606060606	0.0606060606060606	0.0909090909090909	0.121212121212121
12	strio	RPE -	0.121212121212121	0.121212121212121	0.121212121212121	0.121212121212121	0.151515151515152	0.121212121212121	0.0606060606060606	0.0606060606060606	0.0909090909090909	0.0909090909090909	0.0909090909090909	0.0909090909090909	0.0909090909090909	0.0606060606060606	0.121212121212121	0.0606060606060606	0.0303030303030303	0.0303030303030303	0.0606060606060606	0.0606060606060606	0.0909090909090909	0.121212121212121	0.0909090909090909	0.0909090909090909	0.0606060606060606	0.151515151515152	0.0909090909090909	0.0909090909090909	0.0909090909090909	0.121212121212121	0.0909090909090909
12	strio	No puff	0.0	0.0	0.0	0.0	0.0	0.0	0.0909090909090909	0.0909090909090909	0.151515151515152	0.181818181818182	0.181818181818182	0.0909090909090909	0.0303030303030303	0.0	0.0	0.0	0.0303030303030303	0.0303030303030303	0.0606060606060606	0.0909090909090909	0.151515151515152	0.151515151515152	0.151515151515152	0.151515151515152	0.121212121212121	0.0606060606060606	0.0303030303030303	0.0303030303030303	0.0606060606060606	0.0303030303030303	0.0303030303030303
12	strio	PPE -	0.333333333333333	0.363636363636364	0.242424242424242	0.303030303030303	0.242424242424242	0.181818181818182	0.121212121212121	0.121212121212121	0.121212121212121	0.0606060606060606	0.0606060606060606	0.0909090909090909	0.0606060606060606	0.0909090909090909	0.0606060606060606	0.0606060606060606	0.121212121212121	0.0606060606060606	0.0606060606060606	0.0303030303030303	0.0	0.0303030303030303	0.0303030303030303	0.0303030303030303	0.0303030303030303	0.0909090909090909	0.0909090909090909	0.0909090909090909	0.0303030303030303	0.0	0.0
13	strio	Left	0.0	0.0	0.0303030303030303	0.0606060606060606	0.0909090909090909	0.181818181818182	0.121212121212121	0.0909090909090909	0.0303030303030303	0.0	0.0303030303030303	0.151515151515152	0.303030303030303	0.333333333333333	0.303030303030303	0.181818181818182	0.0606060606060606	0.0606060606060606	0.121212121212121	0.0606060606060606	0.0606060606060606	0.0303030303030303	0.0606060606060606	0.0909090909090909	0.0303030303030303	0.0606060606060606	0.0606060606060606	0.0606060606060606	0.0909090909090909	0.0606060606060606	0.0
13	strio	Stay	0.0	0.0	0.0303030303030303	0.0606060606060606	0.121212121212121	0.0606060606060606	0.0909090909090909	0.0909090909090909	0.0606060606060606	0.0909090909090909	0.0909090909090909	0.0303030303030303	0.0	0.0303030303030303	0.0606060606060606	0.0	0.0	0.0	0.0303030303030303	0.0	0.0	0.0	0.0	0.0	0.0303030303030303	0.0606060606060606	0.0303030303030303	0.0303030303030303	0.0303030303030303	0.0	0.0
13	strio	No reward	0.0909090909090909	0.0606060606060606	0.0303030303030303	0.0606060606060606	0.0303030303030303	0.0	0.0	0.0	0.0	0.0303030303030303	0.0606060606060606	0.121212121212121	0.121212121212121	0.0909090909090909	0.0909090909090909	0.151515151515152	0.242424242424242	0.424242424242424	0.484848484848485	0.454545454545455	0.515151515151515	0.575757575757576	0.515151515151515	0.515151515151515	0.333333333333333	0.242424242424242	0.242424242424242	0.181818181818182	0.151515151515152	0.242424242424242	0.151515151515152
13	strio	RPE -	0.0606060606060606	0.0303030303030303	0.0303030303030303	0.0303030303030303	0.0303030303030303	0.0303030303030303	0.0	0.0	0.0	0.0	0.0303030303030303	0.0303030303030303	0.0303030303030303	0.0303030303030303	0.0606060606060606	0.0303030303030303	0.0303030303030303	0.0909090909090909	0.0909090909090909	0.151515151515152	0.181818181818182	0.151515151515152	0.151515151515152	0.121212121212121	0.242424242424242	0.424242424242424	0.333333333333333	0.333333333333333	0.272727272727273	0.212121212121212	0.212121212121212
13	strio	No puff	0.0	0.0	0.0	0.0303030303030303	0.0303030303030303	0.0	0.0303030303030303	0.0	0.0303030303030303	0.0303030303030303	0.0	0.0	0.0303030303030303	0.0	0.0	0.0	0.0303030303030303	0.0	0.0	0.0	0.0	0.0	0.0	0.0	0.0	0.0303030303030303	0.0	0.0	0.0	0.0	0.0
13	strio	PPE -	0.151515151515152	0.151515151515152	0.0909090909090909	0.0909090909090909	0.0909090909090909	0.0909090909090909	0.0606060606060606	0.0303030303030303	0.0606060606060606	0.0303030303030303	0.0	0.0303030303030303	0.121212121212121	0.0909090909090909	0.0909090909090909	0.151515151515152	0.0606060606060606	0.0909090909090909	0.0909090909090909	0.0606060606060606	0.0909090909090909	0.0303030303030303	0.0	0.0303030303030303	0.0303030303030303	0.0303030303030303	0.0	0.0	0.0303030303030303	0.0606060606060606	0.0909090909090909
