# Supplementary material for: Multiplexed action-outcome representation by striatal striosome-matrix compartments detected with a mouse cost-benefit foraging task
Source: Nat Commun. 2022 Mar 22;13:1541. doi: 10.1038/s41467-022-28983-5 (PMC8941061; doi:10.1038/s41467-022-28983-5)
Supplement: Supplementary file 3 — Source Data [file 41467_2022_28983_MOESM3_ESM.zip › source_data/Fig 7F.csv]

Compartment	Repetition	Reward	Puff	Switch
All	1	2.5	8.75	40
All	2	3.75	23.75	31.25
All	3	1.25	11.25	38.75
All	4	2.5	21.25	45
All	5	1.25	21.25	36.25
All	6	1.25	10	42.5
All	7	5	20	40
All	8	2.5	23.75	47.5
All	9	1.25	10	43.75
All	10	1.38889	16.6667	41.6667
Strio	1	5	7.5	27.5
Strio	2	2.5	17.5	43.75
Strio	3	3.75	17.5	47.5
Strio	4	5	10	42.5
Strio	5	5	17.5	40
Strio	6	0	15	38.75
Strio	7	6.25	18.75	38.75
Strio	8	2.5	13.75	48.75
Strio	9	1.25	18.75	41.25
Strio	10	1.38889	19.4444	33.3333
Matrix	1	10	25	38.75
Matrix	2	6.25	25	43.75
Matrix	3	5	15	37.5
Matrix	4	6.25	25	42.5
Matrix	5	12.5	31.25	35
Matrix	6	5	28.75	43.75
Matrix	7	8.75	37.5	47.5
Matrix	8	7.5	33.75	51.25
Matrix	9	11.25	26.25	43.75
Matrix	10	4.16667	27.7778	54.1667
