# Supplementary material for: Multiplexed action-outcome representation by striatal striosome-matrix compartments detected with a mouse cost-benefit foraging task
Source: Nat Commun. 2022 Mar 22;13:1541. doi: 10.1038/s41467-022-28983-5 (PMC8941061; doi:10.1038/s41467-022-28983-5)
Supplement: Supplementary file 3 — Source Data [file 41467_2022_28983_MOESM3_ESM.zip › source_data/Fig S1A.csv]

	Habituation	stage 1	stage 2	stage 3	Type
0.0	4	10	25	6	control
1.0	4	9	9	12	control
2.0	4	10	19	6	control
3.0	3	12	18	8	control
4.0	3	8	19	11	control
5.0	3	8	21	12	control
6.0	3	8	24	31	control
7.0	3	7	22	18	control
8.0	6	7	23	12	control
9.0	4	10	8	9	control
10.0	6	6	42	7	cannula
11.0	5	4	5	24	cannula
12.0	5	6	5	9	cannula
13.0	6	12	13	8	cannula
14.0	7	15	14	14	cannula
15.0	3	5	17	12	cannula
16.0	3	9	9	17	cannula
17.0	2	9	19	10	cannula
18.0	3	10	18	17	cannula
19.0	3	8	15	11	cannula
20.0	4	7	15	16	cannula
21.0	3	7	18	12	cannula
22.0	8	6	8	22	cannula
