# Supplementary material for: Multiplexed action-outcome representation by striatal striosome-matrix compartments detected with a mouse cost-benefit foraging task
Source: Nat Commun. 2022 Mar 22;13:1541. doi: 10.1038/s41467-022-28983-5 (PMC8941061; doi:10.1038/s41467-022-28983-5)
Supplement: Supplementary file 3 — Source Data [file 41467_2022_28983_MOESM3_ESM.zip › source_data/Fig S1BCDE.csv]

	type	n_trials	RT	bias	bias_abs
0.0	cannula	445	0.771055836	-0.070652174	0.070652174
1.0	cannula	420	0.813165892	-0.055718475	0.055718475
2.0	cannula	432	0.58319528	-0.103448276	0.103448276
3.0	cannula	479	0.746728542	-0.027027027	0.027027027
4.0	cannula	289	0.646641076	0.086142322	0.086142322
5.0	cannula	305	0.680218261	-0.101639344	0.101639344
6.0	cannula	600	0.611042917	0.244	0.244
7.0	cannula	338	0.514055276	0.159159159	0.159159159
8.0	cannula	333	0.811702429	-0.064638783	0.064638783
9.0	cannula	375	0.563108042	0.125364431	0.125364431
10.0	cannula	357	0.657281151	-0.076433121	0.076433121
11.0	cannula	410	0.689627463	-0.005494505	0.005494505
12.0	cannula	543	0.833612768	0.01039501	0.01039501
13.0	cannula	392	0.787342481	0.043165468	0.043165468
14.0	cannula	409	0.723406968	-0.068119891	0.068119891
15.0	cannula	476	0.64655761	-0.005649718	0.005649718
16.0	cannula	389	0.70464912	-0.084337349	0.084337349
17.0	cannula	600	0.749940543	-0.008547009	0.008547009
18.0	cannula	468	0.936623023	0.033519553	0.033519553
19.0	cannula	424	0.87181537	-0.059701493	0.059701493
20.0	cannula	600	0.832539047	-0.111940299	0.111940299
21.0	cannula	796	0.58170192	-0.071428571	0.071428571
22.0	cannula	347	0.511955549	-0.06744868	0.06744868
23.0	cannula	493	0.463267083	-0.080168776	0.080168776
24.0	cannula	348	0.497534989	-0.304093567	0.304093567
25.0	cannula	436	0.544602777	-0.211267606	0.211267606
26.0	cannula	362	0.605789467	-0.141700405	0.141700405
27.0	cannula	525	0.548004804	0.018480493	0.018480493
28.0	cannula	407	0.636469726	0.136094675	0.136094675
29.0	cannula	493	0.55726859	0.086757991	0.086757991
30.0	cannula	383	0.647559135	0.027624309	0.027624309
31.0	cannula	448	0.538304338	0.106849315	0.106849315
32.0	cannula	411	0.62099287	-0.010169492	0.010169492
33.0	cannula	410	0.740189262	0.036414566	0.036414566
34.0	cannula	405	0.611438954	0.018181818	0.018181818
35.0	cannula	556	0.538579698	0.010909091	0.010909091
36.0	cannula	327	0.735264685	0.006329114	0.006329114
37.0	cannula	397	0.636859102	0.110526316	0.110526316
38.0	cannula	399	0.704914111	0.109859155	0.109859155
39.0	control	553	0.444162444	-0.100775194	0.100775194
40.0	control	493	0.433373988	0.138461538	0.138461538
41.0	control	388	0.509199274	0.04398827	0.04398827
42.0	control	480	0.463780661	0.026086957	0.026086957
43.0	control	332	0.473103799	0.018292683	0.018292683
44.0	control	365	0.670659059	-0.011173184	0.011173184
45.0	control	476	0.544590159	-0.189189189	0.189189189
46.0	control	415	0.533532994	-0.065934066	0.065934066
47.0	control	442	0.556463983	0.014423077	0.014423077
48.0	control	447	0.563157423	0.016241299	0.016241299
49.0	control	443	0.50572268	-0.080952381	0.080952381
50.0	control	393	0.502780172	-0.010416667	0.010416667
51.0	control	413	0.570869824	-0.108247423	0.108247423
52.0	control	412	0.510217915	-0.117794486	0.117794486
53.0	control	440	0.501925118	-0.072115385	0.072115385
54.0	control	391	0.450741397	0.058823529	0.058823529
55.0	control	379	0.536515662	0.030640669	0.030640669
56.0	control	569	0.567306318	-0.326180258	0.326180258
57.0	control	497	0.5540971	-0.142857143	0.142857143
58.0	control	519	0.449464741	0.005025126	0.005025126
59.0	control	472	0.491269996	-0.096069869	0.096069869
60.0	control	420	0.43888337	0.151670951	0.151670951
61.0	control	559	0.380192571	-0.052173913	0.052173913
62.0	control	353	0.519797457	0.183673469	0.183673469
63.0	control	506	0.445832198	0.123076923	0.123076923
64.0	control	410	0.451315831	0.27173913	0.27173913
65.0	control	460	0.518861921	-0.081730769	0.081730769
66.0	control	442	0.495915296	-0.110599078	0.110599078
67.0	control	434	0.5172216	0.172774869	0.172774869
68.0	control	448	0.452841288	-0.139013453	0.139013453
