# Supplementary material for: Multiplexed action-outcome representation by striatal striosome-matrix compartments detected with a mouse cost-benefit foraging task
Source: Nat Commun. 2022 Mar 22;13:1541. doi: 10.1038/s41467-022-28983-5 (PMC8941061; doi:10.1038/s41467-022-28983-5)
Supplement: Supplementary file 3 — Source Data [file 41467_2022_28983_MOESM3_ESM.zip › source_data/Fig S2EF.csv]

Mouse	Left, no reward	Left, reward	Right, no reward	Right, reward	Left, no puff	Left, puf	Right, no puff	Right, puff
1	21.1538461538462	9.61538461538462	50	0	0	26.9230769230769	0	75
2	17.2222222222222	7.77777777777778	13.75	23.75	5	9.44444444444445	11.25	18.75
3	24.3243243243243	33.7837837837838	29.0909090909091	25.4545454545455	4.05405405405405	39.1891891891892	7.87878787878788	20.6060606060606
4	6.66666666666667	26.6666666666667	44.4444444444444	22.2222222222222	0	20	33.3333333333333	22.2222222222222
5	23.7623762376238	14.8514851485149	13.7931034482759	29.3103448275862	4.95049504950495	12.8712871287129	12.0689655172414	8.62068965517242
6	11.3636363636364	34.0909090909091	50	22.2222222222222	15.9090909090909	27.2727272727273	22.2222222222222	22.2222222222222
7	8.33333333333333	0	14.2857142857143	0	8.33333333333333	8.33333333333333	14.2857142857143	42.8571428571429
8	13.5135135135135	5.40540540540541	27.7777777777778	8.33333333333333	2.7027027027027	13.5135135135135	0	36.1111111111111
9	21.1538461538462	7.69230769230769	17.4603174603175	23.8095238095238	7.69230769230769	13.4615384615385	9.52380952380952	23.8095238095238
10	16.3265306122449	10.2040816326531	25	9.61538461538462	18.3673469387755	10.2040816326531	7.69230769230769	11.5384615384615
11	19.2982456140351	8.7719298245614	14.2857142857143	0	19.2982456140351	12.280701754386	0	28.5714285714286
12	22.2222222222222	22.2222222222222	8.33333333333333	41.6666666666667	0	22.2222222222222	8.33333333333333	41.6666666666667
13	12.5	12.5	16.6666666666667	16.6666666666667	0	0	0	50
