# Supplementary material for: Multiplexed action-outcome representation by striatal striosome-matrix compartments detected with a mouse cost-benefit foraging task
Source: Nat Commun. 2022 Mar 22;13:1541. doi: 10.1038/s41467-022-28983-5 (PMC8941061; doi:10.1038/s41467-022-28983-5)
Supplement: Supplementary file 3 — Source Data [file 41467_2022_28983_MOESM3_ESM.zip › source_data/Fig S2GH.csv]

Mouse	No reward, right	Reward, right	No reward, left	Reward, left	No puff, right	Puff, right	No puff, left	Puff, left
1	14.6666666666667	2.66666666666667	15	5	0	0	12.8712871287129	0.99009900990099
2	18.1395348837209	3.25581395348837	9.5	15	19.3548387096774	12.9032258064516	13.0718954248366	5.22875816993464
3	6.35593220338983	12.7118644067797	6.43564356435644	26.2376237623762	15.1515151515152	24.2424242424242	13.7323943661972	8.09859154929578
4	12.5	16.6666666666667	50	20	20	40	12	4
5	9.31372549019608	4.90196078431373	14.1843971631206	11.3475177304965	4.54545454545455	9.09090909090909	12.6984126984127	3.96825396825397
6	5.17241379310345	13.7931034482759	20.6896551724138	6.89655172413793	38.0952380952381	14.2857142857143	15.0684931506849	9.58904109589041
7	8.33333333333333	8.33333333333333	0	0	0	0	11.7647058823529	29.4117647058824
8	5.625	5	5.40540540540541	10.8108108108108	0	5.26315789473684	5.60747663551402	10.2803738317757
9	4.9079754601227	9.20245398773006	7.35294117647059	20.5882352941176	20	13.3333333333333	3.57142857142857	11.4285714285714
10	9.84848484848485	6.81818181818182	16.6666666666667	29.1666666666667	25	17.5	5.47945205479452	6.84931506849315
11	15.8730158730159	1.58730158730159	23.5294117647059	5.88235294117647	36.3636363636364	4.54545454545455	5.45454545454545	3.63636363636364
12	10	30	5.55555555555556	16.6666666666667	16.6666666666667	0	5.12820512820513	7.69230769230769
13	7.14285714285714	3.57142857142857	12.5	12.5	0	0	3.44827586206897	6.89655172413793
