# Supplementary material for: Multiplexed action-outcome representation by striatal striosome-matrix compartments detected with a mouse cost-benefit foraging task
Source: Nat Commun. 2022 Mar 22;13:1541. doi: 10.1038/s41467-022-28983-5 (PMC8941061; doi:10.1038/s41467-022-28983-5)
Supplement: Supplementary file 3 — Source Data [file 41467_2022_28983_MOESM3_ESM.zip › source_data/Fig S2K.csv]

	Reward - first	Reward - other	No reward - first	No reward - other	Puf - first	Puff - other	No puff - first	No puff - other
1.0	0.185483316133471	0.157637252465392	0.13671826625387	0.145210927960928	0.195177984223105	0.176287349998898	0.0862068965517241	0.119294605809129
2.0	0.226336712715389	0.180504832157572	0.116950333889127	0.139628897480314	0.173987498898294	0.158313809063186	0.153965251350027	0.149482129943454
3.0	0.290902354621071	0.261145486990351	0.143714684168979	0.149261778305307	0.202929871464295	0.188587838899129	0.175887526938078	0.190934206981193
4.0	0.178947368421053	0.205844155844156	0.189886480908153	0.155432078736751	0.141587301587302	0.128215573179524	0.0632748538011696	0.0807984494941017
5.0	0.224450663453364	0.18986610472003	0.11646328211297	0.136121633138764	0.218108819881367	0.182108644402114	0.172275370423904	0.174057305671259
6.0	0.188033113894516	0.176245003396453	0.165063520871143	0.156446774189955	0.170597727194699	0.163251158527815	0.140531190787266	0.142403764427757
7.0	0.337611607142857	0.236459259670965	0.0820707070707071	0.0931860982708441	0.206971677559913	0.174974895618625	0.175438596491228	0.0929292929292929
8.0	0.236985754227134	0.187465512443427	0.126120281765019	0.109139287206194	0.150391608794143	0.144657411964162	0.137827250013579	0.127602105846466
9.0	0.228037364371036	0.206724240756033	0.112072568481997	0.112990522790187	0.213250397392158	0.19096281172881	0.128571428571429	0.112622265883195
10.0	0.168646820856489	0.139876294914515	0.154441729947101	0.15334198656563	0.18050875393744	0.173080953131354	0.160931677018634	0.154561471088971
11.0	0.362745098039216	0.307853430085945	0.160211254446843	0.154873921206659	0.256716139537887	0.241868448151078	0.223766803372067	0.205744970600478
12.0	0.157329598506069	0.16326128717896	0.222142857142857	0.18694964028777	0.199119593856436	0.165375573698707	0.236842105263158	0.181306306306306
13.0	0.132352941176471	0.114519303353823	0.200280112044818	0.16851523740906	0.192921960072595	0.164465304967215	0.0822368421052632	0.0695487064727223
