# Supplementary material for: Multiplexed action-outcome representation by striatal striosome-matrix compartments detected with a mouse cost-benefit foraging task
Source: Nat Commun. 2022 Mar 22;13:1541. doi: 10.1038/s41467-022-28983-5 (PMC8941061; doi:10.1038/s41467-022-28983-5)
Supplement: Supplementary file 3 — Source Data [file 41467_2022_28983_MOESM3_ESM.zip › source_data/Fig S3B.csv]

choice	reward	puff	mouse	Left - reward - no puff	Left - no reward - puff	Right - reward - no puff	Right - no reward - puff
Left	no reward	puff	1	2.41909667228571	2.48966313914285	1.47487569385714	0.387484880428571
Left	no reward	puff	2	1.242500239625	3.451861868575	0.516685774049999	1.156126004775
Left	no reward	puff	3	0.7548210792	3.02239097679999	0.932206950149999	0.736104735
Left	no reward	puff	4	3.62972396733333	2.34963968766666	0.659356879333333	0.759260069333333
Left	no reward	puff	5	1.46396943518518	3.41519592503703	0.837962369481481	1.17743229077777
Left	no reward	puff	6	0.982802133923076	4.48237895515384	0.342626338615384	0.643630993461538
Left	no reward	puff	7	0.4021695018	4.4462475974	0.0537408262	0.1099493824
Left	no reward	puff	8	0.139773863	5.493434042	0.7686842526	0.659946791
Left	no reward	puff	9	1.05355790923076	3.58988970107692	0.756921579384615	0.994066216615384
Left	no reward	puff	10	0.91473399625	3.594074095875	1.031827488375	1.061672952
Left	no reward	puff	11	1.24084006323076	3.618992323	0.366870108384615	0.610453768
Left	no reward	puff	12	1.1786088023	3.14915607449999	0.456758685099999	0.7512567961
Left	no reward	puff	13	2.14489821283333	3.04821669566666	1.5562725185	0.5025231965
Left	reward	no puff	1	6.38623386158064	0.741639430548387	1.56240842796774	0.480661837774193
Left	reward	no puff	2	4.87981103088	0.939959239146666	1.22518958181333	0.625678767199999
Left	reward	no puff	3	4.391168418375	0.2924908581	1.535215709925	0.509822691075
Left	reward	no puff	4	5.1126730955	0.828733596499999	1.8325075051	0.447629564299999
Left	reward	no puff	5	4.00374887036	0.83604752734	0.969525540279999	0.631909849099999
Left	reward	no puff	6	4.99794783491666	0.60007609125	2.18480534541666	0.496943798666666
Left	reward	no puff	7	2.85083953699999	0.0286108677499999	2.04348475925	0
Left	reward	no puff	8	6.43762937195999	0.46536853252	1.41747106452	0.479926731139999
Left	reward	no puff	9	3.56578503343589	0.498457795	1.04561036625641	0.468995714794871
Left	reward	no puff	10	4.3528038297037	0.796524030814814	1.31969399429629	0.375966825111111
Left	reward	no puff	11	5.83590682032142	0.498353133964285	0.371796408428571	0.3371767925
Left	reward	no puff	12	5.04293113683333	1.1554564185	0.215613393333333	0.552632007166666
Left	reward	no puff	13	5.65480739385714	0.705643577428571	1.74738955157142	0.523632303285714
Right	no reward	puff	1	1.890062178	0.395351551	2.045650103	1.262476677
Right	no reward	puff	2	1.030228855	1.09749411869767	0.918725610558139	3.24288216906976
Right	no reward	puff	3	0.729907352815789	0.658531349289473	0.811819883078947	2.75031495360526
Right	no reward	puff	4	0.1948514735	0	2.68849604049999	3.6429443315
Right	no reward	puff	5	0.772262353133333	1.00865395823333	0.894260218466666	3.58899307896666
Right	no reward	puff	6	0.820483422571428	0.645654660785714	0.792567209071428	6.29474615371428
Right	no reward	puff	7	0.260256098666666	0.531181804333333	0.446621874	4.59809001349999
Right	no reward	puff	8	0.471407110117647	0.476358039470588	0.820938125352941	4.39265209417647
Right	no reward	puff	9	0.767580252187499	1.2205308196875	1.035620451625	3.1517284595
Right	no reward	puff	10	1.226101956	0.497434985153846	1.01729132407692	4.05486848
Right	no reward	puff	11	0.339313091857142	1.44415706285714	0.598516759	2.67388547385714
Right	no reward	puff	12	1.6654106435	0.95774917	1.627170625	1.7714115405
Right	reward	no puff	1	1.51186750021428	1.05481900878571	3.31941842135714	0.621732586
Right	reward	no puff	2	1.28277220315555	0.790020365999999	3.49667701837777	0.751135698533333
Right	reward	no puff	3	1.23460310724999	0.280043850499999	5.22085489343181	0.474840767795454
Right	reward	no puff	4	0.510919251555555	0.183911482222222	5.27343988144444	0.498191971888889
Right	reward	no puff	5	1.29925213258064	0.543775408516129	3.89449621974193	1.03025489832258
Right	reward	no puff	6	1.20724195935	0.29048194015	5.69437661775	0.35310538565
Right	reward	no puff	7	1.68707591239999	0.1684602686	11.7144574468	0.2187015954
Right	reward	no puff	8	0.85209288815873	0.377067616825396	8.27047283265079	0.369802310698412
Right	reward	no puff	9	1.66244734208823	0.564326297235294	4.53402361602941	0.523913298029411
Right	reward	no puff	10	1.22850656331034	0.708285864517241	4.21277645082758	0.745439264655172
Right	reward	no puff	11	0.823942563363636	0.919893326545454	5.57550395118181	0.401396960363636
Right	reward	no puff	12	0.746927803636363	0.669129354545454	5.47090691336363	0.557083909454545
Right	reward	no puff	13	0	0	7.958493921	0.00859347966666666
