# Supplementary material for: Multiplexed action-outcome representation by striatal striosome-matrix compartments detected with a mouse cost-benefit foraging task
Source: Nat Commun. 2022 Mar 22;13:1541. doi: 10.1038/s41467-022-28983-5 (PMC8941061; doi:10.1038/s41467-022-28983-5)
Supplement: Supplementary file 3 — Source Data [file 41467_2022_28983_MOESM3_ESM.zip › source_data/Fig S4A.csv]

accuracy	model	mouse/session
0.765006142999999	RL 2 sets Q-values	1
0.762918115	RL 1 set Q-values	1
0.684756005	RL 2 sets Q-values	2
0.681506425	RL 1 set Q-values	2
0.719231399	RL 2 sets Q-values	3
0.72080589	RL 1 set Q-values	3
0.709495045	RL 2 sets Q-values	4
0.705735175	RL 1 set Q-values	4
0.769953224	RL 2 sets Q-values	5
0.7680769	RL 1 set Q-values	5
0.753149911	RL 2 sets Q-values	6
0.749773237	RL 1 set Q-values	6
0.757484643	RL 2 sets Q-values	7
0.753073123	RL 1 set Q-values	7
0.757888333	RL 2 sets Q-values	8
0.755288775	RL 1 set Q-values	8
0.761043472	RL 2 sets Q-values	9
0.765268275999999	RL 1 set Q-values	9
0.746252226	RL 2 sets Q-values	10
0.758997385	RL 1 set Q-values	10
0.755402972	RL 2 sets Q-values	11
0.752979037	RL 1 set Q-values	11
0.744612112	RL 2 sets Q-values	12
0.746271508	RL 1 set Q-values	12
0.706739795	RL 2 sets Q-values	13
0.693192503	RL 1 set Q-values	13
