# Supplementary material for: Multiplexed action-outcome representation by striatal striosome-matrix compartments detected with a mouse cost-benefit foraging task
Source: Nat Commun. 2022 Mar 22;13:1541. doi: 10.1038/s41467-022-28983-5 (PMC8941061; doi:10.1038/s41467-022-28983-5)
Supplement: Supplementary file 3 — Source Data [file 41467_2022_28983_MOESM3_ESM.zip › source_data/Fig S4B.csv]

accuracy	model	mouse/session
0.673337454	RL alpha=1	1
0.599907991	RL same parameters	1
0.755974690999999	RL 2 learning params	1
0.716997795999999	RL 1 learning param	1
0.711834361	regression	1
0.753805141	RL 1 decay	1
0.649234282	RL alpha=1	2
0.601952933	RL same parameters	2
0.682799229	RL 2 learning params	2
0.665848898	RL 1 learning param	2
0.672283671	regression	2
0.650015873999999	RL 1 decay	2
0.711973744	RL alpha=1	3
0.621092529	RL same parameters	3
0.723188254	RL 2 learning params	3
0.698526566	RL 1 learning param	3
0.625663169	regression	3
0.709788425	RL 1 decay	3
0.688978743	RL alpha=1	4
0.696399268	RL same parameters	4
0.696441683	RL 2 learning params	4
0.689345403	RL 1 learning param	4
0.63926581	regression	4
0.696746410999999	RL 1 decay	4
0.72390886	RL alpha=1	5
0.67446089	RL same parameters	5
0.768368924	RL 2 learning params	5
0.739363627	RL 1 learning param	5
0.791846807	regression	5
0.714324864	RL 1 decay	5
0.693916865999999	RL alpha=1	6
0.620309064	RL same parameters	6
0.750281925	RL 2 learning params	6
0.721670455	RL 1 learning param	6
0.673584988	regression	6
0.736514214	RL 1 decay	6
0.690585174	RL alpha=1	7
0.606919978	RL same parameters	7
0.756908504	RL 2 learning params	7
0.729419475999999	RL 1 learning param	7
0.702654821	regression	7
0.740274177	RL 1 decay	7
0.731378092	RL alpha=1	8
0.634050996	RL same parameters	8
0.757064238	RL 2 learning params	8
0.750333585	RL 1 learning param	8
0.726301401	regression	8
0.727184315999999	RL 1 decay	8
0.729415735	RL alpha=1	9
0.585583542999999	RL same parameters	9
0.765843374	RL 2 learning params	9
0.739894094	RL 1 learning param	9
0.687892504	regression	9
0.718924312999999	RL 1 decay	9
0.661235644	RL alpha=1	10
0.609204301	RL same parameters	10
0.747531086	RL 2 learning params	10
0.722347788	RL 1 learning param	10
0.773470827	regression	10
0.729080977	RL 1 decay	10
0.678042956	RL alpha=1	11
0.683894367	RL same parameters	11
0.749962345	RL 2 learning params	11
0.708880245	RL 1 learning param	11
0.810396815	regression	11
0.734802299	RL 1 decay	11
0.717875589	RL alpha=1	12
0.567557364	RL same parameters	12
0.73784458	RL 2 learning params	12
0.711357591	RL 1 learning param	12
0.791913205999999	regression	12
0.724755869	RL 1 decay	12
0.650411231	RL alpha=1	13
0.605481282999999	RL same parameters	13
0.69865956	RL 2 learning params	13
0.672761732	RL 1 learning param	13
0.796267945	regression	13
0.671236525	RL 1 decay	13
0.723652995	regression	14
0.697984453	regression	15
0.619418532999999	regression	16
0.728058512	regression	17
0.726771823	regression	18
0.815533837	regression	19
0.764529198	regression	20
0.795436614	regression	21
0.729517888	regression	22
0.766924754	regression	23
0.785158052	regression	24
0.737991773	regression	25
0.72030831	regression	26
0.782292749	regression	27
0.720562169	regression	28
0.796682097	regression	29
0.765171261	regression	30
0.760442825999999	regression	31
0.759719297999999	regression	32
0.67387736	regression	33
0.754265797	regression	34
0.744057970999999	regression	35
0.72381521	regression	36
0.731318187999999	regression	37
0.717366803	regression	38
0.713227977999999	regression	39
0.780711327	regression	40
0.762049232	regression	41
0.789958929	regression	42
0.715926972	regression	43
0.72785486	regression	44
0.818641842	regression	45
0.744739827999999	regression	46
0.778212765999999	regression	47
0.639230428999999	regression	48
0.695991785	regression	49
0.725615091	regression	50
0.662807185	regression	51
0.757413082	regression	52
0.657947596	regression	53
0.733918325	regression	54
0.696919416	regression	55
0.771436792	regression	56
0.693258212	regression	57
0.78630954	regression	58
0.731219812999999	regression	59
0.769087439	regression	60
0.801567128	regression	61
0.758554779	regression	62
0.757791849	regression	63
0.755176852	regression	64
0.789107962	regression	65
0.777872343	regression	66
0.728455292	regression	67
0.708028169	regression	68
0.757898309	regression	69
0.77893143	regression	70
0.735921569	regression	71
0.671564514	regression	72
0.640049994	regression	73
0.756195000999999	regression	74
0.692149009	regression	75
