# Supplementary material for: Multiplexed action-outcome representation by striatal striosome-matrix compartments detected with a mouse cost-benefit foraging task
Source: Nat Commun. 2022 Mar 22;13:1541. doi: 10.1038/s41467-022-28983-5 (PMC8941061; doi:10.1038/s41467-022-28983-5)
Supplement: Supplementary file 3 — Source Data [file 41467_2022_28983_MOESM3_ESM.zip › source_data/Fig S4C.csv]

Mouse	Reward	RPE	Puff	PPE	PE	Combined value
1	0.406417112	0.187165775	0.64171123	0.299465241	0.304812834	0.080213904
2	0.248917749	0.29978355	0.183982683999999	0.119047619	0.198051948	0.130952381
3	0.343884892	0.423021583	0.423021583	0.355395682999999	0.325179856	0.14676259
4	0.194029851	0.208955224	0.388059701	0.28358209	0.208955224	0.134328358
5	0.239455782	0.259863946	0.2	0.118367347	0.149659864	0.097959184
6	0.472727272999999	0.266666666999999	0.381818182	0.309090908999999	0.175757576	0.181818182
7	0.272727273	0.363636364	0.113636364	0.204545455	0.136363635999999	0.340909091
8	0.137583893	0.134228188	0.17114094	0.140939597	0.104026845999999	0.137583893
9	0.28817734	0.15270936	0.300492611	0.231527094	0.219211823	0.174876847
10	0.172881356	0.111864407	0.196610168999999	0.128813559	0.115254237	0.216949153
11	0.093596059	0.098522167	0.24137931	0.197044335	0.123152709	0.162561575999999
12	0.584158416	0.237623762	0.376237624	0.316831683	0.257425743	0.227722772
13	0.206896551999999	0.08045977	0.206896551999999	0.218390805	0.126436782	0.068965517
