# Supplementary material for: Multiplexed action-outcome representation by striatal striosome-matrix compartments detected with a mouse cost-benefit foraging task
Source: Nat Commun. 2022 Mar 22;13:1541. doi: 10.1038/s41467-022-28983-5 (PMC8941061; doi:10.1038/s41467-022-28983-5)
Supplement: Supplementary file 3 — Source Data [file 41467_2022_28983_MOESM3_ESM.zip › source_data/Fig S4D.csv]

Mouse	RPE	PPE	Combined PE
1	0.353535353999999	0.292929293	0.136363635999999
2	0.240334378	0.264367816	0.084639498
3	0.458689458999999	0.452991453	0.182336181999999
4	0.275362318999999	0.289855072	0.072463768
5	0.221635883999999	0.232189974	0.079155673
6	0.351351351	0.356756757	0.237837838
7	0.264150943	0.339622642	0.150943396
8	0.188202247	0.191011236	0.126404494
9	0.306220096	0.337320574	0.203349282
10	0.189274448	0.195583596	0.119873817
11	0.166666667	0.166666667	0.114285714
12	0.150943396	0.169811321	0.132075472
13	0.217821782	0.207920792	0.128712871
