# Supplementary material for: Multiplexed action-outcome representation by striatal striosome-matrix compartments detected with a mouse cost-benefit foraging task
Source: Nat Commun. 2022 Mar 22;13:1541. doi: 10.1038/s41467-022-28983-5 (PMC8941061; doi:10.1038/s41467-022-28983-5)
Supplement: Supplementary file 3 — Source Data [file 41467_2022_28983_MOESM3_ESM.zip › source_data/Fig S4E.csv]

Mouse	value_neurons_Reward	value_neurons_RPE	value_neurons_Puff	value_neurons_PPE	value_neurons_PE	value_neurons_value	non_value_neurons_Reward	non_value_neurons_RPE	non_value_neurons_Puff	non_value_neurons_PPE	non_value_neurons_PE	non_value_neurons_value
1	0.363636364	0.136363635999999	0.833333333	0.287878788	0.303030303	0	0.571428571	0.285714286	0.571428571	0.5	0.357142857	0.071428571
2	0.186206896999999	0.275862069	0.255172413999999	0.172413793	0.186206896999999	0.193103448	0.428571429	0.371428571	0.371428571	0.271428571	0.214285714	0.157142857
3	0.211111111	0.3	0.344444443999999	0.366666667	0.233333333	0.122222221999999	0.547619047999999	0.517857143	0.654761905	0.446428571	0.357142857	0.202380952
4	0	0	0.625	0.25	0.125	0.125	0.181818182	0.363636364	0.272727273	0.363636364	0.090909091	0.272727273
5	0.2	0.2	0.190909091	0.118181818	0.209090909	0.145454545	0.385542169	0.265060241	0.373493976	0.180722892	0.156626506	0.0481927709999999
6	0.305555556	0.25	0.527777777999999	0.277777778	0.222222222	0.166666667	0.380952381	0.30952381	0.428571429	0.404761905	0.261904762	0.119047619
7	0	0.75	0	0	0.25	0.5	0.625	0.5	0.5	0.25	0	0.25
8	0.175438596	0.192982456	0.245614035	0.157894736999999	0.105263158	0.122807018	0.114754098	0.081967213	0.163934426	0.081967213	0.081967213	0.196721311
9	0.276190476	0.066666667	0.4	0.266666666999999	0.19047619	0.123809524	0.434782609	0.195652173999999	0.434782609	0.304347826	0.217391303999999	0.304347826
10	0.225806452	0.112903226	0.403225806	0.177419355	0.096774194	0.209677418999999	0.166666667	0.119047619	0.166666667	0.095238095	0.166666667	0.238095238
11	0.066666667	0	0.4	0.2	0.133333333	0.333333333	0.181818182	0.113636364	0.272727273	0.136363635999999	0.113636364	0.272727273
12	0.636363636	0.181818182	0.545454545	0.454545455	0.181818182	0.272727273	0.684210526	0.315789473999999	0.631578947	0.368421052999999	0.315789473999999	0.157894736999999
13	0.4	0.066666667	0.066666667	0.6	0.2	0.133333333	0.1875	0.0625	0.1875	0.25	0	0.0625
