# Supplementary material for: Multiplexed action-outcome representation by striatal striosome-matrix compartments detected with a mouse cost-benefit foraging task
Source: Nat Commun. 2022 Mar 22;13:1541. doi: 10.1038/s41467-022-28983-5 (PMC8941061; doi:10.1038/s41467-022-28983-5)
Supplement: Supplementary file 3 — Source Data [file 41467_2022_28983_MOESM3_ESM.zip › source_data/Fig S5A.csv]

Mouse	Striosome	Matrix
1	6.451612903	5.185185185
2	6.481481481	10.81871345
3	4.281345566	6.082289803
4	9.756097561	14.28571429
5	12.61829653	13.39130435
6	8.411214953	6.849315068
7	6.818181818	0
8	3.003003003	2.73556231
9	6.285714286	9.836065574
10	5.970149254	5.704697987
11	1.538461538	2.362204724
12	16.66666667	6.779661017
13	8.333333333	3.614457831
