# Supplementary material for: Multiplexed action-outcome representation by striatal striosome-matrix compartments detected with a mouse cost-benefit foraging task
Source: Nat Commun. 2022 Mar 22;13:1541. doi: 10.1038/s41467-022-28983-5 (PMC8941061; doi:10.1038/s41467-022-28983-5)
Supplement: Supplementary file 3 — Source Data [file 41467_2022_28983_MOESM3_ESM.zip › source_data/Fig S5B.csv]

Mouse	Striosome	Matrix
1	6.451612903	0.740740741
2	4.398148148	6.871345029
3	1.22324159	0.357781753
4	9.756097561	6.12244898
5	7.886435331	8
6	2.803738318	4.794520548
7	4.545454545	0
8	1.501501502	0.911854103
9	1.714285714	7.868852459
10	3.731343284	2.348993289
11	1.538461538	2.362204724
12	14.58333333	5.084745763
13	0	1.204819277
