# Supplementary material for: Multiplexed action-outcome representation by striatal striosome-matrix compartments detected with a mouse cost-benefit foraging task
Source: Nat Commun. 2022 Mar 22;13:1541. doi: 10.1038/s41467-022-28983-5 (PMC8941061; doi:10.1038/s41467-022-28983-5)
Supplement: Supplementary file 3 — Source Data [file 41467_2022_28983_MOESM3_ESM.zip › source_data/Fig S5C.csv]

Mouse	Striosome	Matrix
1	6.451612903	1.481481481
2	2.083333333	2.777777778
3	3.363914373	4.472271914
4	4.87804878	6.12244898
5	4.100946372	4.347826087
6	0	2.054794521
7	0	0
8	0.3003003	0.911854103
9	1.714285714	2.62295082
10	3.731343284	2.348993289
11	0	0
12	0	0
13	8.333333333	4.819277108
