# Supplementary material for: Multiplexed action-outcome representation by striatal striosome-matrix compartments detected with a mouse cost-benefit foraging task
Source: Nat Commun. 2022 Mar 22;13:1541. doi: 10.1038/s41467-022-28983-5 (PMC8941061; doi:10.1038/s41467-022-28983-5)
Supplement: Supplementary file 3 — Source Data [file 41467_2022_28983_MOESM3_ESM.zip › source_data/Fig S5D.csv]

Mouse	Striosome	Matrix
1	11.82795699	7.407407407
2	9.722222222	15.64327485
3	7.645259939	8.228980322
4	14.63414634	20.40816327
5	14.1955836	22.26086957
6	7.476635514	6.164383562
7	6.818181818	2.53164557
8	4.504504505	3.039513678
9	9.714285714	11.14754098
10	10.44776119	9.060402685
11	0.769230769	3.149606299
12	14.58333333	14.40677966
13	16.66666667	6.024096386
