# Supplementary material for: Multiplexed action-outcome representation by striatal striosome-matrix compartments detected with a mouse cost-benefit foraging task
Source: Nat Commun. 2022 Mar 22;13:1541. doi: 10.1038/s41467-022-28983-5 (PMC8941061; doi:10.1038/s41467-022-28983-5)
Supplement: Supplementary file 3 — Source Data [file 41467_2022_28983_MOESM3_ESM.zip › source_data/Fig S5E.csv]

Mouse	Striosome	Matrix
1	8.602150538	0.740740741
2	6.944444444	8.333333333
3	2.44648318	1.967799642
4	9.756097561	10.20408163
5	9.463722397	13.91304348
6	0.934579439	7.534246575
7	0	1.265822785
8	3.603603604	3.039513678
9	6.285714286	8.852459016
10	6.71641791	3.355704698
11	0.769230769	2.755905512
12	12.5	11.01694915
13	8.333333333	3.614457831
