# Supplementary material for: Multiplexed action-outcome representation by striatal striosome-matrix compartments detected with a mouse cost-benefit foraging task
Source: Nat Commun. 2022 Mar 22;13:1541. doi: 10.1038/s41467-022-28983-5 (PMC8941061; doi:10.1038/s41467-022-28983-5)
Supplement: Supplementary file 3 — Source Data [file 41467_2022_28983_MOESM3_ESM.zip › source_data/Fig S5F.csv]

Mouse	Striosome	Matrix
1	6.451612903	3.703703704
2	3.240740741	5.263157895
3	5.198776758	5.903398927
4	4.87804878	6.12244898
5	5.678233438	6.782608696
6	2.803738318	1.369863014
7	4.545454545	1.265822785
8	0.600600601	0.911854103
9	2.285714286	4.262295082
10	4.47761194	4.362416107
11	0	0
12	2.083333333	0
13	11.11111111	4.819277108
