# Supplementary material for: Multiplexed action-outcome representation by striatal striosome-matrix compartments detected with a mouse cost-benefit foraging task
Source: Nat Commun. 2022 Mar 22;13:1541. doi: 10.1038/s41467-022-28983-5 (PMC8941061; doi:10.1038/s41467-022-28983-5)
Supplement: Supplementary file 3 — Source Data [file 41467_2022_28983_MOESM3_ESM.zip › source_data/Fig S5G.csv]

Mouse	Striosome	Matrix
1	13.97849462	8.148148148
2	3.472222222	2.631578947
3	3.363914373	2.146690519
4	0	0
5	4.731861199	4
6	0.934579439	1.369863014
7	2.272727273	0
8	2.402402402	2.127659574
9	5.714285714	9.508196721
10	8.955223881	4.362416107
11	1.538461538	3.149606299
12	0	0.847457627
13	13.88888889	9.638554217
