# Supplementary material for: Multiplexed action-outcome representation by striatal striosome-matrix compartments detected with a mouse cost-benefit foraging task
Source: Nat Commun. 2022 Mar 22;13:1541. doi: 10.1038/s41467-022-28983-5 (PMC8941061; doi:10.1038/s41467-022-28983-5)
Supplement: Supplementary file 3 — Source Data [file 41467_2022_28983_MOESM3_ESM.zip › source_data/Fig S5H.csv]

Mouse	Striosome	Matrix
1	45.16129032	40.74074074
2	19.44444444	31.7251462
3	18.65443425	15.02683363
4	43.90243902	28.57142857
5	27.44479495	28.34782609
6	7.476635514	8.904109589
7	4.545454545	13.92405063
8	7.807807808	10.03039514
9	21.14285714	29.50819672
10	23.13432836	23.15436242
11	10.76923077	6.299212598
12	25	17.79661017
13	33.33333333	32.53012048
