# Supplementary material for: Multiplexed action-outcome representation by striatal striosome-matrix compartments detected with a mouse cost-benefit foraging task
Source: Nat Commun. 2022 Mar 22;13:1541. doi: 10.1038/s41467-022-28983-5 (PMC8941061; doi:10.1038/s41467-022-28983-5)
Supplement: Supplementary file 3 — Source Data [file 41467_2022_28983_MOESM3_ESM.zip › source_data/Fig S5I.csv]

mouse	compartment	Right choice	Reward	RPE	Puff	PPE	Reward x puff	Left choice	No reward	Opposite RPE	No Puff	Opposite PPE	No reward x no puff
1	matrix	2.67857142857143	11.6071428571429	16.0714285714286	52.678571428571395	11.6071428571429	4.46428571428571	34.8214285714286	16.0714285714286	2.67857142857143	0	6.25	34.8214285714286
2	matrix	9.7972972972973	8.27702702702703	15.709459459459499	11.4864864864865	4.22297297297297	4.56081081081081	22.2972972972973	21.2837837837838	3.37837837837838	3.37837837837838	2.36486486486487	7.43243243243243
3	matrix	32.857142857142904	9.761904761904761	40.476190476190496	18.5714285714286	18.8095238095238	27.3809523809524	7.6190476190476195	27.857142857142904	2.38095238095238	2.38095238095238	1.42857142857143	11.1904761904762
4	matrix	8.33333333333333	2.77777777777778	13.8888888888889	19.4444444444444	2.77777777777778	19.4444444444444	41.6666666666667	30.555555555555603	8.33333333333333	8.33333333333333	8.33333333333333	0
5	matrix	6.956521739130441	12.1739130434783	13.043478260869602	10	5.65217391304348	5.43478260869565	20.434782608695702	23.695652173913	11.0869565217391	1.9565217391304401	2.60869565217391	4.78260869565217
6	matrix	7.27272727272727	22.727272727272698	27.2727272727273	28.1818181818182	14.5454545454545	28.1818181818182	35.4545454545455	32.7272727272727	10.9090909090909	8.18181818181818	11.8181818181818	12.727272727272702
7	matrix	14.705882352941199	23.5294117647059	14.705882352941199	23.5294117647059	23.5294117647059	35.2941176470588	23.5294117647059	11.7647058823529	17.6470588235294	2.94117647058824	2.94117647058824	2.94117647058824
8	matrix	6	6.66666666666667	9.33333333333333	24.6666666666667	10.6666666666667	4	11.3333333333333	20.6666666666667	17.3333333333333	3.33333333333333	3.33333333333333	13.3333333333333
9	matrix	20.5223880597015	10.4477611940299	15.671641791044799	29.850746268656703	21.2686567164179	8.58208955223881	17.5373134328358	27.2388059701493	14.1791044776119	5.22388059701493	1.1194029850746299	20.5223880597015
10	matrix	15.5660377358491	13.6792452830189	4.71698113207547	18.8679245283019	5.66037735849057	9.43396226415094	19.3396226415094	26.415094339622602	21.2264150943396	9.90566037735849	6.132075471698109	14.622641509434
11	matrix	4.58015267175573	3.05343511450382	7.63358778625954	12.977099236641202	6.87022900763359	13.740458015267201	29.0076335877863	18.3206106870229	9.923664122137401	9.923664122137401	2.29007633587786	3.05343511450382
12	matrix	10	15.7142857142857	5.71428571428571	27.142857142857103	4.28571428571429	10	12.8571428571429	17.1428571428571	5.71428571428571	2.85714285714286	4.28571428571429	15.7142857142857
13	matrix	2.94117647058824	5.88235294117647	4.41176470588235	26.4705882352941	5.88235294117647	13.2352941176471	25	23.5294117647059	20.5882352941176	2.94117647058824	1.47058823529412	11.7647058823529
1	striosome	3.6144578313252995	21.6867469879518	24.0963855421687	48.1927710843374	12.0481927710843	3.6144578313252995	32.530120481927696	22.891566265060202	10.8433734939759	2.40963855421687	2.40963855421687	37.3493975903614
2	striosome	8.357348703170029	14.4092219020173	25.3602305475504	19.596541786743497	10.3746397694525	10.6628242074928	24.7838616714697	21.3256484149856	2.88184438040346	4.03458213256484	2.3054755043227697	9.798270893371761
3	striosome	34.8314606741573	10.4868913857678	37.0786516853933	27.7153558052434	29.213483146067396	25.842696629213503	11.2359550561798	31.8352059925094	4.11985018726592	4.11985018726592	2.9962546816479403	8.98876404494382
4	striosome	6.25	3.125	12.5	34.375	15.625	15.625	25	18.75	0	3.125	3.125	9.375
5	striosome	9.407665505226479	11.4982578397213	21.602787456446	16.3763066202091	7.317073170731709	9.75609756097561	19.1637630662021	21.9512195121951	6.96864111498258	4.87804878048781	2.4390243902439	10.104529616724701
6	striosome	10.1449275362319	26.0869565217391	31.8840579710145	28.9855072463768	10.1449275362319	23.1884057971015	40.5797101449275	30.4347826086957	10.1449275362319	10.1449275362319	4.347826086956521	17.3913043478261
7	striosome	11.1111111111111	16.6666666666667	27.7777777777778	16.6666666666667	22.2222222222222	22.2222222222222	33.3333333333333	27.7777777777778	5.55555555555556	0	0	11.1111111111111
8	striosome	9.64467005076142	6.5989847715736	7.61421319796954	25.380710659898497	12.690355329949199	12.690355329949199	15.228426395939099	29.4416243654822	15.228426395939099	7.10659898477157	3.55329949238579	13.705583756345199
9	striosome	14.285714285714299	12.9251700680272	14.285714285714299	28.571428571428598	14.285714285714299	11.5646258503401	13.605442176870799	23.1292517006803	23.1292517006803	2.72108843537415	2.72108843537415	14.285714285714299
10	striosome	10	5	4	20	14.000000000000002	17	25	34	18	19	3	14.000000000000002
11	striosome	1.40845070422535	4.22535211267606	16.9014084507042	19.7183098591549	15.4929577464789	15.4929577464789	25.352112676056297	15.4929577464789	7.042253521126759	4.22535211267606	0	7.042253521126759
12	striosome	6.06060606060606	21.2121212121212	12.1212121212121	36.363636363636395	9.09090909090909	15.151515151515198	12.1212121212121	18.181818181818198	9.09090909090909	9.09090909090909	6.06060606060606	24.2424242424242
13	striosome	9.09090909090909	6.06060606060606	18.181818181818198	30.303030303030297	12.1212121212121	12.1212121212121	21.2121212121212	51.5151515151515	12.1212121212121	3.03030303030303	6.06060606060606	15.151515151515198
