# Supplementary material for: Multiplexed action-outcome representation by striatal striosome-matrix compartments detected with a mouse cost-benefit foraging task
Source: Nat Commun. 2022 Mar 22;13:1541. doi: 10.1038/s41467-022-28983-5 (PMC8941061; doi:10.1038/s41467-022-28983-5)
Supplement: Supplementary file 3 — Source Data [file 41467_2022_28983_MOESM3_ESM.zip › source_data/Fig S5JKL.csv]

mouse	compartment	choice	reward	puff	choice x reward	choice x puff	reward x puff	choice x reward x puff	left - reward	right - reward	left - no reward	right - no reward	left - puff	right - puff	left - no puff	right - no puff	reward - puff	no reward - puff	reward - no puff	no reward - no puff	left - reward - puff	left - no reward - puff	left - reward - no puff	left no reward - no puff	right - reward - puff	right - no reward - puff	right - reward - no puff	right - no reward - no puff
1	matrix	9.09090909090909	2.27272727272727	12.1212121212121	11.3636363636364	7.57575757575758	33.3333333333333	37.1212121212121	6.06060606060606	0.757575757575758	3.78787878787879	2.27272727272727	6.81818181818182	0.757575757575758	1.51515151515152	3.78787878787879	4.54545454545455	28.030303030303	1.51515151515152	6.81818181818182	8.33333333333333	14.3939393939394	3.03030303030303	6.06060606060606	6.06060606060606	4.54545454545455	0	0.757575757575758
2	matrix	5.62962962962963	14.2222222222222	2.22222222222222	13.6296296296296	10.8148148148148	13.037037037037	32.2962962962963	4.14814814814815	4.59259259259259	6.96296296296296	4	3.40740740740741	3.25925925925926	4.74074074074074	3.85185185185185	2.66666666666667	6.96296296296296	4.59259259259259	3.11111111111111	4.59259259259259	7.85185185185185	4.88888888888889	5.33333333333333	4.14814814814815	5.48148148148148	4.74074074074074	4.44444444444445
3	matrix	3.17757009345794	14.392523364486	4.29906542056075	18.3177570093458	8.97196261682243	24.8598130841122	35.5140186915888	3.92523364485981	8.22429906542056	4.29906542056075	6.91588785046729	3.73831775700935	2.80373831775701	2.80373831775701	2.80373831775701	13.6448598130841	7.85046728971963	5.42056074766355	5.79439252336449	11.0280373831776	4.29906542056075	3.92523364485981	3.55140186915888	5.42056074766355	6.16822429906542	4.85981308411215	5.04672897196262
4	matrix	12.2448979591837	6.12244897959184	4.08163265306123	10.2040816326531	14.2857142857143	20.4081632653061	40.8163265306122	2.04081632653061	8.16326530612245	6.12244897959184	2.04081632653061	4.08163265306123	10.2040816326531	2.04081632653061	0	8.16326530612245	8.16326530612245	4.08163265306123	6.12244897959184	4.08163265306123	16.3265306122449	2.04081632653061	4.08163265306123	2.04081632653061	12.2448979591837	4.08163265306123	4.08163265306123
5	matrix	3.36879432624114	14.3617021276596	2.30496453900709	12.7659574468085	7.80141843971631	13.8297872340426	27.3049645390071	3.36879432624114	3.19148936170213	5.14184397163121	4.25531914893617	3.01418439716312	1.59574468085106	2.83687943262411	3.90070921985816	3.54609929078014	6.20567375886525	4.07801418439716	4.43262411347518	3.36879432624114	7.26950354609929	4.25531914893617	4.9645390070922	3.90070921985816	3.36879432624114	3.19148936170213	2.4822695035461
6	matrix	4.13793103448276	11.7241379310345	6.20689655172414	8.96551724137931	13.7931034482759	28.9655172413793	33.7931034482759	2.75862068965517	4.13793103448276	3.44827586206897	3.44827586206897	8.96551724137931	3.44827586206897	4.13793103448276	3.44827586206897	11.0344827586207	8.96551724137931	5.51724137931035	8.96551724137931	8.96551724137931	4.13793103448276	6.20689655172414	3.44827586206897	4.82758620689655	6.89655172413793	5.51724137931035	10.3448275862069
7	matrix	3.27868852459016	11.4754098360656	4.91803278688525	3.27868852459016	13.1147540983607	11.4754098360656	47.5409836065574	0	0	1.63934426229508	1.63934426229508	3.27868852459016	8.19672131147541	0	3.27868852459016	8.19672131147541	0	3.27868852459016	1.63934426229508	18.0327868852459	4.91803278688525	4.91803278688525	8.19672131147541	4.91803278688525	4.91803278688525	9.83606557377049	3.27868852459016
8	matrix	1.34680134680135	6.73400673400673	2.02020202020202	10.1010101010101	5.72390572390572	21.8855218855219	37.037037037037	0.673400673400673	1.34680134680135	4.71380471380471	4.37710437710438	1.34680134680135	4.37710437710438	1.01010101010101	1.68350168350168	1.68350168350168	8.08080808080808	2.69360269360269	11.1111111111111	3.03030303030303	7.40740740740741	0.673400673400673	7.07070707070707	3.03030303030303	10.7744107744108	2.35690235690236	6.3973063973064
9	matrix	5.38720538720539	14.8148148148148	3.7037037037037	12.1212121212121	9.09090909090909	25.5892255892256	36.026936026936	5.05050505050505	6.73400673400673	3.36700336700337	5.38720538720539	3.7037037037037	4.71380471380471	3.36700336700337	2.69360269360269	5.05050505050505	16.8350168350168	5.72390572390572	3.03030303030303	3.03030303030303	13.4680134680135	4.71380471380471	7.07070707070707	4.37710437710438	7.40740740740741	3.7037037037037	3.36700336700337
10	matrix	6.12244897959184	10.5442176870748	2.04081632653061	12.5850340136054	10.5442176870748	17.3469387755102	34.3537414965986	1.02040816326531	5.10204081632653	4.08163265306123	5.10204081632653	3.06122448979592	1.70068027210884	4.76190476190476	4.08163265306123	2.72108843537415	9.86394557823129	4.76190476190476	5.78231292517007	2.72108843537415	7.14285714285714	5.10204081632653	6.12244897959184	3.40136054421769	8.50340136054422	3.06122448979592	6.46258503401361
11	matrix	4.13223140495868	3.30578512396694	4.54545454545455	9.09090909090909	9.91735537190083	14.4628099173554	36.7768595041322	2.06611570247934	0.826446280991736	6.61157024793388	2.06611570247934	2.89256198347107	2.06611570247934	4.13223140495868	2.47933884297521	3.71900826446281	2.47933884297521	3.71900826446281	8.26446280991736	2.47933884297521	8.26446280991736	3.30578512396694	14.4628099173554	4.95867768595041	3.71900826446281	1.2396694214876	4.13223140495868
12	matrix	2.58620689655172	9.48275862068966	5.17241379310345	11.2068965517241	6.03448275862069	15.5172413793103	37.0689655172414	5.17241379310345	6.03448275862069	1.72413793103448	0.862068965517241	3.44827586206897	0.862068965517241	1.72413793103448	2.58620689655172	8.62068965517242	3.44827586206897	4.31034482758621	6.03448275862069	5.17241379310345	4.31034482758621	6.89655172413793	2.58620689655172	6.89655172413793	6.89655172413793	5.17241379310345	2.58620689655172
13	matrix	1.23456790123457	6.17283950617284	7.40740740740741	11.1111111111111	8.64197530864198	20.9876543209877	28.3950617283951	0	7.40740740740741	4.93827160493827	4.93827160493827	3.7037037037037	7.40740740740741	0	1.23456790123457	3.7037037037037	9.87654320987654	4.93827160493827	7.40740740740741	2.46913580246914	7.40740740740741	6.17283950617284	2.46913580246914	7.40740740740741	3.7037037037037	3.7037037037037	6.17283950617284
1	striosome	6.31578947368421	10.5263157894737	6.31578947368421	11.5789473684211	16.8421052631579	33.6842105263158	32.6315789473684	4.21052631578947	5.26315789473684	4.21052631578947	3.15789473684211	10.5263157894737	5.26315789473684	1.05263157894737	2.10526315789474	2.10526315789474	25.2631578947368	4.21052631578947	7.36842105263158	6.31578947368421	14.7368421052632	5.26315789473684	3.15789473684211	0	9.47368421052632	1.05263157894737	0
2	striosome	5.10440835266821	18.0974477958237	3.24825986078886	13.6890951276102	9.97679814385151	18.5614849187935	28.538283062645	3.24825986078886	4.87238979118329	5.33642691415313	2.55220417633411	4.17633410672854	3.01624129930394	2.55220417633411	2.78422273781903	4.87238979118329	7.4245939675174	8.35266821345708	4.64037122969838	3.7122969837587	5.56844547563805	6.49651972157773	2.78422273781903	3.01624129930394	4.17633410672854	6.03248259860789	4.64037122969838
3	striosome	5.48780487804878	15.5487804878049	6.70731707317073	16.7682926829268	10.9756097560976	24.0853658536585	35.3658536585366	4.26829268292683	5.18292682926829	4.57317073170732	7.6219512195122	5.18292682926829	4.57317073170732	3.35365853658537	3.35365853658537	10.9756097560976	10.3658536585366	6.09756097560976	5.48780487804878	6.09756097560976	7.6219512195122	4.57317073170732	4.87804878048781	4.87804878048781	6.09756097560976	4.26829268292683	8.84146341463415
4	striosome	0	4.87804878048781	7.31707317073171	21.9512195121951	17.0731707317073	17.0731707317073	24.390243902439	7.31707317073171	4.87804878048781	9.75609756097561	4.87804878048781	4.87804878048781	4.87804878048781	4.87804878048781	4.87804878048781	4.87804878048781	9.75609756097561	2.4390243902439	4.87804878048781	2.4390243902439	4.87804878048781	7.31707317073171	7.31707317073171	0	7.31707317073171	0	4.87804878048781
5	striosome	4.03726708074534	13.3540372670807	4.96894409937888	14.5962732919255	8.38509316770186	23.9130434782609	27.9503105590062	6.83229813664596	2.79503105590062	5.59006211180124	4.03726708074534	3.41614906832298	1.86335403726708	1.5527950310559	4.03726708074534	7.14285714285714	7.45341614906832	6.52173913043478	7.7639751552795	4.03726708074534	3.72670807453416	3.1055900621118	5.90062111801242	3.41614906832298	4.96894409937888	5.27950310559006	5.90062111801242
6	striosome	3.84615384615385	15.3846153846154	2.88461538461538	15.3846153846154	11.5384615384615	21.1538461538462	55.7692307692308	4.80769230769231	2.88461538461538	4.80769230769231	5.76923076923077	8.65384615384615	3.84615384615385	0.961538461538462	0	8.65384615384615	6.73076923076923	5.76923076923077	6.73076923076923	16.3461538461538	8.65384615384615	5.76923076923077	4.80769230769231	2.88461538461538	12.5	8.65384615384615	10.5769230769231
7	striosome	2.63157894736842	7.89473684210526	5.26315789473684	5.26315789473684	10.5263157894737	13.1578947368421	44.7368421052632	0	2.63157894736842	2.63157894736842	2.63157894736842	10.5263157894737	2.63157894736842	0	0	5.26315789473684	0	7.89473684210526	2.63157894736842	7.89473684210526	2.63157894736842	7.89473684210526	5.26315789473684	7.89473684210526	5.26315789473684	0	7.89473684210526
8	striosome	1.89873417721519	7.91139240506329	7.27848101265823	7.59493670886076	9.17721518987342	23.1012658227848	42.0886075949367	0.632911392405063	2.84810126582279	3.79746835443038	2.53164556962025	3.79746835443038	2.53164556962025	2.53164556962025	1.26582278481013	4.74683544303798	7.91139240506329	3.16455696202532	11.0759493670886	5.06329113924051	9.17721518987342	0.949367088607595	5.37974683544304	3.79746835443038	10.126582278481	3.79746835443038	10.126582278481
9	striosome	3.44827586206897	16.0919540229885	5.17241379310345	6.32183908045977	6.89655172413793	19.5402298850575	37.3563218390805	2.29885057471264	2.8735632183908	1.72413793103448	3.44827586206897	2.8735632183908	4.02298850574713	2.29885057471264	1.14942528735632	4.59770114942529	12.6436781609195	6.89655172413793	4.02298850574713	4.59770114942529	4.02298850574713	5.17241379310345	10.9195402298851	5.74712643678161	7.47126436781609	5.17241379310345	5.74712643678161
10	striosome	5.34351145038168	9.92366412213741	6.10687022900763	7.63358778625954	9.92366412213741	19.8473282442748	42.7480916030534	3.81679389312977	1.52671755725191	5.34351145038168	0.763358778625954	3.05343511450382	3.81679389312977	2.29007633587786	6.10687022900763	1.52671755725191	12.2137404580153	3.05343511450382	8.3969465648855	3.05343511450382	9.16030534351145	3.81679389312977	9.16030534351145	5.34351145038168	3.81679389312977	5.34351145038168	12.2137404580153
11	striosome	1.55038759689923	7.75193798449612	5.42635658914729	9.30232558139535	13.1782945736434	11.6279069767442	40.3100775193798	3.10077519379845	1.55038759689923	3.87596899224806	2.32558139534884	4.65116279069768	5.42635658914729	2.32558139534884	3.87596899224806	4.65116279069768	2.32558139534884	3.10077519379845	3.87596899224806	9.30232558139535	7.75193798449612	6.2015503875969	14.7286821705426	6.2015503875969	1.55038759689923	0.775193798449612	2.32558139534884
12	striosome	2.04081632653061	4.08163265306123	6.12244897959184	16.3265306122449	12.2448979591837	20.4081632653061	36.734693877551	8.16326530612245	6.12244897959184	0	2.04081632653061	2.04081632653061	8.16326530612245	4.08163265306123	6.12244897959184	4.08163265306123	12.2448979591837	0	12.2448979591837	4.08163265306123	4.08163265306123	6.12244897959184	6.12244897959184	8.16326530612245	8.16326530612245	2.04081632653061	2.04081632653061
13	striosome	5.71428571428571	0	2.85714285714286	8.57142857142857	14.2857142857143	25.7142857142857	28.5714285714286	0	8.57142857142857	2.85714285714286	2.85714285714286	5.71428571428571	5.71428571428571	5.71428571428571	0	8.57142857142857	8.57142857142857	17.1428571428571	5.71428571428571	5.71428571428571	5.71428571428571	8.57142857142857	2.85714285714286	8.57142857142857	2.85714285714286	0	2.85714285714286
