# Supplementary material for: Multiplexed action-outcome representation by striatal striosome-matrix compartments detected with a mouse cost-benefit foraging task
Source: Nat Commun. 2022 Mar 22;13:1541. doi: 10.1038/s41467-022-28983-5 (PMC8941061; doi:10.1038/s41467-022-28983-5)
Supplement: Supplementary file 3 — Source Data [file 41467_2022_28983_MOESM3_ESM.zip › source_data/Fig S7C.csv]

	single/pseudo	all	strio	matrix
0.0	Single sessions	0.66	0.615862068965517	0.642758620689655
1.0	Single sessions	0.615625	0.5875	0.569375
2.0	Single sessions	0.626896551724137	0.614482758620689	0.595172413793103
3.0	Single sessions	0.540625	0.475	0.55125
4.0	Single sessions	0.666808510638297	0.606808510638298	0.626808510638297
5.0	Single sessions	0.62	0.59625	0.588125
6.0	Single sessions	0.523030303030303	0.518787878787878	0.533333333333333
7.0	Single sessions	0.655217391304347	0.62695652173913	0.612608695652173
8.0	Single sessions	0.61	0.573043478260869	0.593043478260869
9.0	Single sessions	0.694042553191489	0.693191489361702	0.646808510638297
10.0	Single sessions	0.631636363636363	0.616	0.605090909090909
11.0	Single sessions	0.683809523809523	0.650952380952381	0.683809523809523
12.0	Single sessions	0.584285714285714	0.591428571428571	0.549523809523809
13.0	Single sessions	0.570588235294117	0.6	0.566470588235294
14.0	Single sessions	0.592571428571428	0.587428571428571	0.584571428571428
15.0	Single sessions	0.48625	0.45625	0.538125
16.0	Single sessions	0.622	0.586	0.578666666666666
17.0	Single sessions	0.595	0.62875	0.51125
18.0	Single sessions	0.596666666666666	0.572	0.600666666666666
19.0	Single sessions	0.726428571428571	0.676428571428571	0.695714285714285
20.0	Single sessions	0.594375	0.516875	0.61
21.0	Single sessions	0.682926829268292	0.635609756097561	0.657073170731707
22.0	Single sessions	0.563846153846153	0.53076923076923	0.596153846153846
23.0	Single sessions	0.635172413793103	0.603448275862069	0.597241379310344
24.0	Single sessions	0.58125	0.59	0.5175
25.0	Single sessions	0.604285714285714	0.599285714285714	0.574285714285714
26.0	Single sessions	0.575428571428571	0.572	0.574285714285714
27.0	Single sessions	0.522068965517241	0.535862068965517	0.502068965517241
28.0	Single sessions	0.700588235294117	0.674705882352941	0.577058823529411
29.0	Single sessions	0.628125	0.60875	0.6
30.0	Single sessions	0.681212121212121	0.641212121212121	0.657575757575757
31.0	Single sessions	0.639285714285714	0.575	0.584285714285714
32.0	Single sessions	0.629629629629629	0.604444444444444	0.623703703703703
33.0	Single sessions	0.736	0.716	0.696
34.0	Single sessions	0.654074074074074	0.674814814814814	0.608888888888888
35.0	Single sessions	0.61076923076923	0.573846153846153	0.605641025641025
36.0	Single sessions	0.585454545454545	0.592727272727272	0.52
37.0	Single sessions	0.641764705882352	0.605882352941176	0.614705882352941
38.0	Single sessions	0.665185185185185	0.645185185185185	0.605925925925925
39.0	Single sessions	0.6	0.578888888888888	0.6
40.0	Single sessions	0.588484848484848	0.583636363636363	0.564242424242424
41.0	Single sessions	0.612307692307692	0.589230769230769	0.579230769230769
42.0	Single sessions	0.603529411764705	0.586274509803921	0.568627450980392
43.0	Single sessions	0.702666666666666	0.684666666666666	0.651333333333333
44.0	Single sessions	0.667272727272727	0.612727272727272	0.629090909090909
45.0	Single sessions	0.7112	0.6528	0.660799999999999
46.0	Single sessions	0.613725490196078	0.587058823529411	0.599607843137254
47.0	Single sessions	0.654074074074074	0.674814814814814	0.608888888888888
48.0	Single sessions	0.61076923076923	0.573846153846153	0.605641025641025
49.0	Single sessions	0.519999999999999	0.514782608695652	0.512173913043478
50.0	Single sessions	0.585454545454545	0.592727272727272	0.52
51.0	Single sessions	0.641764705882352	0.605882352941176	0.614705882352941
52.0	Single sessions	0.665185185185185	0.645185185185185	0.605925925925925
53.0	Single sessions	0.506666666666666	0.483809523809523	0.51047619047619
54.0	Single sessions	0.6	0.578888888888888	0.6
55.0	Single sessions	0.588484848484848	0.583636363636363	0.564242424242424
56.0	Single sessions	0.612307692307692	0.589230769230769	0.579230769230769
57.0	Single sessions	0.629333333333333	0.604666666666666	0.523333333333333
58.0	Single sessions	0.461428571428571	0.470714285714285	0.479285714285714
59.0	Single sessions	0.603529411764705	0.586274509803921	0.568627450980392
60.0	Single sessions	0.702666666666666	0.684666666666666	0.651333333333333
61.0	Single sessions	0.551724137931034	0.575172413793103	0.528965517241379
62.0	Single sessions	0.667272727272727	0.612727272727272	0.629090909090909
63.0	Single sessions	0.530714285714285	0.492142857142857	0.512857142857142
64.0	Single sessions	0.507222222222222	0.484444444444444	0.538888888888888
65.0	Single sessions	0.540689655172413	0.524827586206896	0.595172413793103
66.0	Single sessions	0.616571428571428	0.545714285714285	0.576571428571428
67.0	Single sessions	0.557777777777777	0.559444444444444	0.534444444444444
68.0	Single sessions	0.488648648648648	0.497837837837837	0.508108108108108
69.0	Single sessions	0.666285714285714	0.632	0.611428571428571
70.0	Single sessions	0.7112	0.6528	0.660799999999999
71.0	Single sessions	0.6175	0.575624999999999	0.625
72.0	Single sessions	0.534782608695652	0.500869565217391	0.538260869565217
73.0	Single sessions	0.613725490196078	0.587058823529411	0.599607843137254
74.0	Single sessions	0.5096	0.5392	0.532
0.0	Pseudo trials	1	1	0.9
1.0	Pseudo trials	0.9	0.6	0.7
2.0	Pseudo trials	0.8	0.9	0.9
3.0	Pseudo trials	0.4	0.8	0.7
4.0	Pseudo trials	0.9	1	0.8
5.0	Pseudo trials	0.8	0.9	0.9
6.0	Pseudo trials	0.9	1	0.9
7.0	Pseudo trials	0.9	0.9	0.9
8.0	Pseudo trials	1	0.9	0.7
9.0	Pseudo trials	0.8	0.8	1
10.0	Pseudo trials	0.7	0.8	0.9
11.0	Pseudo trials	0.9	1	0.8
12.0	Pseudo trials	0.9	0.7	0.9
13.0	Pseudo trials	0.9	0.7	0.8
14.0	Pseudo trials	0.8	0.8	0.7
15.0	Pseudo trials	0.6	1	0.9
16.0	Pseudo trials	0.7	0.9	0.7
17.0	Pseudo trials	1	0.9	1
18.0	Pseudo trials	0.9	1	0.9
19.0	Pseudo trials	0.9	0.8	0.9
20.0	Pseudo trials	0.8	0.8	0.9
21.0	Pseudo trials	0.9	0.6	1
22.0	Pseudo trials	0.7	0.9	0.6
23.0	Pseudo trials	0.7	0.9	0.8
24.0	Pseudo trials	0.9	0.9	0.9
25.0	Pseudo trials	0.8	0.9	0.9
26.0	Pseudo trials	1	1	1
27.0	Pseudo trials	0.9	0.9	0.8
28.0	Pseudo trials	1	0.8	1
29.0	Pseudo trials	0.9	1	1
30.0	Pseudo trials	0.9	0.9	0.9
31.0	Pseudo trials	1	1	0.8
32.0	Pseudo trials	0.9	0.8	0.9
33.0	Pseudo trials	0.8	0.8	0.8
34.0	Pseudo trials	0.8	0.7	0.7
35.0	Pseudo trials	0.9	0.6	1
36.0	Pseudo trials	0.9	0.9	0.8
37.0	Pseudo trials	0.8	1	0.9
38.0	Pseudo trials	0.8	0.7	0.8
39.0	Pseudo trials	1	0.9	0.8
40.0	Pseudo trials	1	1	0.9
41.0	Pseudo trials	0.9	0.9	0.9
42.0	Pseudo trials	1	0.9	0.8
43.0	Pseudo trials	1	1	0.8
44.0	Pseudo trials	0.8	0.9	0.7
45.0	Pseudo trials	0.8	1	0.9
46.0	Pseudo trials	0.9	0.8	0.8
47.0	Pseudo trials	0.8	0.9	0.9
48.0	Pseudo trials	0.8	1	0.9
49.0	Pseudo trials	0.8	0.8	0.7
50.0	Pseudo trials	0.9	0.9	0.9
51.0	Pseudo trials	0.9	0.8	0.6
52.0	Pseudo trials	0.9	0.9	0.7
53.0	Pseudo trials	0.8	0.9	0.9
54.0	Pseudo trials	0.9	0.9	0.9
55.0	Pseudo trials	0.9	0.8	0.5
56.0	Pseudo trials	0.8	0.9	0.7
57.0	Pseudo trials	0.8	0.8	0.7
58.0	Pseudo trials	0.7	0.7	0.7
59.0	Pseudo trials	1	0.6	1
60.0	Pseudo trials	0.7	0.8	0.8
61.0	Pseudo trials	0.9	1	0.7
62.0	Pseudo trials	0.9	0.9	1
63.0	Pseudo trials	0.9	0.9	0.7
64.0	Pseudo trials	0.8	1	1
65.0	Pseudo trials	0.7	0.8	0.7
66.0	Pseudo trials	0.9	0.9	0.8
67.0	Pseudo trials	0.9	0.9	0.9
68.0	Pseudo trials	0.9	1	1
69.0	Pseudo trials	0.8	0.8	0.6
70.0	Pseudo trials	0.9	0.8	0.9
71.0	Pseudo trials	0.6	0.6	0.9
72.0	Pseudo trials	0.9	0.9	0.7
73.0	Pseudo trials	1	1	0.8
74.0	Pseudo trials	1	0.8	0.9
75.0	Pseudo trials	1	1	0.7
76.0	Pseudo trials	0.7	0.5	0.8
77.0	Pseudo trials	0.8	0.8	0.9
78.0	Pseudo trials	1	0.9	0.7
79.0	Pseudo trials	0.3	0.7	0.8
80.0	Pseudo trials	1	0.9	0.7
81.0	Pseudo trials	1	1	0.8
82.0	Pseudo trials	1	0.9	0.8
83.0	Pseudo trials	0.7	0.8	0.8
84.0	Pseudo trials	1	1	0.9
85.0	Pseudo trials	0.7	0.6	0.8
86.0	Pseudo trials	0.8	0.9	0.8
87.0	Pseudo trials	0.9	0.9	0.9
88.0	Pseudo trials	0.9	0.9	0.9
89.0	Pseudo trials	0.7	1	1
90.0	Pseudo trials	1	1	0.9
91.0	Pseudo trials	0.9	0.9	0.9
92.0	Pseudo trials	0.8	0.9	0.9
93.0	Pseudo trials	1	0.9	0.8
94.0	Pseudo trials	1	1	0.9
95.0	Pseudo trials	0.7	0.7	0.6
96.0	Pseudo trials	0.8	0.8	0.9
97.0	Pseudo trials	0.8	0.9	0.8
98.0	Pseudo trials	0.8	0.7	0.7
99.0	Pseudo trials	0.8	0.8	0.8
